# Supplementary material for: Codon usage patterns in Chinese bayberry (Myrica rubra) based on RNA-Seq data
Source: BMC Genomics. 2013 Oct 25;14:732. doi: 10.1186/1471-2164-14-732 (PMC4008310; doi:10.1186/1471-2164-14-732)
Supplement: Additional file 3 — Integrated information of observed and expected frequency of codon pairs, and codons following AUG. [file 1471-2164-14-732-S3.xls]

## Sheet: Read me
Additional file 4. Integrated information of observed and expected frequency of codon pairs, and codons following AUG.
Sheet A: The frequencies of different codon pairs separated by 0 to 8 intervening codons
Sheet B. The lite version of preferred and less favored codon pairs
Sheet C: The frequencies of codons following by AUG
Sheet D. The intergrated information of codons/(amino acid) following start codon AUG (Met)
Preferred codon pairs (or codons) were cololed as red, with the screening paramrter of log2(obs/exp) ≥ 1, P-value ≤ 0.01
Less favored codon pairs (or codons) were cololed as green, with the screening paramrter of log2(obs/exp) ≤ -1, P-value ≤ 0.01

## Sheet: A
Expected value		Observed value
		1-2 (neighboring codon pairs)					1-3 (codon pairs separated by one intervening codon)					1-4 (codon pairs separated by two intervening codons)					1-5 (codon pairs separated by three intervening codons)					1-6 (codon pairs separated by four intervening codons)					1-7 (codon pairs separated by five intervening codons)					1-8 (codon pairs separated by six intervening codons)					1-9 (codon pairs separated by seven intervening codons)					1-10 (codon pairs separated by eight intervening codons)
Type	Frequency (1/M)	Type	No.	Frequency (1/M)	log2(obs/exp)	P-value	Type	No.	Frequency (1/M)	log2(obs/exp)	P-value	Type	No.	Frequency (1/M)	log2(obs/exp)	P-value	Type	No.	Frequency (1/M)	log2(obs/exp)	P-value	Type	No.	Frequency (1/M)	log2(obs/exp)	P-value	Type	No.	Frequency (1/M)	log2(obs/exp)	P-value	Type	No.	Frequency (1/M)	log2(obs/exp)	P-value	Type	No.	Frequency (1/M)	log2(obs/exp)	P-value	Type	No.	Frequency (1/M)	log2(obs/exp)	P-value
[AAA, AAA]	556.546	AAAAAA	118	335.845	-0.728708	3.09184e-09	AAA3NAAA	212	605.218	0.120953	0.21205	AAA6NAAA	283	810.375	0.542088	2.25341e-09	AAA9NAAA	268	769.772	0.467929	3.95927e-07	AAA12NAAA	244	702.99	0.337002	0.000385316	AAA15NAAA	256	739.835	0.410702	1.16464e-05	AAA18NAAA	226	655.154	0.235332	0.0151617	AAA21NAAA	234	680.448	0.289983	0.00257258	AAA24NAAA	223	650.478	0.224997	0.0208008
[AAA, AAC]	425.075	AAAAAC	108	307.383	-0.467678	0.00047261	AAA3NAAC	132	376.834	-0.173787	0.175877	AAA6NAAC	125	357.94	-0.248	0.0551124	AAA9NAAC	114	327.44	-0.376484	0.00438079	AAA12NAAC	120	345.733	-0.298059	0.0224906	AAA15NAAC	142	410.377	-0.0507648	0.714589	AAA18NAAC	123	356.566	-0.253546	0.0515481	AAA21NAAC	135	392.566	-0.11478	0.379404	AAA24NAAC	147	428.79	0.012556	0.872804
[AAA, AAG]	945.741	AAAAAG	265	754.227	-0.326445	0.000155137	AAA3NAAG	349	996.326	0.075173	0.317693	AAA6NAAG	389	1113.91	0.236113	0.00151816	AAA9NAAG	398	1143.17	0.273522	0.00022053	AAA12NAAG	367	1057.37	0.160958	0.0331747	AAA15NAAG	343	991.264	0.0678241	0.368889	AAA18NAAG	357	1034.91	0.129991	0.0872577	AAA21NAAG	371	1078.83	0.189951	0.0119877	AAA24NAAG	352	1026.76	0.118587	0.120038
[AAA, AAU]	503.262	AAAAAU	148	421.229	-0.256704	0.0296629	AAA3NAAU	164	468.188	-0.104222	0.376819	AAA6NAAU	183	524.023	0.0583232	0.55404	AAA9NAAU	183	525.628	0.0627338	0.527084	AAA12NAAU	179	515.718	0.0352738	0.707612	AAA15NAAU	180	520.197	0.0477488	0.623688	AAA18NAAU	160	463.826	-0.117725	0.320673	AAA21NAAU	179	520.514	0.0486281	0.618763	AAA24NAAU	162	472.544	-0.0908587	0.448886
[AAA, ACA]	327.14	AAAACA	134	381.383	0.221331	0.0738531	AAA3NACA	99	282.625	-0.211017	0.154279	AAA6NACA	112	320.714	-0.0286219	0.882414	AAA9NACA	103	295.845	-0.145066	0.330966	AAA12NACA	112	322.684	-0.0197873	0.934033	AAA15NACA	117	338.128	0.0476602	0.677072	AAA18NACA	114	330.476	0.0146369	0.864874	AAA21NACA	99	287.882	-0.184431	0.217709	AAA24NACA	104	303.362	-0.108869	0.475183
[AAA, ACC]	304.916	AAAACC	109	310.229	0.0249246	0.807926	AAA3NACC	103	294.045	-0.0523754	0.760085	AAA6NACC	78	223.354	-0.449077	0.00473208	AAA9NACC	107	307.334	0.0113988	0.884302	AAA12NACC	102	293.873	-0.0532188	0.757148	AAA15NACC	105	303.448	-0.0069609	0.987965	AAA18NACC	87	252.205	-0.273812	0.0789266	AAA21NACC	94	273.342	-0.157701	0.312025	AAA24NACC	101	294.611	-0.0495993	0.778278
[AAA, ACG]	148.341	AAAACG	49	139.461	-0.0890567	0.732075	AAA3NACG	55	157.014	0.081977	0.612062	AAA6NACG	39	111.677	-0.409583	0.0787389	AAA9NACG	30	86.1685	-0.783684	0.00158639	AAA12NACG	46	132.531	-0.162589	0.495097	AAA15NACG	33	95.3694	-0.637319	0.00853833	AAA18NACG	45	130.451	-0.185409	0.433436	AAA21NACG	48	139.579	-0.0878342	0.740692	AAA24NACG	40	116.678	-0.34639	0.138968
[AAA, ACU]	389.864	AAAACU	150	426.921	0.131	0.250644	AAA3NACU	138	393.963	0.0150892	0.85786	AAA6NACU	122	349.349	-0.158301	0.24052	AAA9NACU	112	321.696	-0.277273	0.0415964	AAA12NACU	132	380.306	-0.0358093	0.819373	AAA15NACU	135	390.147	0.00104988	0.947685	AAA18NACU	132	382.656	-0.0269202	0.87517	AAA21NACU	143	415.829	0.0930222	0.413472	AAA24NACU	128	373.368	-0.0623701	0.664547
[AAA, AGA]	303.778	AAAAGA	109	310.229	0.0303191	0.777989	AAA3NAGA	133	379.689	0.321801	0.0112257	AAA6NAGA	126	360.803	0.248196	0.0530041	AAA9NAGA	122	350.419	0.206064	0.109631	AAA12NAGA	128	368.781	0.27975	0.0291033	AAA15NAGA	109	315.008	0.0523723	0.659972	AAA18NAGA	96	278.296	-0.126398	0.421786	AAA21NAGA	114	331.5	0.125995	0.326797	AAA24NAGA	102	297.528	-0.029991	0.884676
[AAA, AGC]	282.49	AAAAGC	85	241.922	-0.223661	0.162973	AAA3NAGC	93	265.497	-0.0895091	0.592189	AAA6NAGC	91	260.58	-0.116476	0.477086	AAA9NAGC	92	264.25	-0.0962982	0.563155	AAA12NAGC	91	262.181	-0.107641	0.51501	AAA15NAGC	83	239.868	-0.235959	0.144577	AAA18NAGC	92	266.7	-0.082985	0.625682	AAA21NAGC	77	223.908	-0.335295	0.0407379	AAA24NAGC	92	268.358	-0.0740408	0.669182
[AAA, AGG]	351.306	AAAAGG	127	361.46	0.0411083	0.705387	AAA3NAGG	119	339.721	-0.0483748	0.758854	AAA6NAGG	126	360.803	0.0384845	0.721223	AAA9NAGG	120	344.674	-0.0274943	0.881611	AAA12NAGG	113	325.565	-0.109782	0.449257	AAA15NAGG	124	358.358	0.0286732	0.779598	AAA18NAGG	115	333.375	-0.0755816	0.613711	AAA21NAGG	123	357.671	0.025908	0.796338	AAA24NAGG	102	297.528	-0.239702	0.0969686
[AAA, AGU]	270.91	AAAAGU	74	210.614	-0.363208	0.0289785	AAA3NAGU	100	285.48	0.0755785	0.55828	AAA6NAGU	100	286.352	0.0799756	0.538339	AAA9NAGU	79	226.91	-0.255689	0.121459	AAA12NAGU	107	308.278	0.186421	0.170104	AAA15NAGU	79	228.309	-0.246827	0.136019	AAA18NAGU	101	292.79	0.112055	0.403017	AAA21NAGU	85	247.171	-0.132301	0.431499	AAA24NAGU	76	221.687	-0.289285	0.0831506
[AAA, AUA]	273.788	AAAAUA	79	224.845	-0.284129	0.0826725	AAA3NAUA	110	314.028	0.197834	0.141988	AAA6NAUA	94	269.171	-0.0245397	0.922696	AAA9NAUA	86	247.016	-0.148453	0.368452	AAA12NAUA	95	273.705	-0.000438309	0.948191	AAA15NAUA	101	291.888	0.0923553	0.482556	AAA18NAUA	114	330.476	0.271485	0.0445396	AAA21NAUA	109	316.961	0.211245	0.119958	AAA24NAUA	100	291.694	0.0913956	0.488385
[AAA, AUC]	407.134	AAAAUC	140	398.46	-0.0310714	0.841952	AAA3NAUC	143	408.237	0.00390064	0.929991	AAA6NAUC	131	375.121	-0.118151	0.372594	AAA9NAUC	140	402.12	-0.01788	0.927749	AAA12NAUC	133	383.187	-0.0874565	0.51689	AAA15NAUC	132	381.478	-0.0939071	0.485359	AAA18NAUC	137	397.151	-0.0358177	0.814347	AAA21NAUC	120	348.948	-0.222494	0.0944438	AAA24NAUC	147	428.79	0.0747668	0.498236
[AAA, AUG]	510.491	AAAAUG	182	517.998	0.0210595	0.806129	AAA3NAUG	194	553.832	0.117561	0.243534	AAA6NAUG	154	440.981	-0.211168	0.0707812	AAA9NAUG	173	496.905	-0.0389155	0.759892	AAA12NAUG	194	558.934	0.130793	0.196968	AAA15NAUG	169	488.407	-0.0638025	0.597752	AAA18NAUG	167	484.118	-0.0765262	0.522401	AAA21NAUG	176	511.79	0.0036663	0.933315	AAA24NAUG	158	460.877	-0.147506	0.20998
[AAA, AUU]	568.127	AAAAUU	191	543.613	-0.0636345	0.571685	AAA3NAUU	241	688.007	0.27621	0.00350895	AAA6NAUU	211	604.202	0.0888168	0.3525	AAA9NAUU	196	562.968	-0.013162	0.935841	AAA12NAUU	234	674.179	0.246917	0.00972026	AAA15NAUU	218	630.016	0.149174	0.122606	AAA18NAUU	187	542.097	-0.0676642	0.550259	AAA21NAUU	217	631.014	0.151458	0.118026	AAA24NAUU	211	615.474	0.115485	0.233351
[AAA, CAA]	367.505	AAACAA	113	321.614	-0.192436	0.165379	AAA3NCAA	148	422.511	0.201222	0.0870551	AAA6NCAA	141	403.756	0.135717	0.248257	AAA9NCAA	158	453.821	0.304357	0.00900548	AAA12NCAA	134	386.068	0.07109	0.53363	AAA15NCAA	147	424.827	0.209111	0.0768983	AAA18NCAA	142	411.646	0.163637	0.167293	AAA21NCAA	133	386.75	0.0736375	0.521779	AAA24NCAA	139	405.455	0.141775	0.23203
[AAA, CAC]	226.394	AAACAC	60	170.768	-0.406795	0.0272918	AAA3NCAC	80	228.384	0.0126266	0.878859	AAA6NCAC	57	163.22	-0.472014	0.0115267	AAA9NCAC	73	209.677	-0.110669	0.557691	AAA12NCAC	73	210.321	-0.106245	0.575886	AAA15NCAC	80	231.199	0.0302961	0.793766	AAA18NCAC	68	197.126	-0.199718	0.276441	AAA21NCAC	60	174.474	-0.375825	0.0428777	AAA24NCAC	64	186.684	-0.278236	0.130582
[AAA, CAG]	490.208	AAACAG	146	415.537	-0.238419	0.0458235	AAA3NCAG	165	471.042	-0.0575375	0.642866	AAA6NCAG	182	521.16	0.0883321	0.386538	AAA9NCAG	167	479.671	-0.0313477	0.817852	AAA12NCAG	139	400.474	-0.291687	0.0159992	AAA15NCAG	176	508.637	0.0532415	0.591925	AAA18NCAG	140	405.848	-0.272456	0.0244759	AAA21NCAG	178	517.606	0.0784598	0.442485	AAA24NCAG	160	466.71	-0.0708665	0.566256
[AAA, CAU]	285.838	AAACAU	69	196.384	-0.54152	0.00116625	AAA3NCAU	113	322.593	0.174518	0.186164	AAA6NCAU	96	274.898	-0.0563013	0.751101	AAA9NCAU	108	310.207	0.118034	0.367012	AAA12NCAU	93	267.943	-0.0932703	0.57449	AAA15NCAU	111	320.788	0.166424	0.209616	AAA18NCAU	98	284.093	-0.00883019	0.995021	AAA21NCAU	101	293.698	0.0391366	0.735988	AAA24NCAU	86	250.857	-0.188331	0.243614
[AAA, CCA]	396.022	AAACCA	137	389.921	-0.0223986	0.900242	AAA3NCCA	132	376.834	-0.0716528	0.605005	AAA6NCCA	138	395.165	-0.00312534	0.975223	AAA9NCCA	143	410.737	0.0526321	0.624997	AAA12NCCA	148	426.404	0.106638	0.346142	AAA15NCCA	158	456.617	0.205403	0.0719649	AAA18NCCA	160	463.826	0.228002	0.045672	AAA21NCCA	121	351.856	-0.170598	0.205574	AAA24NCCA	149	434.624	0.134187	0.241412
[AAA, CCC]	242.527	AAACCC	108	307.383	0.341894	0.0150355	AAA3NCCC	87	248.368	0.0343338	0.770294	AAA6NCCC	76	217.627	-0.156285	0.37566	AAA9NCCC	84	241.272	-0.00748456	0.980368	AAA12NCCC	68	195.915	-0.307915	0.0809507	AAA15NCCC	77	222.529	-0.124154	0.489709	AAA18NCCC	87	252.205	0.0564547	0.664646	AAA21NCCC	71	206.461	-0.232276	0.188237	AAA24NCCC	87	253.774	0.0653989	0.623762
[AAA, CCG]	165.612	AAACCG	48	136.615	-0.277692	0.199304	AAA3NCCG	35	99.9181	-0.728987	0.00158663	AAA6NCCG	47	134.585	-0.299284	0.168172	AAA9NCCG	45	129.253	-0.35761	0.10146	AAA12NCCG	36	103.72	-0.675114	0.00327869	AAA15NCCG	44	127.159	-0.381169	0.0826048	AAA18NCCG	40	115.956	-0.514221	0.0216976	AAA21NCCG	45	130.855	-0.339831	0.121626	AAA24NCCG	49	142.93	-0.212495	0.335354
[AAA, CCU]	420.723	AAACCU	137	389.921	-0.109689	0.398698	AAA3NCCU	134	382.543	-0.137248	0.288759	AAA6NCCU	134	383.711	-0.132851	0.305614	AAA9NCCU	145	416.481	-0.0146208	0.946588	AAA12NCCU	142	409.117	-0.0403587	0.780298	AAA15NCCU	112	323.678	-0.378313	0.00454068	AAA18NCCU	167	484.118	0.202488	0.0684537	AAA21NCCU	154	447.816	0.090035	0.412585	AAA24NCCU	137	399.621	-0.0742404	0.582068
[AAA, CGA]	131.74	AAACGA	43	122.384	-0.106274	0.697459	AAA3NCGA	40	114.192	-0.206227	0.410537	AAA6NCGA	51	146.039	0.148667	0.413987	AAA9NCGA	43	123.508	-0.0930826	0.743438	AAA12NCGA	38	109.482	-0.266996	0.283784	AAA15NCGA	43	124.269	-0.0842208	0.774779	AAA18NCGA	48	139.148	0.0789283	0.637192	AAA21NCGA	56	162.842	0.305786	0.104891	AAA24NCGA	56	163.349	0.310265	0.100325
[AAA, CGC]	146.266	AAACGC	40	113.846	-0.361514	0.120657	AAA3NCGC	41	117.047	-0.321506	0.167271	AAA6NCGC	49	140.312	-0.0599512	0.84243	AAA9NCGC	36	103.402	-0.500325	0.035509	AAA12NCGC	44	126.769	-0.206395	0.382228	AAA15NCGC	44	127.159	-0.201957	0.394008	AAA18NCGC	40	115.956	-0.335009	0.153947	AAA21NCGC	36	104.684	-0.482547	0.043457	AAA24NCGC	38	110.844	-0.400066	0.0913679
[AAA, CGG]	152.424	AAACGG	50	142.307	-0.0990867	0.690731	AAA3NCGG	52	148.45	-0.0381195	0.920768	AAA6NCGG	35	100.223	-0.604879	0.0104708	AAA9NCGG	42	120.636	-0.337434	0.139626	AAA12NCGG	48	138.293	-0.140365	0.555115	AAA15NCGG	40	115.599	-0.398962	0.0833576	AAA18NCGG	57	165.238	0.116452	0.49039	AAA21NCGG	62	180.29	0.242223	0.170379	AAA24NCGG	60	175.016	0.199397	0.257299
[AAA, CGU]	173.645	AAACGU	49	139.461	-0.316277	0.133728	AAA3NCGU	52	148.45	-0.226164	0.284748	AAA6NCGU	51	146.039	-0.249781	0.237452	AAA9NCGU	52	149.359	-0.217356	0.30616	AAA12NCGU	55	158.461	-0.132012	0.548444	AAA15NCGU	50	144.499	-0.265078	0.21214	AAA18NCGU	65	188.429	0.117885	0.463822	AAA21NCGU	58	168.658	-0.0420363	0.891886	AAA24NCGU	66	192.518	0.148856	0.364874
[AAA, CUA]	189.376	AAACUA	62	176.461	-0.101905	0.631872	AAA3NCUA	65	185.562	-0.0293492	0.93415	AAA6NCUA	74	211.9	0.162133	0.304942	AAA9NCUA	65	186.698	-0.0205415	0.973595	AAA12NCUA	71	204.558	0.111262	0.471428	AAA15NCUA	76	219.639	0.21388	0.181181	AAA18NCUA	68	197.126	0.0578667	0.682664	AAA21NCUA	55	159.934	-0.243771	0.229657	AAA24NCUA	80	233.355	0.301276	0.0602704
[AAA, CUC]	389.797	AAACUC	99	281.768	-0.468215	0.000819397	AAA3NCUC	136	388.253	-0.00572465	0.991643	AAA6NCUC	113	323.577	-0.268611	0.0477791	AAA9NCUC	108	310.207	-0.329492	0.0162766	AAA12NCUC	134	386.068	-0.0138665	0.956784	AAA15NCUC	128	369.918	-0.075518	0.5902	AAA18NCUC	111	321.779	-0.276651	0.043046	AAA21NCUC	112	325.685	-0.259246	0.0578268	AAA24NCUC	117	341.282	-0.191758	0.159029
[AAA, CUG]	379.956	AAACUG	112	318.768	-0.253328	0.0641874	AAA3NCUG	123	351.141	-0.113785	0.408717	AAA6NCUG	126	360.803	-0.0746224	0.59866	AAA9NCUG	126	361.908	-0.0702118	0.623105	AAA12NCUG	130	374.544	-0.0206999	0.91571	AAA15NCUG	138	398.817	0.0698945	0.534952	AAA18NCUG	123	356.566	-0.0916641	0.514331	AAA21NCUG	115	334.408	-0.184223	0.181307	AAA24NCUG	134	390.87	0.0408549	0.701568
[AAA, CUU]	531.845	AAACUU	175	498.075	-0.0946448	0.408457	AAA3NCUU	185	528.138	-0.0100906	0.962891	AAA6NCUU	173	495.388	-0.102447	0.371308	AAA9NCUU	196	562.968	0.0820455	0.403666	AAA12NCUU	196	564.697	0.0864696	0.3804	AAA15NCUU	193	557.766	0.0686545	0.482163	AAA18NCUU	152	440.635	-0.271424	0.0193301	AAA21NCUU	173	503.066	-0.0802578	0.491708	AAA24NCUU	177	516.298	-0.0428014	0.728908
[AAA, GAA]	682.998	AAAGAA	349	993.303	0.540353	3.66389e-11	AAA3NGAA	250	713.7	0.0634379	0.464635	AAA6NGAA	327	936.37	0.455198	5.06279e-08	AAA9NGAA	316	907.642	0.410242	1.19525e-06	AAA12NGAA	245	705.871	0.0475234	0.579245	AAA15NGAA	292	843.875	0.305148	0.000423086	AAA18NGAA	298	863.876	0.338943	8.29135e-05	AAA21NGAA	268	779.317	0.190329	0.0314742	AAA24NGAA	253	737.986	0.111712	0.20907
[AAA, GAC]	479.966	AAAGAC	186	529.382	0.141377	0.173166	AAA3NGAC	154	439.639	-0.126611	0.293253	AAA6NGAC	161	461.026	-0.058084	0.644291	AAA9NGAC	162	465.31	-0.0447403	0.730522	AAA12NGAC	146	420.641	-0.190342	0.115481	AAA15NGAC	148	427.717	-0.166275	0.169413	AAA18NGAC	162	469.624	-0.0314271	0.821168	AAA21NGAC	182	529.237	0.140983	0.178643	AAA24NGAC	148	431.707	-0.15288	0.208771
[AAA, GAG]	857.178	AAAGAG	362	1030.3	0.265402	0.000612956	AAA3NGAG	299	853.586	-0.00605855	0.972662	AAA6NGAG	350	1002.23	0.225548	0.00395337	AAA9NGAG	394	1131.68	0.400799	1.18577e-07	AAA12NGAG	287	826.877	-0.0519215	0.566295	AAA15NGAG	319	921.904	0.105022	0.18685	AAA18NGAG	340	985.63	0.201452	0.0108151	AAA21NGAG	308	895.633	0.0633124	0.422937	AAA24NGAG	303	883.833	0.0441789	0.57023
[AAA, GAU]	773.903	AAAGAU	339	964.842	0.318139	7.92761e-05	AAA3NGAU	224	639.476	-0.275264	0.00370915	AAA6NGAU	299	856.191	0.14578	0.0793538	AAA9NGAU	301	864.557	0.159808	0.0545141	AAA12NGAU	268	772.136	-0.00329817	0.997461	AAA15NGAU	274	791.855	0.0330824	0.676098	AAA18NGAU	289	837.786	0.114427	0.171271	AAA21NGAU	309	898.541	0.21543	0.00944548	AAA24NGAU	275	802.159	0.0517338	0.528396
[AAA, GCA]	533.519	AAAGCA	246	700.151	0.392126	3.86973e-05	AAA3NGCA	220	628.056	0.235355	0.0165084	AAA6NGCA	205	587.021	0.137873	0.16404	AAA9NGCA	191	548.606	0.0402319	0.66635	AAA12NGCA	204	587.746	0.139653	0.15987	AAA15NGCA	179	517.307	-0.0445193	0.715057	AAA18NGCA	225	652.255	0.289898	0.00310542	AAA21NGCA	173	503.066	-0.0847903	0.465641	AAA24NGCA	191	557.136	0.0624894	0.521089
[AAA, GCC]	416.841	AAAGCC	158	449.69	0.109435	0.320482	AAA3NGCC	132	376.834	-0.145568	0.262476	AAA6NGCC	105	300.669	-0.47132	0.00051222	AAA9NGCC	105	301.59	-0.466909	0.000583232	AAA12NGCC	116	334.208	-0.318749	0.0160504	AAA15NGCC	109	315.008	-0.404108	0.00267506	AAA18NGCC	125	362.364	-0.202057	0.122823	AAA21NGCC	127	369.303	-0.174691	0.182534	AAA24NGCC	116	338.365	-0.300916	0.0235326
[AAA, GCG]	206.178	AAAGCG	70	199.23	-0.049456	0.834136	AAA3NGCG	66	188.417	-0.129961	0.50813	AAA6NGCG	59	168.947	-0.287315	0.134403	AAA9NGCG	51	146.486	-0.493122	0.0124877	AAA12NGCG	42	121.006	-0.768806	0.000221751	AAA15NGCG	68	196.519	-0.0692229	0.749959	AAA18NGCG	68	197.126	-0.0647715	0.769641	AAA21NGCG	49	142.487	-0.533059	0.00771427	AAA24NGCG	57	166.266	-0.3104	0.109988
[AAA, GCU]	713.991	AAAGCU	302	859.534	0.267649	0.00157162	AAA3NGCU	274	782.216	0.13166	0.126974	AAA6NGCU	242	692.971	-0.0431118	0.671567	AAA9NGCU	230	660.625	-0.112074	0.250755	AAA12NGCU	232	668.416	-0.0951594	0.331479	AAA15NGCU	240	693.596	-0.0418121	0.683407	AAA18NGCU	253	733.425	0.0387423	0.640895	AAA21NGCU	233	677.54	-0.0756	0.445723	AAA24NGCU	240	700.066	-0.0284165	0.792576
[AAA, GGA]	482.376	AAAGGA	206	586.305	0.281493	0.00586701	AAA3NGGA	178	508.155	0.0751099	0.460811	AAA6NGGA	153	438.118	-0.138839	0.247969	AAA9NGGA	171	491.161	0.0260367	0.77514	AAA12NGGA	160	460.977	-0.0654636	0.599211	AAA15NGGA	158	456.617	-0.0791733	0.52025	AAA18NGGA	178	516.006	0.0972308	0.348302	AAA21NGGA	158	459.448	-0.0702567	0.572766	AAA24NGGA	164	478.378	-0.0120064	0.956166
[AAA, GGC]	335.307	AAAGGC	105	298.845	-0.166086	0.255274	AAA3NGGC	120	342.576	0.0309431	0.768468	AAA6NGGC	107	306.396	-0.130083	0.377492	AAA9NGGC	92	264.25	-0.343578	0.0209347	AAA12NGGC	85	244.894	-0.453325	0.00283592	AAA15NGGC	91	262.988	-0.350483	0.0190054	AAA18NGGC	84	243.509	-0.461509	0.00248998	AAA21NGGC	81	235.54	-0.509511	0.000954229	AAA24NGGC	115	335.448	0.00060769	0.947193
[AAA, GGG]	368.911	AAAGGG	147	418.383	0.18155	0.121672	AAA3NGGG	151	431.075	0.224666	0.0551772	AAA6NGGG	121	346.485	-0.0904786	0.52449	AAA9NGGG	101	290.101	-0.34672	0.0143171	AAA12NGGG	130	374.544	0.0218606	0.817788	AAA15NGGG	137	395.927	0.101963	0.382306	AAA18NGGG	113	327.577	-0.171439	0.220305	AAA21NGGG	111	322.777	-0.192737	0.168833	AAA24NGGG	113	329.614	-0.162495	0.247175
[AAA, GGU]	495.697	AAAGGU	156	443.998	-0.158906	0.177895	AAA3NGGU	161	459.623	-0.109008	0.358652	AAA6NGGU	211	604.202	0.285572	0.00471733	AAA9NGGU	171	491.161	-0.0132644	0.944451	AAA12NGGU	173	498.431	0.00793542	0.902468	AAA15NGGU	153	442.167	-0.164867	0.165653	AAA18NGGU	159	460.927	-0.104921	0.381572	AAA21NGGU	144	418.737	-0.243414	0.042706	AAA24NGGU	177	516.298	0.0587461	0.556978
[AAA, GUA]	215.416	AAAGUA	85	241.922	0.167418	0.262245	AAA3NGUA	84	239.803	0.154728	0.299418	AAA6NGUA	92	263.443	0.29037	0.0528465	AAA9NGUA	78	224.038	0.0566207	0.675048	AAA12NGUA	86	247.775	0.201907	0.180462	AAA15NGUA	89	257.208	0.255814	0.0901765	AAA18NGUA	69	200.025	-0.106944	0.586436	AAA21NGUA	88	255.895	0.248429	0.100915	AAA24NGUA	75	218.771	0.0222946	0.833777
[AAA, GUC]	352.979	AAAGUC	102	290.306	-0.282007	0.0483476	AAA3NGUC	124	353.995	0.00414744	0.927111	AAA6NGUC	120	343.622	-0.0387611	0.814229	AAA9NGUC	121	347.546	-0.0223779	0.911836	AAA12NGUC	116	334.208	-0.0788361	0.59465	AAA15NGUC	102	294.778	-0.259954	0.0703149	AAA18NGUC	117	339.173	-0.0575632	0.709169	AAA21NGUC	97	282.066	-0.32355	0.0259702	AAA24NGUC	105	306.279	-0.204738	0.154393
[AAA, GUG]	510.491	AAAGUG	146	415.537	-0.296911	0.011795	AAA3NGUG	181	516.719	0.0174945	0.83214	AAA6NGUG	177	506.842	-0.0103487	0.963635	AAA9NGUG	145	416.481	-0.293635	0.0131395	AAA12NGUG	182	524.361	0.038675	0.682642	AAA15NGUG	157	453.727	-0.170061	0.146382	AAA18NGUG	162	469.624	-0.12038	0.305844	AAA21NGUG	179	520.514	0.0280505	0.757605	AAA24NGUG	178	519.215	0.0244472	0.78335
[AAA, GUU]	603.405	AAAGUU	238	677.381	0.166842	0.0732848	AAA3NGUU	250	713.7	0.242192	0.00877788	AAA6NGUU	205	587.021	-0.0397151	0.726824	AAA9NGUU	194	557.223	-0.114872	0.282228	AAA12NGUU	217	625.2	0.0511907	0.572803	AAA15NGUU	220	635.796	0.0754369	0.416457	AAA18NGUU	214	620.367	0.0399956	0.653829	AAA21NGUU	238	692.08	0.197812	0.0349985	AAA24NGUU	243	708.816	0.232285	0.0130026
[AAA, UAC]	338.788	AAAUAC	107	304.537	-0.153764	0.290095	AAA3NUAC	113	322.593	-0.0706684	0.643774	AAA6NUAC	95	272.034	-0.316595	0.0314301	AAA9NUAC	111	318.824	-0.0876238	0.559707	AAA12NUAC	108	311.159	-0.122728	0.405036	AAA15NUAC	111	320.788	-0.078762	0.604923	AAA18NUAC	87	252.205	-0.425783	0.00474483	AAA21NUAC	94	273.342	-0.309672	0.0366603	AAA24NUAC	107	312.113	-0.118315	0.426205
[AAA, UAU]	364.962	AAAUAU	148	421.229	0.206859	0.0789768	AAA3NUAU	154	439.639	0.268576	0.0219018	AAA6NUAU	118	337.895	-0.11117	0.431634	AAA9NUAU	120	344.674	-0.0825121	0.567582	AAA12NUAU	132	380.306	0.0594155	0.597947	AAA15NUAU	135	390.147	0.0962747	0.410296	AAA18NUAU	134	388.454	0.0899997	0.440407	AAA21NUAU	145	421.645	0.208285	0.0798912	AAA24NUAU	133	387.953	0.0881371	0.450555
[AAA, UCA]	350.636	AAAUCA	142	404.152	0.204922	0.0877145	AAA3NUCA	105	299.754	-0.226195	0.113091	AAA6NUCA	127	363.667	0.0526409	0.640401	AAA9NUCA	124	356.163	0.0225631	0.815759	AAA12NUCA	113	325.565	-0.10703	0.46182	AAA15NUCA	142	410.377	0.226976	0.0599891	AAA18NUCA	122	353.667	0.0124173	0.876997	AAA21NUCA	115	334.408	-0.0683648	0.652533	AAA24NUCA	118	344.199	-0.0267328	0.887962
[AAA, UCC]	317.501	AAAUCC	120	341.537	0.105282	0.395421	AAA3NUCC	81	231.239	-0.457375	0.00329639	AAA6NUCC	70	200.446	-0.663545	4.33289e-05	AAA9NUCC	83	238.4	-0.413378	0.00762122	AAA12NUCC	85	244.894	-0.374602	0.015097	AAA15NUCC	93	268.768	-0.240396	0.113261	AAA18NUCC	95	275.397	-0.205248	0.176393	AAA21NUCC	108	314.053	-0.0157512	0.960273	AAA24NUCC	85	247.94	-0.356769	0.0211185
[AAA, UCG]	186.899	AAAUCG	61	173.615	-0.10637	0.618122	AAA3NUCG	38	108.482	-0.784796	0.000335865	AAA6NUCG	47	134.585	-0.473738	0.0221626	AAA9NUCG	47	134.997	-0.469327	0.0235672	AAA12NUCG	66	190.153	0.0249021	0.824787	AAA15NUCG	47	135.829	-0.460465	0.026619	AAA18NUCG	50	144.946	-0.366747	0.0742199	AAA21NUCG	48	139.579	-0.421175	0.0420764	AAA24NUCG	59	172.099	-0.119016	0.57776
[AAA, UCU]	431.769	AAAUCU	162	461.075	0.0947422	0.379908	AAA3NUCU	122	348.286	-0.309987	0.0163933	AAA6NUCU	148	423.8	-0.0268735	0.862905	AAA9NUCU	157	450.949	0.0627044	0.553134	AAA12NUCU	157	452.334	0.0671285	0.52811	AAA15NUCU	118	341.018	-0.340411	0.00916875	AAA18NUCU	165	478.32	0.147719	0.1791	AAA21NUCU	152	442.001	0.0337896	0.733004	AAA24NUCU	159	463.793	0.103224	0.345513
[AAA, UGC]	199.685	AAAUGC	79	224.845	0.171208	0.26742	AAA3NUGC	74	211.255	0.0812645	0.577311	AAA6NUGC	65	186.129	-0.101424	0.623187	AAA9NUGC	48	137.87	-0.534419	0.00823435	AAA12NUGC	60	172.866	-0.208066	0.289354	AAA15NUGC	84	242.758	0.281798	0.0709168	AAA18NUGC	64	185.53	-0.106068	0.60817	AAA21NUGC	55	159.934	-0.320243	0.104969	AAA24NUGC	63	183.767	-0.119844	0.558393
[AAA, UGG]	279.411	AAAUGG	135	384.229	0.459576	0.000358702	AAA3NUGG	93	265.497	-0.0736967	0.668688	AAA6NUGG	95	272.034	-0.0386027	0.846298	AAA9NUGG	119	341.802	0.29077	0.0287748	AAA12NUGG	108	311.159	0.155264	0.245239	AAA15NUGG	102	294.778	0.0772394	0.547583	AAA18NUGG	94	272.498	-0.0361457	0.860722	AAA21NUGG	109	316.961	0.181915	0.176297	AAA24NUGG	104	303.362	0.118649	0.372364
[AAA, UGU]	181.41	AAAUGU	67	190.691	0.0719877	0.626885	AAA3NUGU	66	188.417	0.0546764	0.698308	AAA6NUGU	61	174.674	-0.0545833	0.831568	AAA9NUGU	60	172.337	-0.0740194	0.752359	AAA12NUGU	73	210.321	0.213339	0.189947	AAA15NUGU	54	156.059	-0.217161	0.295865	AAA18NUGU	51	147.845	-0.295171	0.155212	AAA21NUGU	56	162.842	-0.155777	0.462407	AAA24NUGU	62	180.85	-0.00445629	0.952313
[AAA, UUA]	180.807	AAAUUA	54	153.692	-0.234415	0.255057	AAA3NUUA	80	228.384	0.33701	0.0370852	AAA6NUUA	62	177.538	-0.0263251	0.952036	AAA9NUUA	62	178.082	-0.0219145	0.971337	AAA12NUUA	60	172.866	-0.0647961	0.790788	AAA15NUUA	70	202.299	0.162034	0.316497	AAA18NUUA	65	188.429	0.0595702	0.679739	AAA21NUUA	72	209.369	0.211593	0.196026	AAA24NUUA	73	212.937	0.235971	0.150431
[AAA, UUC]	478.694	AAAUUC	137	389.921	-0.295922	0.0152099	AAA3NUUC	128	365.415	-0.38957	0.00169911	AAA6NUUC	134	383.711	-0.319084	0.00934675	AAA9NUUC	135	387.758	-0.303947	0.0132082	AAA12NUUC	143	411.998	-0.216467	0.0745229	AAA15NUUC	138	398.817	-0.263376	0.0312541	AAA18NUUC	162	469.624	-0.027599	0.847859	AAA21NUUC	161	468.172	-0.0320669	0.817726	AAA24NUUC	141	411.289	-0.218953	0.0731853
[AAA, UUG]	506.14	AAAUUG	179	509.459	0.00943008	0.891173	AAA3NUUG	184	525.284	0.05356	0.583106	AAA6NUUG	187	535.478	0.0812897	0.417345	AAA9NUUG	196	562.968	0.153516	0.131164	AAA12NUUG	205	590.627	0.22271	0.0279013	AAA15NUUG	175	505.747	-0.00112131	0.968217	AAA18NUUG	168	487.017	-0.0555636	0.652119	AAA21NUUG	196	569.948	0.171294	0.0938158	AAA24NUUG	166	484.212	-0.0638974	0.601028
[AAA, UUU]	486.593	AAAUUU	177	503.767	0.05004	0.611269	AAA3NUUU	156	445.349	-0.12778	0.285201	AAA6NUUU	148	423.8	-0.199331	0.0959979	AAA9NUUU	176	505.522	0.0550575	0.580497	AAA12NUUU	199	573.34	0.236675	0.0216079	AAA15NUUU	165	476.847	-0.0291901	0.834569	AAA18NUUU	150	434.837	-0.162242	0.177553	AAA21NUUU	151	439.093	-0.148191	0.219007	AAA24NUUU	164	478.378	-0.0245647	0.867667
[AAC, AAA]	425.075	AACAAA	191	543.613	0.354864	0.000933294	AAC3NAAA	133	379.689	-0.162899	0.204571	AAC6NAAA	161	461.026	0.117133	0.28558	AAC9NAAA	137	393.503	-0.111342	0.391072	AAC12NAAA	124	357.257	-0.250753	0.0533128	AAC15NAAA	126	364.138	-0.223232	0.0849612	AAC18NAAA	145	420.342	-0.0161515	0.93642	AAC21NAAA	130	378.027	-0.169228	0.191907	AAC24NAAA	112	326.697	-0.379761	0.00437803
[AAC, AAC]	324.66	AACAAC	205	583.459	0.845701	0	AAC3NAAC	138	393.963	0.279129	0.0240433	AAC6NAAC	159	455.299	0.487885	4.40393e-05	AAC9NAAC	144	413.609	0.349337	0.00443048	AAC12NAAC	135	388.949	0.260652	0.0363241	AAC15NAAC	140	404.597	0.317557	0.0102823	AAC18NAAC	145	420.342	0.372635	0.00241092	AAC21NAAC	140	407.106	0.326474	0.00843524	AAC24NAAC	140	408.372	0.330953	0.00762556
[AAC, AAG]	722.33	AACAAG	369	1050.23	0.539969	1.20024e-11	AAC3NAAG	270	770.797	0.0936915	0.273652	AAC6NAAG	280	801.785	0.150556	0.0794699	AAC9NAAG	244	700.837	-0.043579	0.666303	AAC12NAAG	250	720.276	-0.00410798	0.997567	AAC15NAAG	265	765.845	0.084394	0.325783	AAC18NAAG	261	756.616	0.0669028	0.433285	AAC21NAAG	243	706.619	-0.0317255	0.763321	AAC24NAAG	247	720.484	-0.0036917	0.998396
[AAC, AAU]	384.377	AACAAU	189	537.921	0.484871	9.94552e-06	AAC3NAAU	135	385.398	0.00382796	0.93007	AAC6NAAU	130	372.257	-0.0462227	0.757351	AAC9NAAU	136	390.631	0.0232829	0.806985	AAC12NAAU	128	368.781	-0.0597558	0.679567	AAC15NAAU	143	413.267	0.104553	0.362325	AAC18NAAU	122	353.667	-0.120129	0.383103	AAC21NAAU	135	392.566	0.030414	0.763505	AAC24NAAU	151	440.458	0.196482	0.0912474
[AAC, ACA]	249.86	AACACA	98	278.922	0.158738	0.25589	AAC3NACA	76	216.965	-0.20366	0.236266	AAC6NACA	89	254.853	0.0285427	0.79775	AAC9NACA	82	235.527	-0.0852281	0.640475	AAC12NACA	77	221.845	-0.171569	0.32258	AAC15NACA	90	260.098	0.0579348	0.653987	AAC18NACA	96	278.296	0.155496	0.26928	AAC21NACA	81	235.54	-0.0851517	0.643499	AAC24NACA	85	247.94	-0.0111318	0.999453
[AAC, ACC]	232.886	AACACC	121	344.383	0.56439	4.18686e-05	AAC3NACC	119	339.721	0.544728	8.39526e-05	AAC6NACC	101	289.215	0.312519	0.0303124	AAC9NACC	97	278.612	0.258631	0.0749367	AAC12NACC	84	242.013	0.0554595	0.67288	AAC15NACC	101	291.888	0.325791	0.0243236	AAC18NACC	90	260.902	0.163884	0.2597	AAC21NACC	93	270.435	0.215655	0.140303	AAC24NACC	90	262.525	0.172828	0.236535
[AAC, ACG]	113.299	AACACG	63	179.307	0.6623	0.000521558	AAC3NACG	53	151.305	0.417324	0.0355911	AAC6NACG	35	100.223	-0.176916	0.528475	AAC9NACG	49	140.742	0.312921	0.118429	AAC12NACG	42	121.006	0.0949526	0.59981	AAC15NACG	43	124.269	0.133338	0.484766	AAC18NACG	44	127.552	0.170956	0.383401	AAC21NACG	46	133.763	0.239551	0.232165	AAC24NACG	44	128.345	0.1799	0.36218
[AAC, ACU]	297.767	AACACU	118	335.845	0.17361	0.17973	AAC3NACU	100	285.48	-0.0607929	0.720321	AAC6NACU	103	294.942	-0.0137514	0.974755	AAC9NACU	104	298.718	0.00459835	0.922436	AAC12NACU	104	299.635	0.00902244	0.897692	AAC15NACU	101	291.888	-0.0287681	0.8925	AAC18NACU	86	249.306	-0.256263	0.103957	AAC21NACU	88	255.895	-0.218631	0.165231	AAC24NACU	82	239.189	-0.316032	0.0470685
[AAC, AGA]	232.017	AACAGA	68	193.538	-0.261616	0.143703	AAC3NAGA	69	196.981	-0.236171	0.187291	AAC6NAGA	77	220.491	-0.0735117	0.707239	AAC9NAGA	86	247.016	0.0903771	0.518157	AAC12NAGA	80	230.488	-0.00953543	0.988194	AAC15NAGA	82	236.978	0.0305262	0.79179	AAC18NAGA	72	208.722	-0.152649	0.403087	AAC21NAGA	65	189.013	-0.295741	0.103152	AAC24NAGA	73	212.937	-0.123806	0.505076
[AAC, AGC]	215.758	AACAGC	93	264.691	0.294893	0.0483529	AAC3NAGC	82	234.094	0.11767	0.422717	AAC6NAGC	91	260.58	0.27231	0.0695949	AAC9NAGC	82	235.527	0.126478	0.392287	AAC12NAGC	76	218.964	0.0212776	0.838183	AAC15NAGC	78	225.419	0.06319	0.646231	AAC18NAGC	77	223.216	0.0490257	0.709905	AAC21NAGC	73	212.277	-0.0234711	0.950642	AAC24NAGC	80	233.355	0.113112	0.443541
[AAC, AGG]	268.317	AACAGG	105	298.845	0.155455	0.250671	AAC3NAGG	100	285.48	0.0894497	0.496748	AAC6NAGG	96	274.898	0.0349532	0.761201	AAC9NAGG	80	229.783	-0.223671	0.17719	AAC12NAGG	87	250.656	-0.0982311	0.567786	AAC15NAGG	92	265.878	-0.013175	0.985086	AAC18NAGG	103	298.588	0.154215	0.258213	AAC21NAGG	90	261.711	-0.0359673	0.866839	AAC24NAGG	105	306.279	0.190904	0.164328
[AAC, AGU]	206.913	AACAGU	78	221.999	0.101527	0.490528	AAC3NAGU	65	185.562	-0.157124	0.416621	AAC6NAGU	68	194.719	-0.0876316	0.670357	AAC9NAGU	57	163.72	-0.337794	0.0796322	AAC12NAGU	63	181.51	-0.18898	0.327199	AAC15NAGU	56	161.839	-0.354467	0.0672769	AAC18NAGU	53	153.642	-0.42945	0.0284548	AAC21NAGU	64	186.105	-0.152905	0.435074	AAC24NAGU	64	186.684	-0.148426	0.450366
[AAC, AUA]	209.112	AACAUA	92	261.845	0.324439	0.0317493	AAC3NAUA	73	208.401	-0.00491501	0.961315	AAC6NAUA	72	206.173	-0.0204174	0.966323	AAC9NAUA	76	218.294	0.0619957	0.654106	AAC12NAUA	70	201.677	-0.0522247	0.821594	AAC15NAUA	81	234.088	0.16278	0.284453	AAC18NAUA	83	240.61	0.202421	0.186258	AAC21NAUA	64	186.105	-0.168153	0.385167	AAC24NAUA	64	186.684	-0.163674	0.399458
[AAC, AUC]	310.958	AACAUC	136	387.075	0.315895	0.0117919	AAC3NAUC	139	396.817	0.351757	0.00486096	AAC6NAUC	125	357.94	0.202997	0.110659	AAC9NAUC	112	321.696	0.0489781	0.674753	AAC12NAUC	135	388.949	0.322863	0.0104166	AAC15NAUC	110	317.898	0.0318447	0.769008	AAC18NAUC	103	298.588	-0.0585631	0.726808	AAC21NAUC	112	325.685	0.0667565	0.583509	AAC24NAUC	125	364.618	0.229665	0.0731549
[AAC, AUG]	389.899	AACAUG	215	611.92	0.650244	6.22712e-10	AAC3NAUG	130	371.124	-0.0711974	0.610853	AAC6NAUG	120	343.622	-0.182278	0.176204	AAC9NAUG	140	402.12	0.0445255	0.675206	AAC12NAUG	134	386.068	-0.0142443	0.954412	AAC15NAUG	133	384.368	-0.0206133	0.914307	AAC18NAUG	138	400.05	0.0370801	0.721228	AAC21NAUG	142	412.922	0.082768	0.464019	AAC24NAUG	131	382.119	-0.0290771	0.862323
[AAC, AUU]	433.92	AACAUU	214	609.074	0.48919	2.19728e-06	AAC3NAUU	151	431.075	-0.00948866	0.978538	AAC6NAUU	174	498.252	0.199447	0.0671071	AAC9NAUU	145	416.481	-0.0591766	0.658568	AAC12NAUU	148	426.404	-0.0252082	0.874036	AAC15NAUU	164	473.957	0.127328	0.244189	AAC18NAUU	140	405.848	-0.0964895	0.457074	AAC21NAUU	151	439.093	0.0170974	0.842133	AAC24NAUU	146	425.873	-0.0270037	0.863564
[AAC, CAA]	280.69	AACCAA	101	287.46	0.0343828	0.760801	AAC3NCAA	89	254.077	-0.143711	0.376067	AAC6NCAA	72	206.173	-0.445123	0.00731215	AAC9NCAA	100	287.228	0.033219	0.767548	AAC12NCAA	99	285.229	0.0231436	0.821388	AAC15NCAA	100	288.998	0.0420808	0.721497	AAC18NCAA	111	321.779	0.197092	0.141712	AAC21NCAA	100	290.79	0.0509974	0.676249	AAC24NCAA	96	280.026	-0.00341724	0.964542
[AAC, CAC]	172.913	AACCAC	74	210.614	0.284554	0.0854383	AAC3NCAC	61	174.143	0.010222	0.888433	AAC6NCAC	66	188.992	0.128276	0.427353	AAC9NCAC	45	129.253	-0.419855	0.0505358	AAC12NCAC	80	230.488	0.414645	0.011498	AAC15NCAC	80	231.199	0.419082	0.0107032	AAC18NCAC	56	162.339	-0.0910395	0.697354	AAC21NCAC	53	154.119	-0.166009	0.445067	AAC24NCAC	77	224.604	0.377336	0.0229109
[AAC, CAG]	374.407	AACCAG	157	446.844	0.255163	0.0275651	AAC3NCAG	137	391.108	0.0629586	0.57326	AAC6NCAG	137	392.302	0.0673557	0.549589	AAC9NCAG	147	422.226	0.173407	0.138328	AAC12NCAG	120	345.733	-0.114951	0.410142	AAC15NCAG	121	349.688	-0.0985408	0.484321	AAC18NCAG	143	414.544	0.146919	0.210626	AAC21NCAG	135	392.566	0.0683282	0.546803	AAC24NCAG	154	449.209	0.262778	0.0247605
[AAC, CAU]	218.315	AACCAU	86	244.768	0.165006	0.266025	AAC3NCAU	70	199.836	-0.127592	0.501722	AAC6NCAU	66	188.992	-0.208084	0.263025	AAC9NCAU	66	189.571	-0.203673	0.274304	AAC12NCAU	70	201.677	-0.11436	0.553283	AAC15NCAU	81	234.088	0.100645	0.487413	AAC18NCAU	63	182.631	-0.257474	0.168524	AAC21NCAU	76	221	0.0176388	0.855122	AAC24NCAU	77	224.604	0.0409769	0.746096
[AAC, CCA]	302.471	AACCCA	163	463.921	0.617084	2.68959e-07	AAC3NCCA	95	271.206	-0.157405	0.310207	AAC6NCCA	92	263.443	-0.199302	0.19815	AAC9NCCA	110	315.951	0.0629066	0.605149	AAC12NCCA	86	247.775	-0.287764	0.0655266	AAC15NCCA	94	271.658	-0.155002	0.321195	AAC18NCCA	94	272.498	-0.150551	0.336543	AAC21NCCA	120	348.948	0.206216	0.112072	AAC24NCCA	88	256.691	-0.236764	0.130554
[AAC, CCC]	185.235	AACCCC	111	315.922	0.770209	1.74715e-07	AAC3NCCC	93	265.497	0.519335	0.000830975	AAC6NCCC	85	243.399	0.393965	0.0131679	AAC9NCCC	72	206.804	0.158909	0.319353	AAC12NCCC	75	216.083	0.222227	0.16852	AAC15NCCC	71	205.189	0.147593	0.354365	AAC18NCCC	71	205.823	0.152045	0.341459	AAC21NCCC	69	200.645	0.115287	0.462465	AAC24NCCC	71	207.103	0.160989	0.316485
[AAC, CCG]	126.49	AACCCG	69	196.384	0.634656	0.000492401	AAC3NCCG	48	137.03	0.115478	0.519939	AAC6NCCG	42	120.268	-0.0727697	0.819665	AAC9NCCG	46	132.125	0.0628854	0.695425	AAC12NCCG	46	132.531	0.0673095	0.680324	AAC15NCCG	42	121.379	-0.0594973	0.8671	AAC18NCCG	53	153.642	0.280557	0.143351	AAC21NCCG	48	139.579	0.142064	0.442747	AAC24NCCG	35	102.093	-0.309136	0.228013
[AAC, CCU]	321.337	AACCCU	152	432.613	0.428992	0.00039532	AAC3NCCU	118	336.867	0.0680916	0.569154	AAC6NCCU	116	332.168	0.0478267	0.677178	AAC9NCCU	105	301.59	-0.0914982	0.553874	AAC12NCCU	118	339.97	0.0813234	0.504657	AAC15NCCU	107	309.228	-0.055415	0.737073	AAC18NCCU	122	353.667	0.138307	0.270689	AAC21NCCU	107	311.145	-0.0464984	0.786338	AAC24NCCU	89	259.608	-0.307753	0.0437818
[AAC, CGA]	100.619	AACCGA	53	150.845	0.584168	0.0043089	AAC3NCGA	29	82.7893	-0.281388	0.334109	AAC6NCGA	33	94.496	-0.0905777	0.802478	AAC9NCGA	39	112.019	0.154841	0.443896	AAC12NCGA	31	89.3143	-0.171941	0.575523	AAC15NCGA	22	63.5796	-0.662268	0.0278166	AAC18NCGA	25	72.4728	-0.473392	0.107545	AAC21NCGA	23	66.8817	-0.589221	0.0486176	AAC24NCGA	36	105.01	0.0616212	0.714882
[AAC, CGC]	111.714	AACCGC	55	156.538	0.486704	0.0138964	AAC3NCGC	38	108.482	-0.0423445	0.940597	AAC6NCGC	46	131.722	0.237687	0.23533	AAC9NCGC	37	106.275	-0.0720109	0.843295	AAC12NCGC	49	141.174	0.33767	0.0942559	AAC15NCGC	28	80.9195	-0.465248	0.0923004	AAC18NCGC	48	139.148	0.316811	0.117546	AAC21NCGC	45	130.855	0.228167	0.256797	AAC24NCGC	46	134.179	0.264355	0.191778
[AAC, CGG]	116.417	AACCGG	56	159.384	0.453198	0.0201448	AAC3NCGG	33	94.2085	-0.305379	0.250878	AAC6NCGG	45	128.858	0.146477	0.441769	AAC9NCGG	33	94.7854	-0.296571	0.266783	AAC12NCGG	36	103.72	-0.166616	0.550016	AAC15NCGG	50	144.499	0.311753	0.116444	AAC18NCGG	36	104.361	-0.157727	0.575978	AAC21NCGG	48	139.579	0.261776	0.18782	AAC24NCGG	53	154.598	0.409213	0.0389913
[AAC, CGU]	132.625	AACCGU	47	133.769	0.0123879	0.876252	AAC3NCGU	36	102.773	-0.367892	0.136103	AAC6NCGU	41	117.404	-0.175868	0.487489	AAC9NCGU	32	91.9131	-0.529009	0.0359781	AAC12NCGU	39	112.363	-0.239183	0.336894	AAC15NCGU	45	130.049	-0.0282946	0.973538	AAC18NCGU	37	107.26	-0.306243	0.217954	AAC21NCGU	48	139.579	0.0737314	0.654621	AAC24NCGU	41	119.595	-0.1492	0.567866
[AAC, CUA]	144.64	AACCUA	54	153.692	0.0875728	0.594675	AAC3NCUA	42	119.902	-0.270613	0.248293	AAC6NCUA	58	166.084	0.199447	0.264107	AAC9NCUA	37	106.275	-0.44467	0.0613241	AAC12NCUA	38	109.482	-0.401772	0.089879	AAC15NCUA	52	150.279	0.0551783	0.714241	AAC18NCUA	51	147.845	0.0316154	0.803484	AAC21NCUA	44	127.948	-0.176913	0.464373	AAC24NCUA	55	160.432	0.149494	0.397923
[AAC, CUC]	297.716	AACCUC	143	406.998	0.451086	0.000311183	AAC3NCUC	137	391.108	0.393631	0.00188025	AAC6NCUC	109	312.123	0.0681801	0.580512	AAC9NCUC	135	387.758	0.381222	0.00274272	AAC12NCUC	130	374.544	0.331198	0.0099636	AAC15NCUC	119	343.908	0.208086	0.110461	AAC18NCUC	110	318.88	0.0990793	0.438437	AAC21NCUC	117	340.224	0.192549	0.140878	AAC24NCUC	115	335.448	0.172154	0.188288
[AAC, CUG]	290.2	AACCUG	83	236.23	-0.296858	0.0617204	AAC3NCUG	108	308.319	0.0873742	0.492354	AAC6NCUG	100	286.352	-0.01926	0.946212	AAC9NCUG	100	287.228	-0.0148494	0.970659	AAC12NCUG	107	308.278	0.0871855	0.494815	AAC15NCUG	101	291.888	0.00836768	0.901181	AAC18NCUG	116	336.274	0.212589	0.107475	AAC21NCUG	111	322.777	0.153489	0.244543	AAC24NCUG	94	274.192	-0.0818593	0.626354
[AAC, CUU]	406.208	AACCUU	108	307.383	-0.402182	0.00294728	AAC3NCUU	154	439.639	0.114101	0.307158	AAC6NCUU	128	366.53	-0.148289	0.261077	AAC9NCUU	161	462.438	0.187039	0.0967326	AAC12NCUU	144	414.879	0.0304709	0.758416	AAC15NCUU	131	378.588	-0.101593	0.448966	AAC18NCUU	152	440.635	0.117362	0.297222	AAC21NCUU	127	369.303	-0.137415	0.302416	AAC24NCUU	150	437.541	0.107198	0.340973
[AAC, GAA]	521.655	AACGAA	85	241.922	-1.10855	8.40106e-16	AAC3NGAA	174	496.736	-0.0706167	0.548515	AAC6NGAA	158	452.436	-0.205382	0.0753126	AAC9NGAA	169	485.416	-0.103873	0.370578	AAC12NGAA	159	458.096	-0.187445	0.105123	AAC15NGAA	171	494.187	-0.0780382	0.507769	AAC18NGAA	153	443.534	-0.234051	0.044733	AAC21NGAA	167	485.619	-0.10327	0.376715	AAC24NGAA	174	507.548	-0.0395516	0.754602
[AAC, GAC]	366.585	AACGAC	93	264.691	-0.469837	0.00114928	AAC3NGAC	146	416.801	0.185213	0.115854	AAC6NGAC	159	455.299	0.312668	0.00719494	AAC9NGAC	125	359.035	-0.0300199	0.861968	AAC12NGAC	136	391.83	0.0960828	0.409621	AAC15NGAC	116	335.238	-0.128961	0.360133	AAC18NGAC	139	402.949	0.13645	0.248787	AAC21NGAC	135	392.566	0.0987898	0.399079	AAC24NGAC	146	425.873	0.216278	0.06864
[AAC, GAG]	654.688	AACGAG	121	344.383	-0.926795	4.24171e-15	AAC3NGAG	218	622.347	-0.0730897	0.478519	AAC6NGAG	197	564.113	-0.214825	0.0362734	AAC9NGAG	227	652.008	-0.00591788	0.985796	AAC12NGAG	217	625.2	-0.066491	0.523174	AAC15NGAG	246	710.935	0.11891	0.188202	AAC18NGAG	218	631.963	-0.0509688	0.631743	AAC21NGAG	242	703.711	0.104175	0.249642	AAC24NGAG	229	667.979	0.0289948	0.728922
[AAC, GAU]	591.086	AACGAU	79	224.845	-1.39444	3.12479e-24	AAC3NGAU	174	496.736	-0.25089	0.020881	AAC6NGAU	220	629.974	0.0919238	0.327748	AAC9NGAU	174	499.777	-0.242082	0.0260878	AAC12NGAU	170	489.788	-0.27121	0.0132338	AAC15NGAU	199	575.106	-0.0395389	0.733037	AAC18NGAU	191	553.692	-0.0942833	0.387389	AAC21NGAU	187	543.777	-0.120352	0.268132	AAC24NGAU	184	536.717	-0.139206	0.200464
[AAC, GCA]	407.487	AACGCA	45	128.076	-1.66975	1.86244e-21	AAC3NGCA	114	325.447	-0.324328	0.0150781	AAC6NGCA	108	309.26	-0.397934	0.00328598	AAC9NGCA	118	338.929	-0.265768	0.0452352	AAC12NGCA	139	400.474	-0.0250456	0.881568	AAC15NGCA	100	288.998	-0.495693	0.000347264	AAC18NGCA	112	324.678	-0.327743	0.0148867	AAC21NGCA	132	383.843	-0.0862382	0.525027	AAC24NGCA	138	402.538	-0.0176289	0.930358
[AAC, GCC]	318.371	AACGCC	72	204.922	-0.635635	7.58669e-05	AAC3NGCC	133	379.689	0.254106	0.0424273	AAC6NGCC	116	332.168	0.0612021	0.60654	AAC9NGCC	92	264.25	-0.268806	0.0759185	AAC12NGCC	116	334.208	0.0700368	0.561947	AAC15NGCC	106	306.338	-0.055586	0.73789	AAC18NGCC	111	321.779	0.0153608	0.86117	AAC21NGCC	122	354.764	0.156147	0.217349	AAC24NGCC	109	317.946	-0.00192655	0.96044
[AAC, GCG]	157.473	AACGCG	48	136.615	-0.20499	0.360906	AAC3NGCG	60	171.288	0.121322	0.466377	AAC6NGCG	52	148.903	-0.0807322	0.752246	AAC9NGCG	62	178.082	0.177435	0.301291	AAC12NGCG	61	175.747	0.1584	0.353668	AAC15NGCG	60	173.399	0.138991	0.411913	AAC18NGCG	71	205.823	0.386299	0.0251607	AAC21NGCG	61	177.382	0.171754	0.318685	AAC24NGCG	52	151.681	-0.0540642	0.857023
[AAC, GCU]	545.327	AACGCU	47	133.769	-2.02738	1.4203e-35	AAC3NGCU	151	431.075	-0.339181	0.0031714	AAC6NGCU	171	489.661	-0.155336	0.167033	AAC9NGCU	182	522.756	-0.0609837	0.599797	AAC12NGCU	186	535.886	-0.0251954	0.849223	AAC15NGCU	179	517.307	-0.0761008	0.508066	AAC18NGCU	169	489.916	-0.154586	0.171898	AAC21NGCU	170	494.343	-0.141609	0.211601	AAC24NGCU	185	539.634	-0.0151395	0.924966
[AAC, GGA]	368.425	AACGGA	45	128.076	-1.52437	1.87377e-17	AAC3NGGA	99	282.625	-0.382481	0.00709288	AAC6NGGA	116	332.168	-0.149459	0.283104	AAC9NGGA	118	338.929	-0.120387	0.390977	AAC12NGGA	127	365.9	-0.00992088	0.984956	AAC15NGGA	100	288.998	-0.350312	0.0137531	AAC18NGGA	130	376.859	0.0326514	0.752838	AAC21NGGA	112	325.685	-0.177896	0.204355	AAC24NGGA	106	309.196	-0.252852	0.0728465
[AAC, GGC]	256.098	AACGGC	74	210.614	-0.282092	0.0965281	AAC3NGGC	93	265.497	0.0519975	0.678837	AAC6NGGC	94	269.171	0.0718247	0.584481	AAC9NGGC	79	226.91	-0.174573	0.306226	AAC12NGGC	94	270.824	0.0806593	0.54506	AAC15NGGC	84	242.758	-0.0771744	0.672735	AAC18NGGC	100	289.891	0.178816	0.200511	AAC21NGGC	92	267.527	0.0629867	0.627913	AAC24NGGC	102	297.528	0.216329	0.122973
[AAC, GGG]	281.764	AACGGG	62	176.461	-0.67514	9.08893e-05	AAC3NGGG	93	265.497	-0.085794	0.609906	AAC6NGGG	86	246.262	-0.194291	0.227892	AAC9NGGG	103	295.845	0.0703554	0.578088	AAC12NGGG	91	262.181	-0.103926	0.53147	AAC15NGGG	99	286.108	0.0220733	0.826999	AAC18NGGG	102	295.689	0.0695934	0.583087	AAC21NGGG	87	252.987	-0.155423	0.34115	AAC24NGGG	96	280.026	-0.00892522	0.994309
[AAC, GGU]	378.6	AACGGU	53	150.845	-1.3276	5.25449e-15	AAC3NGGU	108	308.319	-0.296251	0.0319603	AAC6NGGU	125	357.94	-0.080957	0.566218	AAC9NGGU	115	330.313	-0.196841	0.151392	AAC12NGGU	110	316.922	-0.256547	0.0631748	AAC15NGGU	132	381.478	0.0109252	0.885087	AAC18NGGU	127	368.162	-0.0403329	0.796782	AAC21NGGU	126	366.395	-0.0472724	0.756145	AAC24NGGU	120	350.033	-0.113183	0.418053
[AAC, GUA]	164.528	AACGUA	28	79.6919	-1.04583	2.15589e-05	AAC3NGUA	55	157.014	-0.0674433	0.79455	AAC6NGUA	54	154.63	-0.0895184	0.710633	AAC9NGUA	54	155.103	-0.0851078	0.727793	AAC12NGUA	66	190.153	0.208823	0.218674	AAC15NGUA	55	158.949	-0.0497738	0.866374	AAC18NGUA	57	165.238	0.00620788	0.904342	AAC21NGUA	56	162.842	-0.014862	0.991068	AAC24NGUA	49	142.93	-0.203028	0.360058
[AAC, GUC]	269.596	AACGUC	57	162.23	-0.732756	4.06477e-05	AAC3NGUC	128	365.415	0.438737	0.000867	AAC6NGUC	103	294.942	0.129635	0.335431	AAC9NGUC	105	301.59	0.161791	0.233243	AAC12NGUC	109	314.04	0.220153	0.106058	AAC15NGUC	108	312.118	0.211294	0.12147	AAC18NGUC	100	289.891	0.104714	0.433624	AAC21NGUC	114	331.5	0.298213	0.0282225	AAC24NGUC	88	256.691	-0.070766	0.694053
[AAC, GUG]	389.899	AACGUG	109	310.229	-0.329765	0.0156771	AAC3NGUG	151	431.075	0.144839	0.205438	AAC6NGUG	142	406.619	0.060579	0.580886	AAC9NGUG	142	407.864	0.0649896	0.55655	AAC12NGUG	131	377.425	-0.0469104	0.751964	AAC15NGUG	144	416.157	0.0940293	0.407503	AAC18NGUG	127	368.162	-0.0827597	0.552842	AAC21NGUG	130	378.027	-0.0446114	0.76719	AAC24NGUG	121	352.95	-0.143637	0.292429
[AAC, GUU]	460.864	AACGUU	81	230.537	-0.99934	3.13114e-12	AAC3NGUU	151	431.075	-0.0964014	0.437976	AAC6NGUU	161	461.026	0.000507838	0.954691	AAC9NGUU	170	488.288	0.0833925	0.42562	AAC12NGUU	165	475.382	0.0447478	0.654352	AAC15NGUU	158	456.617	-0.0133559	0.949292	AAC18NGUU	145	420.342	-0.132776	0.284848	AAC21NGUU	154	447.816	-0.0414335	0.760907	AAC24NGUU	148	431.707	-0.0942877	0.454087
[AAC, UAC]	258.757	AACUAC	113	321.614	0.313734	0.0219256	AAC3NUAC	107	305.464	0.239406	0.0830247	AAC6NUAC	108	309.26	0.257223	0.0625901	AAC9NUAC	93	267.122	0.0459053	0.708589	AAC12NUAC	90	259.299	0.0030237	0.928595	AAC15NUAC	117	338.128	0.385973	0.00465961	AAC18NUAC	88	255.104	-0.0205087	0.949675	AAC21NUAC	112	325.685	0.33188	0.0161371	AAC24NUAC	83	242.106	-0.0959566	0.58914
[AAC, UAU]	278.747	AACUAU	123	350.075	0.328706	0.0126902	AAC3NUAU	84	239.803	-0.217107	0.179479	AAC6NUAU	88	251.989	-0.145596	0.372299	AAC9NUAU	84	241.272	-0.208299	0.199293	AAC12NUAU	96	276.586	-0.01123	0.992993	AAC15NUAU	102	294.778	0.0806706	0.532083	AAC18NUAU	89	258.003	-0.11157	0.503623	AAC21NUAU	87	252.987	-0.139895	0.396315	AAC24NUAU	83	242.106	-0.20332	0.214199
[AAC, UCA]	267.806	AACUCA	79	224.845	-0.252258	0.126924	AAC3NUCA	81	231.239	-0.211805	0.20023	AAC6NUCA	97	277.761	0.0526552	0.671331	AAC9NUCA	85	244.144	-0.133456	0.426987	AAC12NUCA	76	218.964	-0.290495	0.0817514	AAC15NUCA	87	251.428	-0.0910418	0.60038	AAC18NUCA	79	229.014	-0.225753	0.175838	AAC21NUCA	75	218.092	-0.29625	0.0775306	AAC24NUCA	82	239.189	-0.163038	0.332097
[AAC, UCC]	242.498	AACUCC	104	295.999	0.287617	0.0421914	AAC3NUCC	89	254.077	0.0672948	0.612343	AAC6NUCC	108	309.26	0.350846	0.0127319	AAC9NUCC	99	284.356	0.229726	0.10755	AAC12NUCC	117	337.089	0.475158	0.000590226	AAC15NUCC	74	213.859	-0.181316	0.304213	AAC18NUCC	109	315.981	0.381867	0.00675614	AAC21NUCC	102	296.606	0.290573	0.0420766	AAC24NUCC	89	259.608	0.09836	0.480174
[AAC, UCG]	142.748	AACUCG	49	139.461	-0.0336116	0.944713	AAC3NUCG	45	128.466	-0.152085	0.533896	AAC6NUCG	52	148.903	0.0608992	0.693352	AAC9NUCG	57	163.72	0.19776	0.271289	AAC12NUCG	51	146.936	0.0417195	0.765404	AAC15NUCG	56	161.839	0.181087	0.312908	AAC18NUCG	59	171.036	0.260826	0.151289	AAC21NUCG	45	130.855	-0.125498	0.621139	AAC24NUCG	50	145.847	0.0309837	0.806399
[AAC, UCU]	329.773	AACUCU	109	310.229	-0.0881373	0.561582	AAC3NUCU	107	305.464	-0.110471	0.460646	AAC6NUCU	90	257.716	-0.355688	0.0178486	AAC9NUCU	108	310.207	-0.0882427	0.563245	AAC12NUCU	102	293.873	-0.166281	0.262422	AAC15NUCU	111	320.788	-0.0398525	0.818692	AAC18NUCU	124	359.465	0.124379	0.314687	AAC21NUCU	100	290.79	-0.181496	0.223153	AAC24NUCU	101	294.611	-0.162661	0.276429
[AAC, UGC]	152.514	AACUGC	77	219.153	0.523	0.00210258	AAC3NUGC	58	165.579	0.118578	0.480792	AAC6NUGC	58	166.084	0.122975	0.466843	AAC9NUGC	72	206.804	0.43933	0.0111601	AAC12NUGC	55	158.461	0.0551888	0.710178	AAC15NUGC	50	144.499	-0.077877	0.770523	AAC18NUGC	43	124.653	-0.291017	0.204251	AAC21NUGC	57	165.75	0.120073	0.478878	AAC24NUGC	54	157.515	0.0465499	0.744152
[AAC, UGG]	213.406	AACUGG	86	244.768	0.197812	0.188785	AAC3NUGG	65	185.562	-0.201702	0.283522	AAC6NUGG	65	186.129	-0.197304	0.295243	AAC9NUGG	102	292.973	0.457164	0.00191064	AAC12NUGG	97	279.467	0.389075	0.00910803	AAC15NUGG	82	236.978	0.151152	0.314696	AAC18NUGG	69	200.025	-0.093424	0.642445	AAC21NUGG	72	209.369	-0.0275582	0.932523	AAC24NUGG	66	192.518	-0.14861	0.441096
[AAC, UGU]	138.556	AACUGU	63	179.307	0.371965	0.0407474	AAC3NUGU	49	139.885	0.0137783	0.871912	AAC6NUGU	45	128.858	-0.104681	0.692986	AAC9NUGU	29	83.2962	-0.734143	0.00398535	AAC12NUGU	51	146.936	0.0847256	0.611265	AAC15NUGU	46	132.939	-0.0597001	0.852836	AAC18NUGU	43	124.653	-0.152546	0.544507	AAC21NUGU	45	130.855	-0.0824924	0.772405	AAC24NUGU	43	125.428	-0.143602	0.57284
[AAC, UUA]	138.096	AACUUA	44	125.23	-0.141085	0.575017	AAC3NUUA	56	159.869	0.211223	0.246645	AAC6NUUA	28	80.1785	-0.78438	0.00230973	AAC9NUUA	41	117.764	-0.229773	0.344135	AAC12NUUA	43	123.888	-0.156636	0.531764	AAC15NUUA	38	109.819	-0.330535	0.172623	AAC18NUUA	45	130.451	-0.0821584	0.773612	AAC21NUUA	39	113.408	-0.284144	0.242772	AAC24NUUA	56	163.349	0.242288	0.189617
[AAC, UUC]	365.613	AACUUC	197	560.69	0.616884	1.67351e-08	AAC3NUUC	150	428.22	0.228035	0.052539	AAC6NUUC	148	423.8	0.213067	0.0708289	AAC9NUUC	163	468.182	0.356752	0.0020623	AAC12NUUC	160	460.977	0.334376	0.00407317	AAC15NUUC	132	381.478	0.0612799	0.587792	AAC18NUUC	116	336.274	-0.120682	0.39446	AAC21NUUC	143	415.829	0.185674	0.11852	AAC24NUUC	135	393.787	0.107097	0.363604
[AAC, UUG]	386.576	AACUUG	159	452.536	0.227283	0.0470042	AAC3NUUG	136	388.253	0.00624707	0.914684	AAC6NUUG	126	360.803	-0.0995387	0.469032	AAC9NUUG	151	433.715	0.165997	0.149904	AAC12NUUG	139	400.474	0.0509571	0.638522	AAC15NUUG	131	378.588	-0.0301233	0.855688	AAC18NUUG	134	388.454	0.00699433	0.909894	AAC21NUUG	122	354.764	-0.123892	0.367129	AAC24NUUG	154	449.209	0.216636	0.0615357
[AAC, UUU]	371.646	AACUUU	165	469.613	0.337543	0.00327059	AAC3NUUU	125	356.85	-0.0586113	0.690746	AAC6NUUU	116	332.168	-0.162018	0.241796	AAC9NUUU	131	376.269	0.0178351	0.842335	AAC12NUUU	117	337.089	-0.140799	0.311847	AAC15NUUU	118	341.018	-0.124083	0.375379	AAC18NUUU	129	373.96	0.00895254	0.897662	AAC21NUUU	123	357.671	-0.055295	0.712955	AAC24NUUU	117	341.282	-0.122966	0.382356
[AAG, AAA]	945.741	AAGAAA	547	1556.84	0.719103	1.49458e-12	AAG3NAAA	377	1076.26	0.18651	0.0128536	AAG6NAAA	347	993.64	0.0712788	0.343546	AAG9NAAA	360	1034.02	0.128751	0.0889294	AAG12NAAA	370	1066.01	0.172703	0.0220868	AAG15NAAA	332	959.474	0.0207987	0.765617	AAG18NAAA	409	1185.66	0.326168	9.3194e-06	AAG21NAAA	346	1006.13	0.0893041	0.24048	AAG24NAAA	362	1055.93	0.159001	0.0365198
[AAG, AAC]	722.33	AAGAAC	315	896.534	0.3117	0.000188928	AAG3NAAC	265	756.523	0.0667245	0.431322	AAG6NAAC	250	715.879	-0.0129426	0.920383	AAG9NAAC	233	669.242	-0.11013	0.256174	AAG12NAAC	228	656.892	-0.137002	0.15811	AAG15NAAC	239	690.706	-0.0645877	0.513353	AAG18NAAC	252	730.526	0.0162768	0.825617	AAG21NAAC	234	680.448	-0.0861733	0.379662	AAG24NAAC	261	761.321	0.0758471	0.377778
[AAG, AAG]	1607.1	AAGAAG	940	2675.37	0.73528	0	AAG3NAAG	778	2221.04	0.466774	0	AAG6NAAG	785	2247.86	0.484093	3.26177e-11	AAG9NAAG	729	2093.89	0.38173	2.33085e-11	AAG12NAAG	729	2100.33	0.386154	3.53162e-12	AAG15NAAG	678	1959.41	0.285958	5.34833e-07	AAG18NAAG	738	2139.4	0.412745	0	AAG21NAAG	716	2082.06	0.373549	5.03211e-11	AAG24NAAG	723	2108.95	0.392064	8.00338e-12
[AAG, AAU]	855.193	AAGAAU	299	850.996	-0.00709848	0.962812	AAG3NAAU	225	642.33	-0.412935	8.21687e-06	AAG6NAAU	278	796.058	-0.103378	0.242855	AAG9NAAU	275	789.878	-0.114621	0.195827	AAG12NAAU	268	772.136	-0.147395	0.097128	AAG15NAAU	275	794.745	-0.105759	0.234376	AAG18NAAU	318	921.854	0.108287	0.174636	AAG21NAAU	276	802.58	-0.0916058	0.305406	AAG24NAAU	254	740.903	-0.206967	0.0215577
[AAG, ACA]	555.91	AAGACA	197	560.69	0.0123515	0.867293	AAG3NACA	198	565.251	0.02404	0.77895	AAG6NACA	181	518.296	-0.101074	0.366266	AAG9NACA	194	557.223	0.00340397	0.935908	AAG12NACA	203	584.864	0.0732511	0.445403	AAG15NACA	174	502.857	-0.144704	0.195639	AAG18NACA	202	585.58	0.0750158	0.436255	AAG21NACA	182	529.237	-0.0709358	0.535897	AAG24NACA	194	565.886	0.0256614	0.768479
[AAG, ACC]	518.144	AAGACC	167	475.305	-0.124498	0.280573	AAG3NACC	167	476.752	-0.120114	0.298957	AAG6NACC	168	481.071	-0.107104	0.356439	AAG9NACC	165	473.927	-0.128689	0.266846	AAG12NACC	175	504.193	-0.0393756	0.754932	AAG15NACC	163	471.067	-0.137421	0.236952	AAG18NACC	173	501.512	-0.0470694	0.703524	AAG21NACC	184	535.053	0.0463295	0.62992	AAG24NACC	164	478.378	-0.115201	0.325293
[AAG, ACG]	252.076	AAGACG	78	221.999	-0.183307	0.28392	AAG3NACG	102	291.19	0.2081	0.136903	AAG6NACG	82	234.808	-0.102376	0.563812	AAG9NACG	95	272.867	0.114338	0.406537	AAG12NACG	84	242.013	-0.0587761	0.76133	AAG15NACG	95	274.548	0.1232	0.374404	AAG18NACG	92	266.7	0.0813575	0.545386	AAG21NACG	87	252.987	0.00520423	0.916739	AAG24NACG	95	277.109	0.136595	0.329022
[AAG, ACU]	662.496	AAGACU	218	620.459	-0.0945773	0.350964	AAG3NACU	202	576.67	-0.200166	0.0488388	AAG6NACU	226	647.155	-0.0338017	0.757179	AAG9NACU	249	715.199	0.110432	0.21753	AAG12NACU	220	633.843	-0.0637863	0.538344	AAG15NACU	208	601.116	-0.140269	0.168214	AAG18NACU	213	617.468	-0.101547	0.320699	AAG21NACU	215	625.198	-0.0835989	0.416847	AAG24NACU	246	717.567	0.115202	0.20171
[AAG, AGA]	516.21	AAGAGA	184	523.69	0.0207541	0.807734	AAG3NAGA	175	499.59	-0.047213	0.700417	AAG6NAGA	193	552.659	0.0984301	0.325162	AAG9NAGA	158	453.821	-0.185836	0.109478	AAG12NAGA	183	527.242	0.0305076	0.73854	AAG15NAGA	189	546.206	0.0814879	0.414093	AAG18NAGA	208	602.974	0.224137	0.0259089	AAG21NAGA	161	468.172	-0.140921	0.22758	AAG24NAGA	148	431.707	-0.257906	0.0288571
[AAG, AGC]	480.037	AAGAGC	180	512.305	0.0938589	0.361809	AAG3NAGC	160	456.768	-0.0716824	0.561336	AAG6NAGC	182	521.16	0.118581	0.253535	AAG9NAGC	170	488.288	0.0245882	0.785515	AAG12NAGC	165	475.382	-0.0140565	0.941235	AAG15NAGC	153	442.167	-0.118553	0.328956	AAG18NAGC	154	446.432	-0.104703	0.391126	AAG21NAGC	165	479.803	-0.000702169	0.963882	AAG24NAGC	145	422.956	-0.182636	0.133319
[AAG, AGG]	596.975	AAGAGG	269	765.612	0.358943	7.70632e-05	AAG3NAGG	247	705.136	0.240232	0.00972676	AAG6NAGG	250	715.879	0.262046	0.00471314	AAG9NAGG	199	571.584	-0.0627029	0.568789	AAG12NAGG	233	671.298	0.169283	0.0721499	AAG15NAGG	232	670.476	0.167515	0.0756378	AAG18NAGG	242	701.537	0.232849	0.0129651	AAG21NAGG	268	779.317	0.38454	2.52042e-05	AAG24NAGG	229	667.979	0.162134	0.0870124
[AAG, AGU]	460.358	AAGAGU	159	452.536	-0.0247211	0.86974	AAG3NAGU	126	359.705	-0.35594	0.00469203	AAG6NAGU	134	383.711	-0.262734	0.0343917	AAG9NAGU	167	479.671	0.0592917	0.56311	AAG12NAGU	148	426.404	-0.110535	0.374015	AAG15NAGU	121	349.688	-0.396688	0.00188388	AAG18NAGU	145	420.342	-0.13119	0.290958	AAG21NAGU	169	491.435	0.0942452	0.373339	AAG24NAGU	137	399.621	-0.204123	0.101348
[AAG, AUA]	465.249	AAGAUA	159	452.536	-0.0399691	0.765622	AAG3NAUA	166	473.897	0.0265711	0.77352	AAG6NAUA	172	492.525	0.0821936	0.429554	AAG9NAUA	144	413.609	-0.169736	0.16643	AAG12NAUA	187	538.767	0.211658	0.0449941	AAG15NAUA	142	410.377	-0.181052	0.141375	AAG18NAUA	138	400.05	-0.217823	0.0781053	AAG21NAUA	136	395.474	-0.234419	0.0588188	AAG24NAUA	154	449.209	-0.0506166	0.700831
[AAG, AUC]	691.844	AAGAUC	298	848.15	0.293871	0.000593324	AAG3NAUC	310	884.989	0.355211	2.71701e-05	AAG6NAUC	267	764.559	0.14418	0.0999973	AAG9NAUC	282	809.984	0.227446	0.00890124	AAG12NAUC	225	648.249	-0.0939003	0.346385	AAG15NAUC	250	722.495	0.0625405	0.470465	AAG18NAUC	236	684.143	-0.0161493	0.897494	AAG21NAUC	244	709.527	0.0364101	0.663807	AAG24NAUC	238	694.232	0.0049696	0.923416
[AAG, AUG]	867.479	AAGAUG	282	802.612	-0.112126	0.20013	AAG3NAUG	351	1002.04	0.208033	0.0075913	AAG6NAUG	323	924.916	0.0924935	0.239846	AAG9NAUG	275	789.878	-0.135198	0.12433	AAG12NAUG	290	835.521	-0.0541531	0.546158	AAG15NAUG	292	843.875	-0.0397999	0.66413	AAG18NAUG	259	750.818	-0.208365	0.019398	AAG21NAUG	292	849.106	-0.0308834	0.743008	AAG24NAUG	272	793.408	-0.128766	0.146415
[AAG, AUU]	965.42	AAGAUU	341	970.534	0.00762201	0.893998	AAG3NAUU	385	1099.1	0.187092	0.0117063	AAG6NAUU	372	1065.23	0.141934	0.057616	AAG9NAUU	338	970.832	0.00806499	0.88976	AAG12NAUU	341	982.457	0.0252376	0.720663	AAG15NAUU	354	1023.05	0.0836529	0.26516	AAG18NAUU	333	965.338	-0.000122872	0.972251	AAG21NAUU	305	886.909	-0.122371	0.143533	AAG24NAUU	328	956.756	-0.013005	0.899195
[AAG, CAA]	624.503	AAGCAA	243	691.612	0.147255	0.108461	AAG3NCAA	216	616.637	-0.0182861	0.887639	AAG6NCAA	214	612.792	-0.0273095	0.816462	AAG9NCAA	212	608.924	-0.0364455	0.746412	AAG12NCAA	194	558.934	-0.160029	0.127291	AAG15NCAA	190	549.096	-0.185649	0.0779463	AAG18NCAA	220	637.761	0.030307	0.722646	AAG21NCAA	202	587.395	-0.0883761	0.405406	AAG24NCAA	216	630.059	0.012779	0.861055
[AAG, CAC]	384.712	AAGCAC	162	461.075	0.261222	0.0221952	AAG3NCAC	139	396.817	0.0446969	0.674928	AAG6NCAC	127	363.667	-0.0811623	0.561447	AAG9NCAC	131	376.269	-0.0320134	0.84401	AAG12NCAC	112	322.684	-0.253657	0.0638381	AAG15NCAC	150	433.497	0.172244	0.137107	AAG18NCAC	123	356.566	-0.109609	0.427733	AAG21NCAC	134	389.658	0.0184311	0.83773	AAG24NCAC	125	364.618	-0.0773947	0.585428
[AAG, CAG]	833.012	AAGCAG	302	859.534	0.0452187	0.562366	AAG3NCAG	261	745.103	-0.160896	0.0730321	AAG6NCAG	324	927.779	0.155445	0.0524442	AAG9NCAG	278	798.495	-0.0610535	0.502897	AAG12NCAG	255	734.682	-0.181217	0.0449817	AAG15NCAG	288	832.315	-0.00120776	0.980122	AAG18NCAG	251	727.627	-0.195138	0.0317147	AAG21NCAG	282	820.027	-0.0226648	0.822241	AAG24NCAG	287	837.162	0.00716979	0.901952
[AAG, CAU]	485.724	AAGCAU	160	455.382	-0.0930592	0.440391	AAG3NCAU	157	448.204	-0.115983	0.333488	AAG6NCAU	146	418.073	-0.216382	0.071491	AAG9NCAU	128	367.652	-0.401796	0.00118038	AAG12NCAU	145	417.76	-0.217463	0.0710279	AAG15NCAU	159	459.507	-0.0800511	0.513818	AAG18NCAU	151	437.736	-0.150078	0.212851	AAG21NCAU	154	447.816	-0.117231	0.333108	AAG24NCAU	180	525.049	0.112315	0.280312
[AAG, CCA]	672.962	AAGCCA	196	557.844	-0.270663	0.00778513	AAG3NCCA	219	625.202	-0.106202	0.290567	AAG6NCCA	202	578.43	-0.218381	0.0309163	AAG9NCCA	211	606.052	-0.151083	0.13338	AAG12NCCA	189	544.529	-0.305515	0.00300971	AAG15NCCA	194	560.656	-0.263407	0.0100904	AAG18NCCA	223	646.457	-0.0579687	0.576176	AAG21NCCA	205	596.119	-0.174923	0.0847641	AAG24NCCA	235	685.481	0.0265925	0.745432
[AAG, CCC]	412.126	AAGCCC	171	486.69	0.239916	0.0304347	AAG3NCCC	123	351.141	-0.231038	0.0777261	AAG6NCCC	126	360.803	-0.191875	0.142418	AAG9NCCC	157	450.949	0.129876	0.244785	AAG12NCCC	148	426.404	0.0491329	0.641198	AAG15NCCC	151	436.387	0.082522	0.453554	AAG18NCCC	119	344.971	-0.256614	0.0526348	AAG21NCCC	151	439.093	0.0914385	0.410001	AAG24NCCC	130	379.202	-0.120119	0.365984
[AAG, CCG]	281.424	AAGCCG	76	216.307	-0.379669	0.0201535	AAG3NCCG	95	271.206	-0.0533574	0.768413	AAG6NCCG	99	283.488	0.0105408	0.889172	AAG9NCCG	89	255.633	-0.138672	0.394779	AAG12NCCG	95	273.705	-0.0401256	0.838265	AAG15NCCG	94	271.658	-0.0509546	0.782665	AAG18NCCG	83	240.61	-0.226053	0.163681	AAG21NCCG	70	203.553	-0.467344	0.00533199	AAG24NCCG	88	256.691	-0.132716	0.420551
[AAG, CCU]	714.936	AAGCCU	212	603.382	-0.244744	0.012638	AAG3NCCU	224	639.476	-0.160925	0.0979242	AAG6NCCU	237	678.653	-0.0751398	0.444321	AAG9NCCU	243	697.965	-0.03466	0.739044	AAG12NCCU	192	553.172	-0.370086	0.000250251	AAG15NCCU	225	650.246	-0.13683	0.16157	AAG18NCCU	236	684.143	-0.0635163	0.523802	AAG21NCCU	209	607.751	-0.234335	0.0180134	AAG24NCCU	244	711.733	-0.00647775	0.97787
[AAG, CGA]	223.865	AAGCGA	63	179.307	-0.320202	0.0806748	AAG3NCGA	74	211.255	-0.0836443	0.669521	AAG6NCGA	65	186.129	-0.266333	0.145903	AAG9NCGA	74	212.549	-0.0748366	0.708919	AAG12NCGA	69	198.796	-0.171341	0.353867	AAG15NCGA	60	173.399	-0.368538	0.0474277	AAG18NCGA	70	202.924	-0.141694	0.449311	AAG21NCGA	80	232.632	0.0554165	0.677925	AAG24NCGA	72	210.02	-0.0921076	0.638543
[AAG, CGC]	248.55	AAGCGC	91	258.999	0.0594101	0.645861	AAG3NCGC	99	282.625	0.185356	0.187624	AAG6NCGC	89	254.853	0.0361298	0.760006	AAG9NCGC	76	218.294	-0.187266	0.279834	AAG12NCGC	82	236.251	-0.0732169	0.696336	AAG15NCGC	80	231.199	-0.104403	0.561192	AAG18NCGC	101	292.79	0.236332	0.0953521	AAG21NCGC	91	264.619	0.09038	0.508757	AAG24NCGC	115	335.448	0.432554	0.0017954
[AAG, CGG]	259.015	AAGCGG	97	276.076	0.0920273	0.491126	AAG3NCGG	94	268.351	0.0510871	0.68226	AAG6NCGG	90	257.716	-0.00725154	0.982472	AAG9NCGG	80	229.783	-0.172766	0.308213	AAG12NCGG	86	247.775	-0.0640052	0.731492	AAG15NCGG	77	222.529	-0.219046	0.196481	AAG18NCGG	85	246.408	-0.0719899	0.694949	AAG21NCGG	96	279.158	0.108047	0.428368	AAG24NCGG	83	242.106	-0.0973972	0.582703
[AAG, CGU]	295.075	AAGCGU	93	264.691	-0.156771	0.318233	AAG3NCGU	101	288.335	-0.0333345	0.867448	AAG6NCGU	100	286.352	-0.0432926	0.814182	AAG9NCGU	115	330.313	0.162752	0.21177	AAG12NCGU	100	288.111	-0.034458	0.862442	AAG15NCGU	92	265.878	-0.150314	0.343369	AAG18NCGU	95	275.397	-0.0995694	0.540428	AAG21NCGU	107	311.145	0.0765071	0.543356	AAG24NCGU	94	274.192	-0.105892	0.51457
[AAG, CUA]	321.807	AAGCUA	134	381.383	0.245046	0.0491052	AAG3NCUA	120	342.576	0.0902309	0.460497	AAG6NCUA	88	251.989	-0.352831	0.0202983	AAG9NCUA	106	304.462	-0.0799315	0.6092	AAG12NCUA	101	290.992	-0.145216	0.335732	AAG15NCUA	114	329.458	0.0338999	0.755232	AAG18NCUA	88	255.104	-0.335107	0.0281015	AAG21NCUA	123	357.671	0.152441	0.226083	AAG24NCUA	94	274.192	-0.231006	0.126916
[AAG, CUC]	662.382	AAGCUC	266	757.073	0.192769	0.0300309	AAG3NCUC	255	727.974	0.136223	0.127468	AAG6NCUC	178	509.706	-0.378	0.000315484	AAG9NCUC	199	571.584	-0.212698	0.0372525	AAG12NCUC	220	633.843	-0.0635386	0.540144	AAG15NCUC	228	658.916	-0.00757057	0.971883	AAG18NCUC	201	582.681	-0.184957	0.0705119	AAG21NCUC	222	645.553	-0.0371281	0.733766	AAG24NCUC	212	618.391	-0.0991445	0.334269
[AAG, CUG]	645.661	AAGCUG	251	714.381	0.145918	0.106155	AAG3NCUG	282	805.054	0.318309	0.000308228	AAG6NCUG	229	655.745	0.0223589	0.781407	AAG9NCUG	229	657.753	0.0267694	0.746364	AAG12NCUG	254	731.801	0.180674	0.0461231	AAG15NCUG	216	624.236	-0.048685	0.650481	AAG18NCUG	212	614.569	-0.0712007	0.497632	AAG21NCUG	205	596.119	-0.115176	0.266588	AAG24NCUG	205	597.973	-0.110697	0.286709
[AAG, CUU]	903.766	AAGCUU	375	1067.3	0.239948	0.00155924	AAG3NCUU	309	882.134	-0.0349517	0.696981	AAG6NCUU	301	861.918	-0.0683979	0.429591	AAG9NCUU	302	867.43	-0.0592022	0.497104	AAG12NCUU	301	867.213	-0.0595632	0.495111	AAG15NCUU	325	939.244	0.0555507	0.468135	AAG18NCUU	272	788.504	-0.196831	0.0238422	AAG21NCUU	264	767.685	-0.235434	0.00732157	AAG24NCUU	289	842.996	-0.100424	0.247329
[AAG, GAA]	1160.62	AAGGAA	472	1343.38	0.21097	0.0017651	AAG3NGAA	377	1076.26	-0.108868	0.147696	AAG6NGAA	463	1325.81	0.191977	0.00468811	AAG9NGAA	497	1427.53	0.298621	7.34843e-06	AAG12NGAA	440	1267.69	0.127303	0.063878	AAG15NGAA	457	1320.72	0.186431	0.00630996	AAG18NGAA	410	1188.55	0.034312	0.608828	AAG21NGAA	438	1273.66	0.134084	0.0518566	AAG24NGAA	375	1093.85	-0.0854771	0.261432
[AAG, GAC]	815.608	AAGGAC	301	856.688	0.0708953	0.377408	AAG3NGAC	251	716.555	-0.186797	0.0401355	AAG6NGAC	297	850.464	0.0603757	0.451023	AAG9NGAC	346	993.81	0.285095	0.000331856	AAG12NGAC	308	887.38	0.121678	0.134799	AAG15NGAC	330	953.694	0.225651	0.00508293	AAG18NGAC	283	820.392	0.00843856	0.890599	AAG21NGAC	311	904.356	0.149016	0.0678672	AAG24NGAC	287	837.162	0.0376315	0.632278
[AAG, GAG]	1456.6	AAGGAG	569	1619.45	0.152898	0.0121372	AAG3NGAG	546	1558.72	0.0977543	0.111464	AAG6NGAG	674	1930.01	0.405999	4.28979e-11	AAG9NGAG	655	1881.35	0.369156	3.29883e-10	AAG12NGAG	598	1722.9	0.242231	5.94647e-05	AAG15NGAG	544	1572.15	0.11013	0.0744374	AAG18NGAG	623	1806.02	0.310206	1.99855e-07	AAG21NGAG	578	1680.77	0.206509	0.00071546	AAG24NGAG	585	1706.41	0.228355	0.000175681
[AAG, GAU]	1315.1	AAGGAU	424	1206.76	-0.124025	0.0781905	AAG3NGAU	331	944.939	-0.476874	2.61305e-10	AAG6NGAU	465	1331.54	0.0179223	0.765989	AAG9NGAU	511	1467.74	0.158425	0.0137678	AAG12NGAU	488	1405.98	0.0964074	0.136824	AAG15NGAU	464	1340.95	0.0280887	0.654045	AAG18NGAU	476	1379.88	0.0693769	0.284784	AAG21NGAU	462	1343.45	0.0307734	0.626264	AAG24NGAU	436	1271.79	-0.0483123	0.50254
[AAG, GCA]	906.61	AAGGCA	266	757.073	-0.260049	0.00282011	AAG3NGCA	292	833.602	-0.121123	0.157246	AAG6NGCA	301	861.918	-0.0729304	0.398024	AAG9NGCA	280	804.239	-0.172856	0.0451052	AAG12NGCA	289	832.639	-0.12279	0.153602	AAG15NGCA	304	878.554	-0.0453502	0.608482	AAG18NGCA	302	875.471	-0.0504215	0.567322	AAG21NGCA	281	817.119	-0.149935	0.0834182	AAG24NGCA	284	828.411	-0.130135	0.13306
[AAG, GCC]	708.339	AAGGCC	279	794.073	0.164833	0.0561414	AAG3NGCC	216	616.637	-0.200017	0.041499	AAG6NGCC	217	621.383	-0.188956	0.0541838	AAG9NGCC	257	738.177	0.0595275	0.485505	AAG12NGCC	237	682.822	-0.0529297	0.599866	AAG15NGCC	228	658.916	-0.104345	0.28899	AAG18NGCC	228	660.952	-0.0998938	0.31121	AAG21NGCC	244	709.527	0.00241867	0.945332	AAG24NGCC	249	726.318	0.0361623	0.663261
[AAG, GCG]	350.359	AAGGCG	127	361.46	0.0450031	0.683089	AAG3NGCG	113	322.593	-0.119119	0.408138	AAG6NGCG	131	375.121	0.0985223	0.406463	AAG9NGCG	134	384.886	0.135599	0.259469	AAG12NGCG	148	426.404	0.283387	0.0179667	AAG15NGCG	133	384.368	0.133654	0.267509	AAG18NGCG	117	339.173	-0.0468122	0.770708	AAG21NGCG	120	348.948	-0.00582114	0.98702	AAG24NGCG	116	338.365	-0.0502517	0.752279
[AAG, GCU]	1213.29	AAGGCU	367	1044.53	-0.216062	0.00368351	AAG3NGCU	372	1061.99	-0.192156	0.00961305	AAG6NGCU	377	1079.55	-0.168497	0.0228722	AAG9NGCU	358	1028.28	-0.238691	0.0014724	AAG12NGCU	373	1074.65	-0.175051	0.0185556	AAG15NGCU	388	1121.31	-0.113732	0.1241	AAG18NGCU	405	1174.06	-0.0474158	0.52788	AAG21NGCU	420	1221.32	0.00951681	0.867241	AAG24NGCU	356	1038.43	-0.224516	0.00292437
[AAG, GGA]	819.703	AAGGGA	228	648.92	-0.33706	0.000291412	AAG3NGGA	275	785.071	-0.0622783	0.496425	AAG6NGGA	244	698.698	-0.230432	0.0118082	AAG9NGGA	223	640.519	-0.355859	0.000148878	AAG12NGGA	270	777.898	-0.0755187	0.408664	AAG15NGGA	268	774.515	-0.0818074	0.370532	AAG18NGGA	245	710.233	-0.206807	0.0242142	AAG21NGGA	259	753.146	-0.122172	0.180405	AAG24NGGA	305	889.667	0.118164	0.147802
[AAG, GGC]	569.788	AAGGGC	151	429.767	-0.406869	0.000343932	AAG3NGGC	178	508.155	-0.165157	0.132083	AAG6NGGC	184	526.887	-0.112931	0.304899	AAG9NGGC	161	462.438	-0.301166	0.00714959	AAG12NGGC	161	463.858	-0.296741	0.00809464	AAG15NGGC	201	580.886	0.0278311	0.749693	AAG18NGGC	199	576.883	0.0178554	0.825095	AAG21NGGC	183	532.145	-0.0986042	0.375942	AAG24NGGC	185	539.634	-0.0784435	0.485858
[AAG, GGG]	626.892	AAGGGG	131	372.844	-0.749642	1.12941e-10	AAG3NGGG	199	568.106	-0.142057	0.17265	AAG6NGGG	215	615.656	-0.0260916	0.825531	AAG9NGGG	211	606.052	-0.0487747	0.654399	AAG12NGGG	216	622.319	-0.0105623	0.950196	AAG15NGGG	201	580.886	-0.10996	0.295296	AAG18NGGG	203	588.479	-0.0912248	0.388132	AAG21NGGG	194	564.132	-0.152183	0.148055	AAG24NGGG	203	592.139	-0.0822806	0.439535
[AAG, GGU]	842.339	AAGGGU	247	702.997	-0.260884	0.0039164	AAG3NGGU	271	773.651	-0.122718	0.168063	AAG6NGGU	292	836.147	-0.0106455	0.930437	AAG9NGGU	234	672.114	-0.325695	0.000398278	AAG12NGGU	272	783.661	-0.104173	0.24453	AAG15NGGU	259	748.505	-0.170389	0.0580303	AAG18NGGU	268	776.908	-0.116657	0.193684	AAG21NGGU	254	738.606	-0.189596	0.0359612	AAG24NGGU	267	778.823	-0.113106	0.20914
[AAG, GUA]	366.056	AAGGUA	101	287.46	-0.348704	0.0137277	AAG3NGUA	114	325.447	-0.169642	0.223245	AAG6NGUA	119	340.758	-0.103317	0.465671	AAG9NGUA	108	310.207	-0.238837	0.0882295	AAG12NGUA	138	397.593	0.119224	0.310968	AAG15NGUA	116	335.238	-0.126881	0.368457	AAG18NGUA	105	304.386	-0.266165	0.0594122	AAG21NGUA	130	378.027	0.0464221	0.672507	AAG24NGUA	119	347.116	-0.0766489	0.600444
[AAG, GUC]	599.818	AAGGUC	240	683.074	0.187515	0.0443062	AAG3NGUC	190	542.412	-0.145136	0.173554	AAG6NGUC	197	564.113	-0.0885425	0.41095	AAG9NGUC	205	588.818	-0.0267037	0.826429	AAG12NGUC	202	581.983	-0.0435482	0.70089	AAG15NGUC	207	598.226	-0.003835	0.993756	AAG18NGUC	227	658.053	0.133678	0.15643	AAG21NGUC	223	648.461	0.112495	0.233051	AAG24NGUC	206	600.89	0.00257419	0.942812
[AAG, GUG]	867.479	AAGGUG	295	839.611	-0.0471066	0.599872	AAG3NGUG	343	979.197	0.174771	0.0256249	AAG6NGUG	322	922.052	0.08802	0.263036	AAG9NGUG	351	1008.17	0.216841	0.00546008	AAG12NGUG	311	896.024	0.0467086	0.545363	AAG15NGUG	320	924.794	0.0923036	0.242819	AAG18NGUG	329	953.742	0.136771	0.0841583	AAG21NGUG	355	1032.3	0.250967	0.00130032	AAG24NGUG	315	918.836	0.0829791	0.295032
[AAG, GUU]	1025.37	AAGGUU	335	953.457	-0.104901	0.190457	AAG3NGUU	359	1024.87	-0.000694888	0.979387	AAG6NGUU	327	936.37	-0.130991	0.103452	AAG9NGUU	351	1008.17	-0.0244	0.777958	AAG12NGUU	365	1051.6	0.0364495	0.606785	AAG15NGUU	364	1051.95	0.0369292	0.602825	AAG18NGUU	343	994.327	-0.0443492	0.592135	AAG21NGUU	389	1131.17	0.141678	0.0527985	AAG24NGUU	346	1009.26	-0.0228416	0.795413
[AAG, UAC]	575.703	AAGUAC	221	628.997	0.127729	0.18019	AAG3NUAC	227	648.04	0.170759	0.0733315	AAG6NUAC	187	535.478	-0.104498	0.340555	AAG9NUAC	195	560.095	-0.0396519	0.735647	AAG12NUAC	220	633.843	0.138802	0.147714	AAG15NUAC	189	546.206	-0.075878	0.496228	AAG18NUAC	191	553.692	-0.0562402	0.621523	AAG21NUAC	169	491.435	-0.228324	0.0393718	AAG24NUAC	187	545.468	-0.0778304	0.486962
[AAG, UAU]	620.18	AAGUAU	192	546.459	-0.182574	0.0815617	AAG3NUAU	215	613.782	-0.0149602	0.914851	AAG6NUAU	202	578.43	-0.100544	0.339852	AAG9NUAU	192	551.479	-0.169383	0.107434	AAG12NUAU	203	584.864	-0.0845853	0.425927	AAG15NUAU	191	551.986	-0.168055	0.111343	AAG18NUAU	210	608.772	-0.0267866	0.822873	AAG21NUAU	194	564.132	-0.136654	0.196508	AAG24NUAU	208	606.724	-0.0316482	0.786217
[AAG, UCA]	595.837	AAGUCA	140	398.46	-0.580484	4.57365e-07	AAG3NUCA	163	465.333	-0.356655	0.00120687	AAG6NUCA	171	489.661	-0.283134	0.00931772	AAG9NUCA	185	531.373	-0.165194	0.124163	AAG12NUCA	162	466.739	-0.352302	0.00144593	AAG15NUCA	173	499.967	-0.253086	0.020102	AAG18NUCA	205	594.277	-0.00378252	0.993039	AAG21NUCA	191	555.409	-0.101369	0.350458	AAG24NUCA	168	490.046	-0.282001	0.0102996
[AAG, UCC]	539.529	AAGUCC	140	398.46	-0.437268	0.000200535	AAG3NUCC	142	405.382	-0.41242	0.00043357	AAG6NUCC	157	449.572	-0.263149	0.0213166	AAG9NUCC	169	485.416	-0.15248	0.178175	AAG12NUCC	159	458.096	-0.236053	0.0387623	AAG15NUCC	189	546.206	0.0177446	0.828372	AAG18NUCC	168	487.017	-0.147729	0.194301	AAG21NUCC	163	473.987	-0.186853	0.10169	AAG24NUCC	183	533.8	-0.0154024	0.923885
[AAG, UCG]	317.598	AAGUCG	78	221.999	-0.516648	0.00100692	AAG3NUCG	125	356.85	0.168118	0.181436	AAG6NUCG	91	260.58	-0.285475	0.0598108	AAG9NUCG	104	298.718	-0.088419	0.571204	AAG12NUCG	93	267.943	-0.245276	0.105597	AAG15NUCG	112	323.678	0.027358	0.792924	AAG18NUCG	98	284.093	-0.160836	0.290378	AAG21NUCG	103	299.514	-0.0845798	0.592378	AAG24NUCG	79	230.438	-0.462821	0.00330305
[AAG, UCU]	733.705	AAGUCU	143	406.998	-0.850179	9.00661e-15	AAG3NUCU	212	605.218	-0.277746	0.00440477	AAG6NUCU	212	607.065	-0.273349	0.00510497	AAG9NUCU	226	649.136	-0.17668	0.0667468	AAG12NUCU	262	754.85	0.0409882	0.618479	AAG15NUCU	238	687.816	-0.0931794	0.335434	AAG18NUCU	197	571.086	-0.361494	0.000295118	AAG21NUCU	212	616.474	-0.25116	0.0103928	AAG24NUCU	230	670.896	-0.129111	0.18264
[AAG, UGC]	339.325	AAGUGC	78	221.999	-0.612113	7.5872e-05	AAG3NUGC	124	353.995	0.0610649	0.597918	AAG6NUGC	99	283.488	-0.259378	0.0756073	AAG9NUGC	87	249.889	-0.44138	0.00333165	AAG12NUGC	110	316.922	-0.0985399	0.50866	AAG15NUGC	108	312.118	-0.120574	0.414215	AAG18NUGC	123	356.566	0.071504	0.545344	AAG21NUGC	107	311.145	-0.125078	0.397915	AAG24NUGC	114	332.531	-0.0291763	0.877362
[AAG, UGG]	474.804	AAGUGG	142	404.152	-0.232435	0.0554106	AAG3NUGG	208	593.799	0.322642	0.00162249	AAG6NUGG	149	426.664	-0.154232	0.202962	AAG9NUGG	162	465.31	-0.0291404	0.837161	AAG12NUGG	184	530.123	0.158996	0.129664	AAG15NUGG	174	502.857	0.0828149	0.423901	AAG18NUGG	167	484.118	0.0280271	0.763087	AAG21NUGG	164	476.895	0.00634002	0.913939	AAG24NUGG	165	481.295	0.0195893	0.821516
[AAG, UGU]	308.27	AAGUGU	70	199.23	-0.629761	0.000113322	AAG3NUGU	88	251.223	-0.295229	0.0553041	AAG6NUGU	90	257.716	-0.25841	0.0926977	AAG9NUGU	81	232.655	-0.406003	0.00977421	AAG12NUGU	92	265.062	-0.217867	0.156645	AAG15NUGU	107	309.228	0.00447617	0.923404	AAG18NUGU	90	260.902	-0.240686	0.119277	AAG21NUGU	82	238.448	-0.370522	0.0184522	AAG24NUGU	96	280.026	-0.138633	0.374042
[AAG, UUA]	307.246	AAGUUA	73	207.768	-0.56442	0.000467461	AAG3NUUA	106	302.609	-0.0219407	0.926183	AAG6NUUA	105	300.669	-0.0312185	0.874553	AAG9NUUA	97	278.612	-0.141141	0.361758	AAG12NUUA	96	276.586	-0.151667	0.326801	AAG15NUUA	96	277.438	-0.147229	0.342425	AAG18NUUA	93	269.599	-0.188581	0.222563	AAG21NUUA	102	296.606	-0.0508497	0.769958	AAG24NUUA	113	329.614	0.101383	0.423586
[AAG, UUC]	813.446	AAGUUC	247	702.997	-0.210529	0.0211209	AAG3NUUC	292	833.602	0.0353121	0.649297	AAG6NUUC	257	735.924	-0.144491	0.111914	AAG9NUUC	262	752.538	-0.112282	0.217235	AAG12NUUC	250	720.276	-0.175496	0.0549727	AAG15NUUC	276	797.635	-0.0283185	0.774162	AAG18NUUC	239	692.84	-0.231525	0.0122946	AAG21NUUC	224	651.369	-0.320571	0.000659806	AAG24NUUC	235	685.481	-0.24693	0.00793514
[AAG, UUG]	860.085	AAGUUG	248	705.843	-0.285132	0.00151073	AAG3NUUG	372	1061.99	0.304214	7.57148e-05	AAG6NUUG	290	830.42	-0.0506383	0.574485	AAG9NUUG	302	867.43	0.0122679	0.852736	AAG12NUUG	302	870.094	0.016692	0.811358	AAG15NUUG	311	898.784	0.0634958	0.419553	AAG18NUUG	264	765.313	-0.168429	0.0585695	AAG21NUUG	284	825.843	-0.0586113	0.516318	AAG24NUUG	297	866.331	0.0104397	0.870537
[AAG, UUU]	826.869	AAGUUU	238	677.381	-0.28769	0.0017146	AAG3NUUU	287	819.328	-0.0132175	0.90755	AAG6NUUU	277	793.194	-0.0599851	0.511723	AAG9NUUU	272	781.261	-0.0818538	0.366349	AAG12NUUU	293	844.164	0.0298643	0.695515	AAG15NUUU	284	820.755	-0.0107077	0.931665	AAG18NUUU	255	739.223	-0.16165	0.0751214	AAG21NUUU	240	697.896	-0.244648	0.00786571	AAG24NUUU	264	770.072	-0.102665	0.259331
[AAU, AAA]	503.262	AAUAAA	98	278.922	-0.851448	1.45645e-10	AAU3NAAA	199	568.106	0.174851	0.0852484	AAU6NAAA	184	526.887	0.0661853	0.505502	AAU9NAAA	178	511.267	0.0227673	0.795233	AAU12NAAA	184	530.123	0.07502	0.454756	AAU15NAAA	159	459.507	-0.131221	0.26658	AAU18NAAA	173	501.512	-0.00502465	0.996287	AAU21NAAA	167	485.619	-0.0514834	0.68022	AAU24NAAA	174	507.548	0.0122348	0.871378
[AAU, AAC]	384.377	AAUAAC	68	193.538	-0.989909	2.8243e-10	AAU3NAAC	129	368.269	-0.0617604	0.666392	AAU6NAAC	127	363.667	-0.0799058	0.568103	AAU9NAAC	146	419.353	0.125645	0.275201	AAU12NAAC	123	354.376	-0.117241	0.393424	AAU15NAAC	129	372.808	-0.0440909	0.771526	AAU18NAAC	156	452.23	0.234535	0.042551	AAU21NAAC	129	375.119	-0.0351743	0.826196	AAU24NAAC	143	417.122	0.117949	0.308152
[AAU, AAG]	855.193	AAUAAG	132	375.691	-1.18671	1.41105e-27	AAU3NAAG	280	799.345	-0.0974334	0.270525	AAU6NAAG	295	844.737	-0.0177481	0.862821	AAU9NAAG	290	832.962	-0.0379996	0.68111	AAU12NAAG	271	780.78	-0.131336	0.138991	AAU15NAAG	257	742.725	-0.203422	0.023161	AAU18NAAG	288	834.887	-0.0346705	0.711514	AAU21NAAG	256	744.422	-0.20013	0.0258818	AAU24NAAG	267	778.823	-0.134955	0.130972
[AAU, AAU]	455.078	AAUAAU	91	258.999	-0.813169	4.54947e-09	AAU3NAAU	170	485.316	0.092811	0.378929	AAU6NAAU	156	446.709	-0.0267806	0.857669	AAU9NAAU	185	531.373	0.223609	0.035592	AAU12NAAU	199	573.34	0.333276	0.00146605	AAU15NAAU	176	508.637	0.160521	0.134212	AAU18NAAU	141	408.747	-0.154908	0.214416	AAU21NAAU	158	459.448	0.0137869	0.863026	AAU24NAAU	169	492.963	0.115365	0.28199
[AAU, ACA]	295.819	AAUACA	77	219.153	-0.432777	0.00702912	AAU3NACA	132	376.834	0.349214	0.00635879	AAU6NACA	112	320.714	0.116572	0.364994	AAU9NACA	123	353.291	0.256142	0.048738	AAU12NACA	109	314.04	0.086236	0.495839	AAU15NACA	108	312.118	0.0773769	0.537946	AAU18NACA	105	304.386	0.0411863	0.722083	AAU21NACA	113	328.592	0.151585	0.246285	AAU24NACA	110	320.863	0.117245	0.366151
[AAU, ACC]	275.722	AAUACC	55	156.538	-0.816706	5.39813e-06	AAU3NACC	81	231.239	-0.253832	0.11934	AAU6NACC	78	223.354	-0.303883	0.0638948	AAU9NACC	92	264.25	-0.0613124	0.732913	AAU12NACC	86	247.775	-0.154186	0.348554	AAU15NACC	87	251.428	-0.133069	0.422268	AAU18NACC	83	240.61	-0.196522	0.23133	AAU21NACC	88	255.895	-0.107664	0.52345	AAU24NACC	88	256.691	-0.103185	0.543058
[AAU, ACG]	134.139	AAUACG	22	62.6151	-1.09914	7.31176e-05	AAU3NACG	42	119.902	-0.161872	0.522187	AAU6NACG	33	94.496	-0.505398	0.0426861	AAU9NACG	42	120.636	-0.153064	0.549256	AAU12NACG	49	141.174	0.0737527	0.652885	AAU15NACG	42	121.379	-0.144202	0.577112	AAU18NACG	31	89.8663	-0.577872	0.0228029	AAU21NACG	43	125.04	-0.101338	0.714515	AAU24NACG	36	105.01	-0.353199	0.154401
[AAU, ACU]	352.537	AAUACU	105	298.845	-0.23838	0.0937858	AAU3NACU	143	408.237	0.21163	0.0773641	AAU6NACU	134	383.711	0.122245	0.306	AAU9NACU	135	387.758	0.137382	0.252095	AAU12NACU	144	414.879	0.234915	0.0504785	AAU15NACU	125	361.248	0.0352124	0.740788	AAU18NACU	141	408.747	0.213431	0.0769339	AAU21NACU	139	404.198	0.197286	0.102845	AAU24NACU	121	352.95	0.00168696	0.941778
[AAU, AGA]	274.693	AAUAGA	57	162.23	-0.759781	1.92956e-05	AAU3NAGA	103	294.045	0.0982129	0.454297	AAU6NAGA	99	283.488	0.0454661	0.705024	AAU9NAGA	95	272.867	-0.00962434	0.997568	AAU12NAGA	77	221.845	-0.308269	0.0616605	AAU15NAGA	82	236.978	-0.213066	0.194374	AAU18NAGA	100	289.891	0.0776894	0.54856	AAU21NAGA	87	252.987	-0.118758	0.479442	AAU24NAGA	102	297.528	0.115203	0.389063
[AAU, AGC]	255.444	AAUAGC	48	136.615	-0.902895	2.04612e-06	AAU3NAGC	104	296.899	0.216966	0.118618	AAU6NAGC	93	266.307	0.0600819	0.640058	AAU9NAGC	86	247.016	-0.0484016	0.809397	AAU12NAGC	87	250.656	-0.0272987	0.915734	AAU15NAGC	87	251.428	-0.022861	0.938659	AAU18NAGC	83	240.61	-0.0863137	0.632929	AAU21NAGC	84	244.263	-0.0645705	0.73327	AAU24NAGC	84	245.023	-0.0600915	0.755106
[AAU, AGG]	317.671	AAUAGG	46	130.922	-1.27882	3.44478e-12	AAU3NAGG	119	339.721	0.096819	0.432848	AAU6NAGG	113	323.577	0.0265773	0.796784	AAU9NAGG	112	321.696	0.0181639	0.844954	AAU12NAGG	111	319.803	0.00964891	0.893957	AAU15NAGG	113	326.568	0.0398497	0.722954	AAU18NAGG	127	368.162	0.212807	0.0929288	AAU21NAGG	118	343.132	0.11123	0.374832	AAU24NAGG	108	315.03	-0.0120461	0.981622
[AAU, AGU]	244.972	AAUAGU	52	147.999	-0.727028	0.0001053	AAU3NAGU	99	282.625	0.206273	0.145498	AAU6NAGU	98	280.625	0.196023	0.16703	AAU9NAGU	95	272.867	0.155579	0.271213	AAU12NAGU	96	276.586	0.17511	0.217577	AAU15NAGU	105	303.448	0.308831	0.0291333	AAU18NAGU	99	286.992	0.228394	0.109426	AAU21NAGU	107	311.145	0.344969	0.0146237	AAU24NAGU	103	300.445	0.294482	0.0386468
[AAU, AUA]	247.575	AAUAUA	72	204.922	-0.272791	0.114337	AAU3NAUA	101	288.335	0.21988	0.119034	AAU6NAUA	80	229.081	-0.112007	0.528969	AAU9NAUA	95	272.867	0.140331	0.31709	AAU12NAUA	95	273.705	0.144756	0.303301	AAU15NAUA	106	306.338	0.307258	0.0292083	AAU18NAUA	91	263.801	0.0915837	0.503889	AAU21NAUA	85	247.171	-0.00235486	0.954817	AAU24NAUA	79	230.438	-0.103486	0.568066
[AAU, AUC]	368.154	AAUAUC	100	284.614	-0.371304	0.00874905	AAU3NAUC	110	314.028	-0.229417	0.099129	AAU6NAUC	112	320.714	-0.199025	0.15248	AAU9NAUC	114	327.44	-0.169079	0.224984	AAU12NAUC	139	400.474	0.121396	0.301164	AAU15NAUC	114	329.458	-0.160217	0.252096	AAU18NAUC	93	269.599	-0.449497	0.00193734	AAU21NAUC	118	343.132	-0.101548	0.476402	AAU24NAUC	125	364.618	-0.0139274	0.961233
[AAU, AUG]	461.616	AAUAUG	112	318.768	-0.534186	3.92677e-05	AAU3NAUG	168	479.607	0.0551598	0.587138	AAU6NAUG	137	392.302	-0.234728	0.0574893	AAU9NAUG	159	456.693	-0.0154669	0.933969	AAU12NAUG	190	547.41	0.24593	0.0197913	AAU15NAUG	185	534.647	0.211893	0.0458764	AAU18NAUG	144	417.443	-0.145112	0.241379	AAU21NAUG	172	500.158	0.115693	0.276911	AAU24NAUG	164	478.378	0.0514596	0.613324
[AAU, AUU]	513.734	AAUAUU	144	409.844	-0.325944	0.00578364	AAU3NAUU	206	588.089	0.195015	0.0522007	AAU6NAUU	183	524.023	0.0286112	0.75183	AAU9NAUU	195	560.095	0.124652	0.216568	AAU12NAUU	220	633.843	0.303106	0.00227341	AAU15NAUU	204	589.556	0.198609	0.0492392	AAU18NAUU	191	553.692	0.108064	0.284872	AAU21NAUU	214	622.29	0.276567	0.00578392	AAU24NAUU	169	492.963	-0.0595412	0.625079
[AAU, CAA]	332.32	AAUCAA	99	281.768	-0.238064	0.10499	AAU3NCAA	121	345.431	0.055826	0.629162	AAU6NCAA	120	343.622	0.0482505	0.671118	AAU9NCAA	132	379.141	0.190165	0.123946	AAU12NCAA	120	345.733	0.0570852	0.623532	AAU15NCAA	124	358.358	0.108829	0.374246	AAU18NCAA	121	350.768	0.077947	0.5164	AAU21NCAA	116	337.316	0.0215299	0.824483	AAU24NCAA	104	303.362	-0.131532	0.379526
[AAU, CAC]	204.719	AAUCAC	58	165.076	-0.31051	0.106482	AAU3NCAC	56	159.869	-0.356753	0.0653477	AAU6NCAC	72	206.173	0.0102144	0.890198	AAU9NCAC	68	195.315	-0.0678372	0.756094	AAU12NCAC	53	152.699	-0.422955	0.0311746	AAU15NCAC	60	173.399	-0.239548	0.215714	AAU18NCAC	76	220.317	0.105941	0.478679	AAU21NCAC	89	258.803	0.338212	0.0279403	AAU24NCAC	59	172.099	-0.2504	0.197919
[AAU, CAG]	443.274	AAUCAG	143	406.998	-0.123178	0.327388	AAU3NCAG	158	451.059	0.0251149	0.7865	AAU6NCAG	156	446.709	0.0111335	0.881251	AAU9NCAG	177	508.394	0.197747	0.0671042	AAU12NCAG	180	518.599	0.226419	0.0357879	AAU15NCAG	160	462.397	0.0609318	0.560187	AAU18NCAG	150	434.837	-0.0277262	0.855829	AAU21NCAG	147	427.461	-0.0524074	0.698043	AAU24NCAG	157	457.96	0.04702	0.646335
[AAU, CAU]	258.471	AAUCAU	81	230.537	-0.165001	0.329254	AAU3NCAU	92	262.642	0.0230948	0.824139	AAU6NCAU	102	292.079	0.176355	0.202296	AAU9NCAU	77	221.166	-0.224873	0.183926	AAU12NCAU	110	316.922	0.294124	0.0331691	AAU15NCAU	95	274.548	0.087058	0.515589	AAU18NCAU	98	284.093	0.136364	0.323227	AAU21NCAU	109	316.961	0.294303	0.0338229	AAU24NCAU	76	221.687	-0.221474	0.194445
[AAU, CCA]	358.106	AAUCCA	157	446.844	0.319384	0.0064233	AAU3NCCA	126	359.705	0.00642683	0.913306	AAU6NCCA	128	366.53	0.033544	0.748716	AAU9NCCA	131	376.269	0.0713776	0.535892	AAU12NCCA	109	314.04	-0.189437	0.181037	AAU15NCCA	141	407.487	0.186368	0.119685	AAU18NCCA	102	295.689	-0.276307	0.053378	AAU21NCCA	142	412.922	0.20548	0.086889	AAU24NCCA	124	361.701	0.0144083	0.864714
[AAU, CCC]	219.307	AAUCCC	106	301.691	0.460121	0.001471	AAU3NCCC	64	182.707	-0.263416	0.154322	AAU6NCCC	57	163.22	-0.426129	0.0238638	AAU9NCCC	62	178.082	-0.300412	0.10624	AAU12NCCC	51	146.936	-0.577759	0.0029349	AAU15NCCC	56	161.839	-0.438391	0.0209717	AAU18NCCC	57	165.238	-0.408405	0.0310126	AAU21NCCC	66	191.921	-0.192436	0.304312	AAU24NCCC	82	239.189	0.125201	0.396628
[AAU, CCG]	149.756	AAUCCG	62	176.461	0.236736	0.179554	AAU3NCCG	35	99.9181	-0.583794	0.0138776	AAU6NCCG	52	148.903	-0.0082397	0.959802	AAU9NCCG	42	120.636	-0.311951	0.175786	AAU12NCCG	44	126.769	-0.240413	0.298886	AAU15NCCG	41	118.489	-0.337855	0.144404	AAU18NCCG	51	147.845	-0.0185303	0.999558	AAU21NCCG	50	145.395	-0.0426343	0.907081	AAU24NCCG	60	175.016	0.224879	0.206663
[AAU, CCU]	380.442	AAUCCU	140	398.46	0.0667555	0.549195	AAU3NCCU	142	405.382	0.0916033	0.421513	AAU6NCCU	157	449.572	0.240874	0.0369383	AAU9NCCU	134	384.886	0.0167531	0.848206	AAU12NCCU	140	403.355	0.084371	0.458783	AAU15NCCU	134	387.257	0.0256149	0.79323	AAU18NCCU	145	420.342	0.143886	0.216649	AAU21NCCU	146	424.553	0.158267	0.175224	AAU24NCCU	135	393.787	0.0497369	0.649019
[AAU, CGA]	119.127	AAUCGA	35	99.6149	-0.258062	0.326449	AAU3NCGA	40	114.192	-0.0610332	0.86865	AAU6NCGA	47	134.585	0.176025	0.359052	AAU9NCGA	43	123.508	0.0521112	0.736418	AAU12NCGA	30	86.4332	-0.462839	0.0817432	AAU15NCGA	52	150.279	0.335148	0.0880368	AAU18NCGA	48	139.148	0.224122	0.251908	AAU21NCGA	43	125.04	0.0698896	0.67711	AAU24NCGA	38	110.844	-0.103969	0.731433
[AAU, CGC]	132.262	AAUCGC	33	93.9226	-0.493854	0.0483012	AAU3NCGC	49	139.885	0.0808455	0.628548	AAU6NCGC	39	111.677	-0.244065	0.325678	AAU9NCGC	43	123.508	-0.0987919	0.723522	AAU12NCGC	32	92.1954	-0.520633	0.0393963	AAU15NCGC	40	115.599	-0.194267	0.442601	AAU18NCGC	41	118.855	-0.154191	0.552296	AAU21NCGC	41	119.224	-0.149726	0.56613	AAU24NCGC	32	93.3421	-0.502799	0.0476019
[AAU, CGG]	137.831	AAUCGG	41	116.692	-0.240197	0.319878	AAU3NCGG	60	171.288	0.313525	0.0871011	AAU6NCGG	43	123.131	-0.162703	0.513299	AAU9NCGG	43	123.508	-0.158293	0.526818	AAU12NCGG	39	112.363	-0.294731	0.223624	AAU15NCGG	50	144.499	0.0681604	0.67045	AAU18NCGG	37	107.26	-0.361791	0.137272	AAU21NCGG	39	113.408	-0.281377	0.248089	AAU24NCGG	58	169.183	0.295681	0.110203
[AAU, CGU]	157.02	AAUCGU	54	153.692	-0.0309058	0.945805	AAU3NCGU	53	151.305	-0.0534891	0.856493	AAU6NCGU	45	128.858	-0.285159	0.202626	AAU9NCGU	62	178.082	0.181594	0.291286	AAU12NCGU	49	141.174	-0.153468	0.506532	AAU15NCGU	53	153.169	-0.0358196	0.927752	AAU18NCGU	41	118.855	-0.401737	0.0768495	AAU21NCGU	62	180.29	0.199373	0.250857	AAU24NCGU	35	102.093	-0.621061	0.00836062
[AAU, CUA]	171.245	AAUCUA	58	165.076	-0.052926	0.846115	AAU3NCUA	68	194.127	0.18094	0.274024	AAU6NCUA	83	237.672	0.472913	0.00368262	AAU9NCUA	59	169.465	-0.0150725	0.99519	AAU12NCUA	58	167.104	-0.0353104	0.920285	AAU15NCUA	54	156.059	-0.133966	0.546318	AAU18NCUA	63	182.631	0.0928776	0.555548	AAU21NCUA	77	223.908	0.386849	0.0199108	AAU24NCUA	50	145.847	-0.231602	0.282984
[AAU, CUC]	352.477	AAUCUC	117	332.998	-0.0820127	0.575996	AAU3NCUC	125	356.85	0.0177906	0.844075	AAU6NCUC	144	412.346	0.226328	0.0590067	AAU9NCUC	100	287.228	-0.29533	0.0401211	AAU12NCUC	89	256.418	-0.459028	0.00194137	AAU15NCUC	94	271.658	-0.375735	0.0101477	AAU18NCUC	107	310.184	-0.184406	0.198295	AAU21NCUC	99	287.882	-0.292051	0.0436549	AAU24NCUC	110	320.863	-0.135569	0.348405
[AAU, CUG]	343.579	AAUCUG	131	372.844	0.117934	0.326975	AAU3NCUG	109	311.173	-0.142921	0.323298	AAU6NCUG	132	377.984	0.137686	0.25589	AAU9NCUG	100	287.228	-0.258442	0.0751313	AAU12NCUG	134	386.068	0.168215	0.167523	AAU15NCUG	104	300.558	-0.192996	0.183562	AAU18NCUG	114	330.476	-0.0560947	0.722143	AAU21NCUG	114	331.5	-0.0516295	0.747337	AAU24NCUG	113	329.614	-0.0598615	0.70275
[AAU, CUU]	480.925	AAUCUU	145	412.69	-0.220753	0.066596	AAU3NCUU	192	548.122	0.188684	0.0688603	AAU6NCUU	150	429.527	-0.163062	0.175182	AAU9NCUU	152	436.587	-0.139543	0.247105	AAU12NCUU	170	489.788	0.0263445	0.77345	AAU15NCUU	174	502.857	0.0643347	0.526432	AAU18NCUU	172	498.613	0.0521074	0.602483	AAU21NCUU	195	567.04	0.237638	0.0223939	AAU24NCUU	172	501.714	0.0610516	0.547828
[AAU, GAA]	617.606	AAUGAA	246	700.151	0.180978	0.0491857	AAU3NGAA	194	553.832	-0.15724	0.13437	AAU6NGAA	197	564.113	-0.130704	0.214004	AAU9NGAA	258	741.049	0.262882	0.00400124	AAU12NGAA	218	628.081	0.0242636	0.770163	AAU15NGAA	226	653.136	0.0806959	0.380941	AAU18NGAA	249	721.829	0.22497	0.0147991	AAU21NGAA	219	636.83	0.0442206	0.620242	AAU24NGAA	234	682.564	0.144277	0.122057
[AAU, GAC]	434.013	AAUGAC	194	552.151	0.347325	0.00108376	AAU3NGAC	119	339.721	-0.353386	0.00646042	AAU6NGAC	145	415.21	-0.0638979	0.629995	AAU9NGAC	128	367.652	-0.239396	0.0613614	AAU12NGAC	123	354.376	-0.292458	0.0234715	AAU15NGAC	151	436.387	0.00787009	0.903725	AAU18NGAC	137	397.151	-0.128051	0.31875	AAU21NGAC	127	369.303	-0.232933	0.070323	AAU24NGAC	146	425.873	-0.0273145	0.861584
[AAU, GAG]	775.11	AAUGAG	341	970.534	0.324378	5.52965e-05	AAU3NGAG	254	725.12	-0.0961817	0.302266	AAU6NGAG	227	650.018	-0.253921	0.00725336	AAU9NGAG	257	738.177	-0.0704341	0.455189	AAU12NGAG	235	677.06	-0.195118	0.0379393	AAU15NGAG	245	708.045	-0.130559	0.163256	AAU18NGAG	267	774.01	-0.00204955	0.986128	AAU21NGAG	220	639.738	-0.276921	0.00381085	AAU24NGAG	271	790.491	0.0283478	0.71713
[AAU, GAU]	699.808	AAUGAU	268	762.766	0.12428	0.153016	AAU3NGAU	249	710.846	0.0225766	0.773365	AAU6NGAU	258	738.787	0.0781991	0.366519	AAU9NGAU	233	669.242	-0.0644315	0.520452	AAU12NGAU	248	714.514	0.0300028	0.712838	AAU15NGAU	238	687.816	-0.0249381	0.822607	AAU18NGAU	279	808.796	0.208817	0.016517	AAU21NGAU	274	796.764	0.187193	0.0323833	AAU24NGAU	281	819.66	0.228066	0.00884222
[AAU, GCA]	482.439	AAUGCA	236	671.689	0.477449	1.20378e-06	AAU3NGCA	157	448.204	-0.10619	0.378826	AAU6NGCA	180	515.433	0.0954395	0.354263	AAU9NGCA	199	571.584	0.244622	0.0177631	AAU12NGCA	176	507.075	0.0718527	0.481067	AAU15NGCA	173	499.967	0.051487	0.605469	AAU18NGCA	178	516.006	0.0970436	0.349135	AAU21NGCA	184	535.053	0.149337	0.153368	AAU24NGCA	185	539.634	0.161636	0.122801
[AAU, GCC]	376.932	AAUGCC	187	532.228	0.497742	6.64602e-06	AAU3NGCC	110	314.028	-0.263409	0.0560212	AAU6NGCC	109	312.123	-0.272187	0.0489259	AAU9NGCC	95	272.867	-0.466105	0.00111694	AAU12NGCC	117	337.089	-0.161172	0.242271	AAU15NGCC	120	346.798	-0.120208	0.387305	AAU18NGCC	113	327.577	-0.202468	0.143075	AAU21NGCC	103	299.514	-0.331682	0.0182727	AAU24NGCC	143	417.122	0.146168	0.212769
[AAU, GCG]	186.438	AAUGCG	56	159.384	-0.22619	0.263944	AAU3NGCG	59	168.433	-0.146518	0.47907	AAU6NGCG	53	151.766	-0.296844	0.143883	AAU9NGCG	54	155.103	-0.265466	0.191561	AAU12NGCG	53	152.699	-0.288009	0.157449	AAU15NGCG	47	135.829	-0.456903	0.0279346	AAU18NGCG	58	168.137	-0.149059	0.475079	AAU21NGCG	65	189.013	0.0197925	0.847347	AAU24NGCG	41	119.595	-0.640544	0.00296651
[AAU, GCU]	645.632	AAUGCU	293	833.919	0.369195	2.29485e-05	AAU3NGCU	221	630.911	-0.0332758	0.764809	AAU6NGCU	240	687.244	0.0901094	0.317628	AAU9NGCU	202	580.201	-0.154159	0.134145	AAU12NGCU	238	685.703	0.0868712	0.336222	AAU15NGCU	227	656.026	0.0230396	0.776593	AAU18NGCU	211	611.67	-0.0779583	0.455953	AAU21NGCU	223	648.461	0.00630762	0.912706	AAU24NGCU	231	673.813	0.0616358	0.491651
[AAU, GGA]	436.192	AAUGGA	229	651.766	0.57939	9.89853e-09	AAU3NGGA	146	416.801	-0.0656051	0.618278	AAU6NGGA	147	420.937	-0.0513602	0.704601	AAU9NGGA	167	479.671	0.137082	0.208041	AAU12NGGA	144	414.879	-0.0722729	0.58202	AAU15NGGA	152	439.277	0.0101673	0.888225	AAU18NGGA	160	463.826	0.0886193	0.411701	AAU21NGGA	139	404.198	-0.109903	0.393801	AAU24NGGA	143	417.122	-0.0644932	0.629321
[AAU, GGC]	303.204	AAUGGC	165	469.613	0.631185	1.26402e-07	AAU3NGGC	94	268.351	-0.176165	0.254426	AAU6NGGC	94	269.171	-0.171768	0.267472	AAU9NGGC	94	269.995	-0.167357	0.280999	AAU12NGGC	81	233.37	-0.377672	0.0168613	AAU15NGGC	92	265.878	-0.189522	0.222949	AAU18NGGC	91	263.801	-0.200838	0.19717	AAU21NGGC	78	226.816	-0.418765	0.0088222	AAU24NGGC	93	271.275	-0.16053	0.305726
[AAU, GGG]	333.591	AAUGGG	199	566.382	0.763696	3.62754e-12	AAU3NGGG	107	305.464	-0.127078	0.389677	AAU6NGGG	124	355.076	0.0900483	0.455073	AAU9NGGG	114	327.44	-0.0268475	0.890957	AAU12NGGG	99	285.229	-0.225957	0.12528	AAU15NGGG	116	335.238	0.00710533	0.908804	AAU18NGGG	103	298.588	-0.159924	0.279953	AAU21NGGG	94	273.342	-0.28737	0.0537693	AAU24NGGG	133	387.953	0.217802	0.0793307
[AAU, GGU]	448.238	AAUGGU	213	606.228	0.435595	2.27975e-05	AAU3NGGU	146	416.801	-0.104906	0.404342	AAU6NGGU	155	443.845	-0.0142092	0.944575	AAU9NGGU	160	459.565	0.036005	0.714029	AAU12NGGU	152	437.928	-0.0335715	0.814946	AAU15NGGU	154	445.057	-0.0102747	0.972048	AAU18NGGU	152	440.635	-0.0246824	0.874744	AAU21NGGU	152	442.001	-0.0202172	0.90503	AAU24NGGU	164	478.378	0.0938864	0.381343
[AAU, GUA]	194.791	AAUGUA	89	253.307	0.378954	0.014537	AAU3NGUA	63	179.853	-0.115115	0.576435	AAU6NGUA	59	168.947	-0.205355	0.301023	AAU9NGUA	87	249.889	0.359356	0.0213744	AAU12NGUA	83	239.132	0.295876	0.0602152	AAU15NGUA	69	199.409	0.0337986	0.784293	AAU18NGUA	80	231.913	0.251654	0.111797	AAU21NGUA	69	200.645	0.0427152	0.745457	AAU24NGUA	51	148.764	-0.388905	0.054264
[AAU, GUC]	319.184	AAUGUC	164	466.767	0.548313	3.75923e-06	AAU3NGUC	104	296.899	-0.104415	0.495459	AAU6NGUC	110	314.987	-0.0190982	0.939629	AAU9NGUC	96	275.739	-0.211085	0.161154	AAU12NGUC	114	328.446	0.0412668	0.714352	AAU15NGUC	101	291.888	-0.128974	0.397769	AAU18NGUC	98	284.093	-0.168024	0.267722	AAU21NGUC	104	302.421	-0.0778292	0.624282	AAU24NGUC	104	303.362	-0.0733502	0.647252
[AAU, GUG]	461.616	AAUGUG	244	694.458	0.589196	1.89158e-09	AAU3NGUG	161	459.623	-0.0062407	0.997805	AAU6NGUG	170	486.798	0.0766305	0.461403	AAU9NGUG	178	511.267	0.147384	0.165029	AAU12NGUG	161	463.858	0.00699111	0.909624	AAU15NGUG	168	485.517	0.0728294	0.484378	AAU18NGUG	153	443.534	-0.0576488	0.657263	AAU21NGUG	137	398.382	-0.212539	0.0872584	AAU24NGUG	141	411.289	-0.166541	0.179942
[AAU, GUU]	545.634	AAUGUU	288	819.688	0.587143	7.98293e-11	AAU3NGUU	207	590.944	0.115088	0.238964	AAU6NGUU	203	581.294	0.0913346	0.348124	AAU9NGUU	199	571.584	0.0670338	0.485915	AAU12NGUU	196	564.697	0.0495432	0.599593	AAU15NGUU	239	690.706	0.340138	0.000391725	AAU18NGUU	224	649.356	0.251077	0.0100921	AAU21NGUU	194	564.132	0.0481004	0.610724	AAU24NGUU	217	632.976	0.214218	0.0294696
[AAU, UAC]	306.352	AAUUAC	117	332.998	0.120327	0.341822	AAU3NUAC	117	334.012	0.124711	0.325847	AAU6NUAC	109	312.123	0.0269279	0.796632	AAU9NUAC	106	304.462	-0.00892536	0.999441	AAU12NUAC	103	296.754	-0.0459212	0.795426	AAU15NUAC	105	303.448	-0.0137385	0.973712	AAU18NUAC	124	359.465	0.230664	0.073039	AAU21NUAC	107	311.145	0.0223996	0.82256	AAU24NUAC	104	303.362	-0.0141487	0.972012
[AAU, UAU]	330.019	AAUUAU	121	344.383	0.0614629	0.599395	AAU3NUAU	131	373.979	0.180406	0.144603	AAU6NUAU	130	372.257	0.173748	0.160541	AAU9NUAU	113	324.568	-0.0240299	0.908351	AAU12NUAU	117	337.089	0.0305799	0.772121	AAU15NUAU	131	378.588	0.198076	0.111152	AAU18NUAU	122	353.667	0.0998416	0.414956	AAU21NUAU	123	357.671	0.116084	0.347336	AAU24NUAU	124	361.701	0.132245	0.287216
[AAU, UCA]	317.066	AAUUCA	110	313.075	-0.0182712	0.944204	AAU3NUCA	111	316.883	-0.000831238	0.954783	AAU6NUCA	136	389.438	0.296613	0.017644	AAU9NUCA	102	292.973	-0.114014	0.457477	AAU12NUCA	102	293.873	-0.10959	0.476938	AAU15NUCA	117	338.128	0.0927871	0.453836	AAU18NUCA	105	304.386	-0.0588807	0.721577	AAU21NUCA	105	305.329	-0.0544155	0.745762	AAU24NUCA	118	344.199	0.118461	0.347073
[AAU, UCC]	287.102	AAUUCC	106	301.691	0.0715058	0.568454	AAU3NUCC	79	225.529	-0.34825	0.0307089	AAU6NUCC	90	257.716	-0.155781	0.330555	AAU9NUCC	84	241.272	-0.250906	0.116646	AAU12NUCC	73	210.321	-0.448975	0.00638787	AAU15NUCC	82	236.978	-0.276809	0.0851562	AAU18NUCC	76	220.317	-0.381982	0.0193403	AAU21NUCC	82	238.448	-0.267893	0.0965376	AAU24NUCC	73	212.937	-0.431141	0.00905465
[AAU, UCG]	169.005	AAUUCG	57	162.23	-0.0590237	0.823359	AAU3NUCG	64	182.707	0.11247	0.484589	AAU6NUCG	54	154.63	-0.128245	0.566511	AAU9NUCG	57	163.72	-0.0458323	0.878157	AAU12NUCG	52	149.817	-0.173858	0.426312	AAU15NUCG	52	150.279	-0.169421	0.43987	AAU18NUCG	56	162.339	-0.0580542	0.830062	AAU21NUCG	53	154.119	-0.133023	0.554454	AAU24NUCG	46	134.179	-0.332903	0.125589
[AAU, UCU]	390.43	AAUUCU	138	392.767	0.00861048	0.899396	AAU3NUCU	129	368.269	-0.0843029	0.540938	AAU6NUCU	167	478.207	0.292571	0.00977324	AAU9NUCU	137	393.503	0.0113096	0.882176	AAU12NUCU	120	345.733	-0.175408	0.194236	AAU15NUCU	150	433.497	0.150958	0.189313	AAU18NUCU	141	408.747	0.0661421	0.551385	AAU21NUCU	138	401.29	0.0395803	0.706154	AAU24NUCU	140	408.372	0.0648179	0.559698
[AAU, UGC]	180.566	AAUUGC	55	156.538	-0.206019	0.319018	AAU3NUGC	66	188.417	0.0613991	0.670967	AAU6NUGC	72	206.173	0.191327	0.238385	AAU9NUGC	54	155.103	-0.2193	0.290533	AAU12NUGC	70	201.677	0.15952	0.323358	AAU15NUGC	61	176.289	-0.0345882	0.917635	AAU18NUGC	66	191.328	0.08352	0.584114	AAU21NUGC	65	189.013	0.0659589	0.654164	AAU24NUGC	67	195.435	0.114159	0.471359
[AAU, UGG]	252.66	AAUUGG	88	250.46	-0.0126138	0.99084	AAU3NUGG	100	285.48	0.176195	0.206701	AAU6NUGG	78	223.354	-0.177862	0.299892	AAU9NUGG	109	313.079	0.30933	0.0261778	AAU12NUGG	79	227.607	-0.150649	0.384291	AAU15NUGG	87	251.428	-0.00704864	0.979696	AAU18NUGG	89	258.003	0.0301927	0.7895	AAU21NUGG	72	209.369	-0.271151	0.116744	AAU24NUGG	94	274.192	0.117992	0.395091
[AAU, UGU]	164.041	AAUUGU	50	142.307	-0.205051	0.348933	AAU3NUGU	67	191.272	0.221565	0.191201	AAU6NUGU	66	188.992	0.204267	0.227935	AAU9NUGU	48	137.87	-0.250754	0.251881	AAU12NUGU	69	198.796	0.277232	0.103771	AAU15NUGU	56	161.839	-0.0194995	0.989748	AAU18NUGU	69	200.025	0.286121	0.0939588	AAU21NUGU	70	203.553	0.311345	0.0683809	AAU24NUGU	58	169.183	0.0445222	0.748185
[AAU, UUA]	163.496	AAUUUA	64	182.153	0.155892	0.351279	AAU3NUUA	62	176.998	0.114472	0.483388	AAU6NUUA	68	194.719	0.252135	0.138639	AAU9NUUA	71	203.932	0.31883	0.0608319	AAU12NUUA	77	221.845	0.440294	0.00869865	AAU15NUUA	82	236.978	0.535497	0.0012041	AAU18NUUA	57	165.238	0.0152862	0.866973	AAU21NUUA	61	177.382	0.117599	0.475784	AAU24NUUA	37	107.927	-0.599206	0.00904242
[AAU, UUC]	432.863	AAUUUC	160	455.382	0.0731683	0.491422	AAU3NUUC	154	439.639	0.0224105	0.805984	AAU6NUUC	158	452.436	0.0638018	0.545742	AAU9NUUC	129	370.525	-0.224341	0.0795069	AAU12NUUC	157	452.334	0.0634765	0.548639	AAU15NUUC	133	384.368	-0.171424	0.180402	AAU18NUUC	136	394.252	-0.134792	0.29412	AAU21NUUC	156	453.632	0.0676123	0.526421	AAU24NUUC	140	408.372	-0.0840279	0.522634
[AAU, UUG]	457.681	AAUUUG	162	461.075	0.0106581	0.883967	AAU3NUUG	186	530.993	0.214351	0.0429851	AAU6NUUG	148	423.8	-0.110958	0.372111	AAU9NUUG	178	511.267	0.159733	0.133965	AAU12NUUG	201	579.102	0.339475	0.001141	AAU15NUUG	161	465.287	0.0237783	0.79436	AAU18NUUG	163	472.523	0.046041	0.647757	AAU21NUUG	156	453.632	-0.0128198	0.953791	AAU24NUUG	162	472.544	0.046107	0.648117
[AAU, UUU]	440.006	AAUUUU	124	352.921	-0.318175	0.012823	AAU3NUUU	150	428.22	-0.0391693	0.779673	AAU6NUUU	157	449.572	0.0310299	0.748144	AAU9NUUU	164	471.055	0.0983718	0.360592	AAU12NUUU	171	492.669	0.163096	0.13358	AAU15NUUU	156	450.837	0.0350838	0.722433	AAU18NUUU	157	455.129	0.0487537	0.635865	AAU21NUUU	182	529.237	0.266393	0.013771	AAU24NUUU	159	463.793	0.0759601	0.477691
[ACA, AAA]	327.14	ACAAAA	132	375.691	0.199636	0.107291	ACA3NAAA	111	316.883	-0.0459581	0.783835	ACA6NAAA	130	372.257	0.186391	0.133851	ACA9NAAA	88	252.761	-0.372135	0.0139947	ACA12NAAA	119	342.852	0.0676756	0.569891	ACA15NAAA	131	378.588	0.210719	0.0912756	ACA18NAAA	113	327.577	0.00192589	0.938987	ACA21NAAA	130	378.027	0.20858	0.0955885	ACA24NAAA	117	341.282	0.0610559	0.606135
[ACA, AAC]	249.86	ACAAAC	75	213.461	-0.227153	0.185537	ACA3NAAC	79	225.529	-0.147807	0.394294	ACA6NAAC	82	234.808	-0.0896387	0.6204	ACA9NAAC	90	258.506	0.049073	0.696035	ACA12NAAC	68	195.915	-0.350893	0.044366	ACA15NAAC	86	248.538	-0.00765356	0.982247	ACA18NAAC	74	214.519	-0.220014	0.204362	ACA21NAAC	71	206.461	-0.275255	0.113615	ACA24NAAC	91	265.442	0.0872719	0.521738
[ACA, AAG]	555.91	ACAAAG	195	554.997	-0.00237003	0.980413	ACA3NAAG	199	568.106	0.031308	0.725066	ACA6NAAG	184	526.887	-0.0773575	0.493782	ACA9NAAG	179	514.139	-0.112693	0.313304	ACA12NAAG	188	541.648	-0.0374959	0.757168	ACA15NAAG	171	494.187	-0.169795	0.129081	ACA18NAAG	158	458.028	-0.279415	0.0138578	ACA21NAAG	192	558.316	0.00623201	0.914313	ACA24NAAG	169	492.963	-0.173372	0.123122
[ACA, AAU]	295.819	ACAAAU	142	404.152	0.450183	0.000334537	ACA3NAAU	123	351.141	0.247334	0.0565249	ACA6NAAU	101	289.215	-0.0325715	0.871506	ACA9NAAU	107	307.334	0.0550945	0.648112	ACA12NAAU	107	308.278	0.0595186	0.625777	ACA15NAAU	109	315.008	0.0906737	0.476151	ACA18NAAU	94	272.498	-0.11847	0.460106	ACA21NAAU	118	343.132	0.214049	0.102507	ACA24NAAU	115	335.448	0.181375	0.167108
[ACA, ACA]	192.294	ACAACA	97	276.076	0.521749	0.000614064	ACA3NACA	84	239.803	0.318537	0.0429791	ACA6NACA	82	234.808	0.288169	0.0682101	ACA9NACA	74	212.549	0.144481	0.355156	ACA12NACA	64	184.391	-0.0605485	0.798531	ACA15NACA	88	254.318	0.403321	0.0099959	ACA18NACA	77	223.216	0.215127	0.176225	ACA21NACA	79	229.724	0.256586	0.107404	ACA24NACA	85	247.94	0.366676	0.0203567
[ACA, ACC]	179.231	ACAACC	67	190.691	0.0894231	0.559705	ACA3NACC	52	148.45	-0.271843	0.189471	ACA6NACC	59	168.947	-0.0852421	0.709644	ACA9NACC	48	137.87	-0.378512	0.0707261	ACA12NACC	58	167.104	-0.101069	0.650445	ACA15NACC	54	156.059	-0.199725	0.341103	ACA18NACC	51	147.845	-0.277736	0.183872	ACA21NACC	47	136.671	-0.391107	0.0640176	ACA24NACC	46	134.179	-0.417655	0.0490927
[ACA, ACG]	87.1954	ACAACG	24	68.3074	-0.35221	0.264152	ACA3NACG	33	94.2085	0.111605	0.579075	ACA6NACG	28	80.1785	-0.121037	0.743801	ACA9NACG	33	94.7854	0.120413	0.555876	ACA12NACG	32	92.1954	0.0804427	0.667161	ACA15NACG	20	57.7996	-0.593192	0.0664133	ACA18NACG	35	101.462	0.218615	0.323182	ACA21NACG	25	72.6975	-0.262347	0.41854	ACA24NACG	34	99.176	0.185739	0.395381
[ACA, ACU]	229.163	ACAACU	118	335.845	0.551418	7.44454e-05	ACA3NACU	108	308.319	0.428046	0.00269707	ACA6NACU	100	286.352	0.321412	0.02686	ACA9NACU	68	195.315	-0.230571	0.202708	ACA12NACU	84	242.013	0.0787076	0.570109	ACA15NACU	82	236.978	0.0483799	0.707455	ACA18NACU	80	231.913	0.0172074	0.856607	ACA21NACU	93	270.435	0.238903	0.104706	ACA24NACU	104	303.362	0.404663	0.00516555
[ACA, AGA]	178.562	ACAAGA	70	199.23	0.158011	0.327405	ACA3NAGA	61	174.143	-0.0361505	0.911049	ACA6NAGA	56	160.357	-0.155136	0.464569	ACA9NAGA	73	209.677	0.231744	0.157237	ACA12NAGA	70	201.677	0.175627	0.281156	ACA15NAGA	54	156.059	-0.194331	0.355931	ACA18NAGA	62	179.733	0.00942938	0.89209	ACA21NAGA	62	180.29	0.0138946	0.872898	ACA24NAGA	54	157.515	-0.180935	0.394318
[ACA, AGC]	166.049	ACAAGC	51	145.153	-0.194033	0.373099	ACA3NAGC	66	188.417	0.18232	0.276904	ACA6NAGC	62	177.538	0.0965192	0.544973	ACA9NAGC	58	166.592	0.00471447	0.91095	ACA12NAGC	49	141.174	-0.234133	0.282722	ACA15NAGC	49	141.609	-0.229695	0.293042	ACA18NAGC	47	136.249	-0.285364	0.191105	ACA21NAGC	56	162.842	-0.0281332	0.953737	ACA24NAGC	61	177.933	0.0997282	0.536039
[ACA, AGG]	206.499	ACAAGG	69	196.384	-0.0724583	0.733036	ACA3NAGG	58	165.579	-0.318618	0.0968501	ACA6NAGG	59	168.947	-0.289559	0.131115	ACA9NAGG	63	180.954	-0.190511	0.322782	ACA12NAGG	74	213.202	0.0460862	0.726069	ACA15NAGG	67	193.629	-0.0928403	0.651476	ACA18NAGG	76	220.317	0.0934495	0.525649	ACA21NAGG	68	197.737	-0.06255	0.77954	ACA24NAGG	57	166.266	-0.312644	0.107211
[ACA, AGU]	159.242	ACAAGU	74	210.614	0.403386	0.0175325	ACA3NAGU	46	131.321	-0.278122	0.209562	ACA6NAGU	64	183.265	0.202713	0.237339	ACA9NAGU	57	163.72	0.0400136	0.766918	ACA12NAGU	53	152.699	-0.0605318	0.82838	ACA15NAGU	54	156.059	-0.0291271	0.95316	ACA18NAGU	45	130.451	-0.28771	0.198189	ACA21NAGU	50	145.395	-0.131242	0.57545	ACA24NAGU	46	134.179	-0.247057	0.271637
[ACA, AUA]	160.934	ACAAUA	60	170.768	0.0855747	0.588575	ACA3NAUA	63	179.853	0.160348	0.342043	ACA6NAUA	61	174.674	0.118202	0.473622	ACA9NAUA	67	192.443	0.257965	0.132902	ACA12NAUA	54	155.58	-0.0488128	0.872953	ACA15NAUA	56	161.839	0.00809236	0.896031	ACA18NAUA	55	159.44	-0.0134515	0.98388	ACA21NAUA	71	206.461	0.359401	0.0362094	ACA24NAUA	64	186.684	0.214133	0.21416
[ACA, AUC]	239.315	ACAAUC	96	273.229	0.191202	0.181077	ACA3NAUC	77	219.82	-0.122591	0.495845	ACA6NAUC	56	160.357	-0.577625	0.0017837	ACA9NAUC	85	244.144	0.0288216	0.798532	ACA12NAUC	75	216.083	-0.147327	0.410257	ACA15NAUC	79	228.309	-0.0679268	0.728278	ACA18NAUC	81	234.812	-0.0274061	0.921894	ACA21NAUC	59	171.566	-0.480148	0.00874219	ACA24NAUC	62	180.85	-0.404116	0.025697
[ACA, AUG]	300.069	ACAAUG	134	381.383	0.345948	0.00644704	ACA3NAUG	110	314.028	0.0656019	0.591802	ACA6NAUG	109	312.123	0.0568237	0.637094	ACA9NAUG	100	287.228	-0.0630939	0.708292	ACA12NAUG	89	256.418	-0.226793	0.146372	ACA15NAUG	101	291.888	-0.0398768	0.831282	ACA18NAUG	124	359.465	0.260559	0.0443765	ACA21NAUG	125	363.487	0.276613	0.0327556	ACA24NAUG	97	282.943	-0.0847798	0.60511
[ACA, AUU]	333.947	ACAAUU	167	475.305	0.509235	1.33323e-05	ACA3NAUU	90	256.932	-0.378233	0.0113886	ACA6NAUU	107	306.396	-0.124222	0.401334	ACA9NAUU	138	396.375	0.247246	0.0442122	ACA12NAUU	135	388.949	0.219961	0.0745523	ACA15NAUU	135	390.147	0.224399	0.0691919	ACA18NAUU	118	342.072	0.034678	0.748319	ACA21NAUU	132	383.843	0.200894	0.105226	ACA24NAUU	124	361.701	0.115176	0.349169
[ACA, CAA]	216.021	ACACAA	64	182.153	-0.246021	0.186227	ACA3NCAA	77	219.82	0.0251492	0.819577	ACA6NCAA	64	183.265	-0.23724	0.203983	ACA9NCAA	68	195.315	-0.145367	0.444318	ACA12NCAA	70	201.677	-0.0991226	0.615398	ACA15NCAA	88	254.318	0.235464	0.118553	ACA18NCAA	65	188.429	-0.197149	0.295739	ACA21NCAA	77	223.908	0.0517352	0.69773	ACA24NCAA	84	245.023	0.181745	0.228949
[ACA, CAC]	133.075	ACACAC	28	79.6919	-0.739737	0.00437284	ACA3NCAC	37	105.628	-0.333255	0.175274	ACA6NCAC	42	120.268	-0.145993	0.571324	ACA9NCAC	34	97.6577	-0.446437	0.0729323	ACA12NCAC	32	92.1954	-0.529476	0.0357525	ACA15NCAC	32	92.4794	-0.525038	0.0375285	ACA18NCAC	38	110.159	-0.272659	0.272243	ACA21NCAC	39	113.408	-0.23072	0.356509	ACA24NCAC	39	113.761	-0.226241	0.367295
[ACA, CAG]	288.146	ACACAG	93	264.691	-0.122491	0.446222	ACA3NCAG	94	268.351	-0.102677	0.52877	ACA6NCAG	105	300.669	0.0613766	0.619035	ACA9NCAG	88	252.761	-0.189027	0.23569	ACA12NCAG	95	273.705	-0.0741786	0.661773	ACA15NCAG	100	288.998	0.00425967	0.923798	ACA18NCAG	83	240.61	-0.260106	0.105078	ACA21NCAG	103	299.514	0.0558206	0.648975	ACA24NCAG	101	294.611	0.0320106	0.773417
[ACA, CAU]	168.016	ACACAU	49	139.461	-0.268741	0.210344	ACA3NCAU	50	142.74	-0.235211	0.27454	ACA6NCAU	70	200.446	0.254613	0.130114	ACA9NCAU	61	175.209	0.0604777	0.681833	ACA12NCAU	71	204.558	0.283912	0.0921324	ACA15NCAU	72	208.079	0.308527	0.0672037	ACA18NCAU	62	179.733	0.0972499	0.542451	ACA21NCAU	51	148.303	-0.180056	0.413084	ACA24NCAU	55	160.432	-0.0666425	0.797704
[ACA, CCA]	232.783	ACACCA	100	284.614	0.290019	0.0443657	ACA3NCCA	88	251.223	0.109978	0.437298	ACA6NCCA	87	249.126	0.0978873	0.485895	ACA9NCCA	91	261.378	0.167149	0.248664	ACA12NCCA	110	316.922	0.445138	0.00169346	ACA15NCCA	90	260.098	0.160069	0.269935	ACA18NCCA	91	263.801	0.180462	0.215644	ACA21NCCA	87	252.987	0.120076	0.402727	ACA24NCCA	93	271.275	0.220771	0.131687
[ACA, CCC]	142.558	ACACCC	44	125.23	-0.186968	0.435373	ACA3NCCC	43	122.756	-0.215751	0.364825	ACA6NCCC	40	114.541	-0.315691	0.182197	ACA9NCCC	44	126.38	-0.173777	0.473563	ACA12NCCC	42	121.006	-0.236467	0.321403	ACA15NCCC	31	89.5894	-0.67015	0.00712005	ACA18NCCC	45	130.451	-0.128042	0.612553	ACA21NCCC	45	130.855	-0.123577	0.627657	ACA24NCCC	37	107.927	-0.401498	0.0949768
[ACA, CCG]	97.3472	ACACCG	25	71.1535	-0.452204	0.126718	ACA3NCCG	39	111.337	0.193725	0.353651	ACA6NCCG	29	83.042	-0.229299	0.447868	ACA9NCCG	31	89.0408	-0.128673	0.699007	ACA12NCCG	31	89.3143	-0.124249	0.712104	ACA15NCCG	26	75.1395	-0.373568	0.209527	ACA18NCCG	33	95.6641	-0.0251617	0.988534	ACA21NCCG	21	61.0659	-0.672773	0.0290514	ACA24NCCG	17	49.588	-0.973149	0.00279472
[ACA, CCU]	247.303	ACACCU	74	210.614	-0.231674	0.179462	ACA3NCCU	97	276.916	0.163169	0.245932	ACA6NCCU	90	257.716	0.0595062	0.646592	ACA9NCCU	100	287.228	0.21592	0.127012	ACA12NCCU	98	282.348	0.191198	0.176958	ACA15NCCU	94	271.658	0.135514	0.334615	ACA18NCCU	101	292.79	0.243588	0.0862046	ACA21NCCU	90	261.711	0.0816952	0.547145	ACA24NCCU	94	274.192	0.14891	0.292806
[ACA, CGA]	77.4371	ACACGA	25	71.1535	-0.122089	0.765248	ACA3NCGA	30	85.6441	0.145329	0.506169	ACA6NCGA	35	100.223	0.372119	0.114571	ACA9NCGA	25	71.8071	-0.108898	0.801455	ACA12NCGA	33	95.0765	0.296064	0.208494	ACA15NCGA	19	54.9096	-0.495964	0.148154	ACA18NCGA	34	98.563	0.348022	0.141903	ACA21NCGA	25	72.6975	-0.0911192	0.850744	ACA24NCGA	25	72.9235	-0.0866401	0.86323
[ACA, CGC]	85.9756	ACACGC	18	51.2305	-0.746923	0.0237785	ACA3NCGC	30	85.6441	-0.00557392	0.920868	ACA6NCGC	26	74.4514	-0.207628	0.532024	ACA9NCGC	24	68.9348	-0.318694	0.320702	ACA12NCGC	17	48.9788	-0.81177	0.0157834	ACA15NCGC	27	78.0295	-0.139908	0.698939	ACA18NCGC	22	63.7761	-0.430912	0.180316	ACA21NCGC	26	75.6054	-0.185439	0.587446	ACA24NCGC	18	52.5049	-0.711474	0.0326861
[ACA, CGG]	89.5956	ACACGG	21	59.769	-0.584032	0.0637575	ACA3NCGG	29	82.7893	-0.113985	0.756744	ACA6NCGG	23	65.8609	-0.444006	0.154389	ACA9NCGG	31	89.0408	-0.00896151	0.933124	ACA12NCGG	30	86.4332	-0.0518431	0.937851	ACA15NCGG	32	92.4794	0.045704	0.767626	ACA18NCGG	26	75.3717	-0.249405	0.434679	ACA21NCGG	22	63.9738	-0.485948	0.123547	ACA24NCGG	23	67.0896	-0.417338	0.184941
[ACA, CGU]	102.069	ACACGU	25	71.1535	-0.520537	0.0728499	ACA3NCGU	23	65.6604	-0.636448	0.0312159	ACA6NCGU	34	97.3596	-0.0681497	0.869133	ACA9NCGU	41	117.764	0.20635	0.317642	ACA12NCGU	42	121.006	0.24554	0.239463	ACA15NCGU	39	112.709	0.143062	0.473824	ACA18NCGU	43	124.653	0.288376	0.170288	ACA21NCGU	30	87.2369	-0.226533	0.444406	ACA24NCGU	30	87.5082	-0.222054	0.45518
[ACA, CUA]	111.316	ACACUA	41	116.692	0.0680448	0.686722	ACA3NCUA	49	139.885	0.329586	0.101742	ACA6NCUA	40	114.541	0.0412018	0.775996	ACA9NCUA	45	129.253	0.215537	0.281208	ACA12NCUA	49	141.174	0.342818	0.0898763	ACA15NCUA	60	173.399	0.639437	0.00102357	ACA18NCUA	46	133.35	0.260559	0.197734	ACA21NCUA	37	107.592	-0.049084	0.920425	ACA24NCUA	44	128.345	0.205373	0.306173
[ACA, CUC]	229.124	ACACUC	56	159.384	-0.523623	0.00504565	ACA3NCUC	53	151.305	-0.598673	0.00159534	ACA6NCUC	49	140.312	-0.707487	0.000265515	ACA9NCUC	70	201.06	-0.188503	0.299075	ACA12NCUC	70	201.677	-0.184079	0.31172	ACA15NCUC	48	138.719	-0.723962	0.000214102	ACA18NCUC	67	194.227	-0.238384	0.190142	ACA21NCUC	64	186.105	-0.300008	0.100781	ACA24NCUC	70	204.186	-0.166246	0.366063
[ACA, CUG]	223.34	ACACUG	66	187.845	-0.249695	0.1717	ACA3NCUG	75	214.11	-0.0608871	0.770592	ACA6NCUG	70	200.446	-0.156026	0.399534	ACA9NCUG	95	272.867	0.288957	0.0504142	ACA12NCUG	81	233.37	0.063376	0.641149	ACA15NCUG	73	210.969	-0.0822118	0.678827	ACA18NCUG	74	214.519	-0.0581315	0.785641	ACA21NCUG	80	232.632	0.0588084	0.662678	ACA24NCUG	96	280.026	0.326322	0.0276255
[ACA, CUU]	312.621	ACACUU	85	241.922	-0.369871	0.0165303	ACA3NCUU	117	334.012	0.0954863	0.441909	ACA6NCUU	111	317.85	0.0239345	0.812539	ACA9NCUU	123	353.291	0.176444	0.165079	ACA12NCUU	91	262.181	-0.253852	0.0970367	ACA15NCUU	111	320.788	0.0372069	0.738869	ACA18NCUU	111	321.779	0.0416583	0.7147	ACA21NCUU	104	302.421	-0.0478526	0.78333	ACA24NCUU	119	347.116	0.151004	0.237072
[ACA, GAA]	401.469	ACAGAA	124	352.921	-0.18594	0.159632	ACA3NGAA	158	451.059	0.168028	0.136893	ACA6NGAA	160	458.163	0.190572	0.0918514	ACA9NGAA	143	410.737	0.0329263	0.743617	ACA12NGAA	144	414.879	0.0474041	0.654846	ACA15NGAA	145	419.047	0.0618259	0.570728	ACA18NGAA	140	405.848	0.0156512	0.853994	ACA21NGAA	158	459.448	0.194614	0.0873521	ACA24NGAA	144	420.039	0.0652374	0.552941
[ACA, GAC]	282.126	ACAGAC	78	221.999	-0.345786	0.0331682	ACA3NGAC	98	279.771	-0.0120945	0.987019	ACA6NGAC	106	303.533	0.105513	0.419212	ACA9NGAC	87	249.889	-0.175053	0.278346	ACA12NGAC	79	227.607	-0.309792	0.0567749	ACA15NGAC	98	283.218	0.005575	0.916353	ACA18NGAC	81	234.812	-0.264833	0.102944	ACA21NGAC	73	212.277	-0.410394	0.0133451	ACA24NGAC	81	236.272	-0.255889	0.116079
[ACA, GAG]	503.852	ACAGAG	170	483.844	-0.0584594	0.63086	ACA3NGAG	188	536.703	0.0911223	0.365722	ACA6NGAG	183	524.023	0.0566304	0.564553	ACA9NGAG	155	445.204	-0.178534	0.128878	ACA12NGAG	159	458.096	-0.137352	0.243539	ACA15NGAG	199	575.106	0.190828	0.0613828	ACA18NGAG	180	521.804	0.0505074	0.605858	ACA21NGAG	155	450.724	-0.160756	0.174123	ACA24NGAG	175	510.465	0.0188097	0.824219
[ACA, GAU]	454.903	ACAGAU	133	378.537	-0.265127	0.033396	ACA3NGAU	178	508.155	0.159708	0.134011	ACA6NGAU	166	475.344	0.063411	0.539745	ACA9NGAU	162	465.31	0.0326322	0.734812	ACA12NGAU	176	507.075	0.156638	0.143349	ACA15NGAU	164	473.957	0.059196	0.566456	ACA18NGAU	183	530.501	0.221795	0.0380099	ACA21NGAU	150	436.185	-0.0606207	0.642918	ACA24NGAU	157	457.96	0.00966035	0.891234
[ACA, GCA]	313.604	ACAGCA	116	330.152	0.0741863	0.541539	ACA3NGCA	135	385.398	0.297405	0.0177429	ACA6NGCA	141	403.756	0.364538	0.00336133	ACA9NGCA	128	367.652	0.229397	0.070302	ACA12NGCA	113	325.565	0.0539998	0.647162	ACA15NGCA	135	390.147	0.315074	0.0122928	ACA18NGCA	128	371.061	0.24271	0.0562816	ACA21NGCA	126	366.395	0.224455	0.0783608	ACA24NGCA	107	312.113	-0.00687884	0.988121
[ACA, GCC]	245.021	ACAGCC	82	233.384	-0.0702003	0.710647	ACA3NGCC	75	214.11	-0.19455	0.263452	ACA6NGCC	91	260.58	0.0888233	0.51524	ACA9NGCC	82	235.527	-0.0570088	0.774138	ACA12NGCC	74	213.202	-0.200683	0.250922	ACA15NGCC	70	202.299	-0.276416	0.114781	ACA18NGCC	76	220.317	-0.15332	0.385823	ACA21NGCC	92	267.527	0.12678	0.368317	ACA24NGCC	62	180.85	-0.438107	0.014866
[ACA, GCG]	121.192	ACAGCG	35	99.6149	-0.282862	0.275896	ACA3NGCG	33	94.2085	-0.363367	0.162007	ACA6NGCG	23	65.8609	-0.879802	0.00175491	ACA9NGCG	39	112.019	-0.113552	0.694488	ACA12NGCG	37	106.601	-0.185076	0.49024	ACA15NGCG	30	86.6994	-0.483201	0.0676854	ACA18NGCG	32	92.7652	-0.385641	0.141751	ACA21NGCG	29	84.329	-0.523195	0.0498455	ACA24NGCG	33	96.259	-0.332302	0.206292
[ACA, GCU]	419.687	ACAGCU	158	449.69	0.0996184	0.362859	ACA3NGCU	171	488.171	0.218074	0.0480745	ACA6NGCU	150	429.527	0.0334373	0.736446	ACA9NGCU	149	427.97	0.0281977	0.770421	ACA12NGCU	169	486.907	0.214333	0.0531488	ACA15NGCU	156	450.837	0.103293	0.349317	ACA18NGCU	161	466.725	0.153259	0.169003	ACA21NGCU	188	546.685	0.381396	0.000437702	ACA24NGCU	161	469.627	0.162203	0.146715
[ACA, GGA]	283.542	ACAGGA	108	307.383	0.116474	0.372767	ACA3NGGA	101	288.335	0.0241816	0.815025	ACA6NGGA	90	257.716	-0.13778	0.395031	ACA9NGGA	107	307.334	0.116245	0.375516	ACA12NGGA	120	345.733	0.286093	0.0306172	ACA15NGGA	96	277.438	-0.0313979	0.883751	ACA18NGGA	101	292.79	0.0463025	0.698943	ACA21NGGA	96	279.158	-0.0224813	0.932024	ACA24NGGA	104	303.362	0.097475	0.455576
[ACA, GGC]	197.095	ACAGGC	56	159.384	-0.306383	0.118775	ACA3NGGC	53	151.305	-0.381433	0.0543607	ACA6NGGC	58	166.084	-0.246976	0.209233	ACA9NGGC	69	198.188	0.00797832	0.899831	ACA12NGGC	69	198.796	0.0124024	0.879743	ACA15NGGC	54	156.059	-0.336797	0.0898839	ACA18NGGC	57	165.238	-0.254343	0.199043	ACA21NGGC	68	197.737	0.00469508	0.914483	ACA24NGGC	71	207.103	0.0714584	0.622106
[ACA, GGG]	216.847	ACAGGG	74	210.614	-0.0420758	0.860918	ACA3NGGG	73	208.401	-0.0573208	0.791533	ACA6NGGG	74	211.9	-0.0332949	0.902595	ACA9NGGG	72	206.804	-0.0684127	0.743176	ACA12NGGG	67	193.034	-0.167824	0.37322	ACA15NGGG	80	231.199	0.0924522	0.521465	ACA18NGGG	87	252.205	0.217919	0.148462	ACA21NGGG	81	235.54	0.119291	0.419347	ACA24NGGG	73	212.937	-0.0262557	0.937409
[ACA, GGU]	291.373	ACAGGU	92	261.845	-0.154153	0.33005	ACA3NGGU	91	259.787	-0.165536	0.295522	ACA6NGGU	115	329.304	0.176556	0.177892	ACA9NGGU	93	267.122	-0.125364	0.434639	ACA12NGGU	101	290.992	-0.00188768	0.957812	ACA15NGGU	100	288.998	-0.0118053	0.987606	ACA18NGGU	103	298.588	0.0352905	0.754619	ACA21NGGU	101	293.698	0.0114666	0.884086	ACA24NGGU	110	320.863	0.139094	0.29006
[ACA, GUA]	126.622	ACAGUA	53	150.845	0.252541	0.183403	ACA3NGUA	37	105.628	-0.261542	0.302889	ACA6NGUA	42	120.268	-0.074281	0.814397	ACA9NGUA	62	178.082	0.492008	0.00863389	ACA12NGUA	51	146.936	0.214662	0.258173	ACA15NGUA	46	132.939	0.0702359	0.670313	ACA18NGUA	42	121.754	-0.0565572	0.877765	ACA21NGUA	45	130.855	0.0474436	0.750068	ACA24NGUA	45	131.262	0.0519227	0.734483
[ACA, GUC]	207.483	ACAGUC	60	170.768	-0.280948	0.140421	ACA3NGUC	48	137.03	-0.598493	0.00274489	ACA6NGUC	71	203.31	-0.029311	0.925857	ACA9NGUC	53	152.231	-0.446727	0.022152	ACA12NGUC	72	207.44	-0.000298426	0.939064	ACA15NGUC	62	179.179	-0.211589	0.271299	ACA18NGUC	57	165.238	-0.328444	0.0891457	ACA21NGUC	62	180.29	-0.202673	0.294187	ACA24NGUC	68	198.352	-0.0649273	0.769091
[ACA, GUG]	300.069	ACAGUG	124	352.921	0.234055	0.0691828	ACA3NGUG	104	296.899	-0.015318	0.965321	ACA6NGUG	97	277.761	-0.111448	0.481899	ACA9NGUG	98	281.484	-0.0922402	0.566892	ACA12NGUG	87	250.656	-0.259582	0.0971332	ACA15NGUG	116	335.238	0.159893	0.217641	ACA18NGUG	102	295.689	-0.0212115	0.933682	ACA21NGUG	97	282.066	-0.0892588	0.583516	ACA24NGUG	98	285.86	-0.0699828	0.676633
[ACA, GUU]	354.684	ACAGUU	142	404.152	0.188365	0.114754	ACA3NGUU	129	368.269	0.0542286	0.629489	ACA6NGUU	125	357.94	0.0131827	0.87182	ACA9NGUU	139	399.247	0.17075	0.15455	ACA12NGUU	127	365.9	0.0449178	0.683445	ACA15NGUU	135	390.147	0.137486	0.251667	ACA18NGUU	143	414.544	0.224994	0.0612423	ACA21NGUU	123	357.671	0.0121019	0.878606	ACA24NGUU	143	417.122	0.233938	0.0521299
[ACA, UAC]	199.141	ACAUAC	60	170.768	-0.221747	0.255554	ACA3NUAC	77	219.82	0.142533	0.35318	ACA6NUAC	76	217.627	0.128071	0.401647	ACA9NUAC	61	175.209	-0.184709	0.348551	ACA12NUAC	55	158.461	-0.329662	0.0941957	ACA15NUAC	68	196.519	-0.0191214	0.976724	ACA18NUAC	68	197.126	-0.01467	0.997108	ACA21NUAC	63	183.198	-0.120388	0.556219	ACA24NUAC	70	204.186	0.0360944	0.773545
[ACA, UAU]	214.526	ACAUAU	69	196.384	-0.127476	0.505723	ACA3NUAU	82	234.094	0.125935	0.394185	ACA6NUAU	100	286.352	0.416637	0.00480075	ACA9NUAU	83	238.4	0.15223	0.309078	ACA12NUAU	91	262.181	0.28941	0.0547959	ACA15NUAU	85	245.648	0.195444	0.196036	ACA18NUAU	89	258.003	0.266238	0.0786297	ACA21NUAU	81	235.54	0.134819	0.367283	ACA24NUAU	68	198.352	-0.113089	0.565323
[ACA, UCA]	206.105	ACAUCA	72	204.922	-0.00830606	0.976868	ACA3NUCA	92	262.642	0.349715	0.0212836	ACA6NUCA	87	249.126	0.273493	0.0743408	ACA9NUCA	92	264.25	0.358522	0.0184248	ACA12NUCA	89	256.418	0.315118	0.0396134	ACA15NUCA	87	251.428	0.286766	0.0621763	ACA18NUCA	85	246.408	0.257665	0.0948328	ACA21NUCA	77	223.908	0.119525	0.428097	ACA24NUCA	72	210.02	0.0271428	0.812591
[ACA, UCC]	186.628	ACAUCC	62	176.461	-0.0808186	0.717807	ACA3NUCC	57	162.724	-0.197741	0.331042	ACA6NUCC	57	163.22	-0.193344	0.343171	ACA9NUCC	48	137.87	-0.436861	0.034325	ACA12NUCC	47	135.412	-0.46281	0.0257784	ACA15NUCC	59	170.509	-0.130319	0.536128	ACA18NUCC	48	139.148	-0.423548	0.0408158	ACA21NUCC	56	162.842	-0.19669	0.338943	ACA24NUCC	53	154.598	-0.271646	0.185015
[ACA, UCG]	109.86	ACAUCG	22	62.6151	-0.811082	0.00544196	ACA3NUCG	33	94.2085	-0.221736	0.427784	ACA6NUCG	40	114.541	0.060195	0.713465	ACA9NUCG	29	83.2962	-0.399341	0.14868	ACA12NUCG	30	86.4332	-0.346008	0.210878	ACA15NUCG	22	63.5796	-0.789029	0.00709407	ACA18NUCG	34	98.563	-0.156546	0.594541	ACA21NUCG	23	66.8817	-0.715982	0.0136483	ACA24NUCG	26	75.8404	-0.534625	0.0586598
[ACA, UCU]	253.795	ACAUCU	97	276.076	0.121399	0.376642	ACA3NUCU	87	248.368	-0.0311869	0.895422	ACA6NUCU	80	229.081	-0.147805	0.390711	ACA9NUCU	81	232.655	-0.125473	0.471057	ACA12NUCU	98	282.348	0.153811	0.26986	ACA15NUCU	96	277.438	0.128502	0.35386	ACA18NUCU	91	263.801	0.0557852	0.66304	ACA21NUCU	79	229.724	-0.143764	0.408638	ACA24NUCU	81	236.272	-0.103215	0.563141
[ACA, UGC]	117.375	ACAUGC	46	130.922	0.157583	0.408887	ACA3NUGC	39	111.337	-0.076193	0.820011	ACA6NUGC	39	111.677	-0.0717959	0.835125	ACA9NUGC	43	123.508	0.0734772	0.665459	ACA12NUGC	37	106.601	-0.13891	0.625721	ACA15NUGC	26	75.1395	-0.643486	0.0195338	ACA18NUGC	36	104.361	-0.169549	0.541489	ACA21NUGC	35	101.776	-0.205726	0.450657	ACA24NUGC	37	107.927	-0.121077	0.681723
[ACA, UGG]	164.239	ACAUGG	80	227.691	0.471282	0.00444613	ACA3NUGG	52	148.45	-0.145822	0.515572	ACA6NUGG	66	188.992	0.202529	0.231601	ACA9NUGG	65	186.698	0.184914	0.273856	ACA12NUGG	54	155.58	-0.0781425	0.755149	ACA15NUGG	56	161.839	-0.0212374	0.982434	ACA18NUGG	59	171.036	0.0585021	0.692268	ACA21NUGG	75	218.092	0.409143	0.015446	ACA24NUGG	63	183.767	0.162083	0.337478
[ACA, UGU]	106.633	ACAUGU	35	99.6149	-0.0982248	0.767101	ACA3NUGU	36	102.773	-0.0531991	0.910414	ACA6NUGU	31	88.769	-0.264531	0.34891	ACA9NUGU	44	126.38	0.245115	0.231111	ACA12NUGU	47	135.412	0.344697	0.094147	ACA15NUGU	35	101.149	-0.0761716	0.838595	ACA18NUGU	39	113.058	0.084399	0.639287	ACA21NUGU	39	113.408	0.0888642	0.625776	ACA24NUGU	44	128.345	0.267373	0.195592
[ACA, UUA]	106.279	ACAUUA	42	119.538	0.169609	0.395036	ACA3NUUA	37	105.628	-0.00887151	0.943157	ACA6NUUA	48	137.449	0.371035	0.0709191	ACA9NUUA	38	109.147	0.0384103	0.786329	ACA12NUUA	48	138.293	0.379869	0.0650326	ACA15NUUA	28	80.9195	-0.3933	0.164324	ACA18NUUA	37	107.26	0.0132494	0.86917	ACA21NUUA	41	119.224	0.165813	0.408432	ACA24NUUA	40	116.678	0.134668	0.49209
[ACA, UUC]	281.378	ACAUUC	95	270.383	-0.0575044	0.746666	ACA3NUUC	102	291.19	0.0494491	0.682085	ACA6NUUC	92	263.443	-0.0950172	0.568995	ACA9NUUC	89	255.633	-0.138435	0.395549	ACA12NUUC	82	236.251	-0.252192	0.119411	ACA15NUUC	92	265.878	-0.0817448	0.631592	ACA18NUUC	93	269.599	-0.0616965	0.728894	ACA21NUUC	108	314.053	0.158497	0.236269	ACA24NUUC	110	320.863	0.189449	0.15848
[ACA, UUG]	297.511	ACAUUG	83	236.23	-0.332753	0.0346557	ACA3NUUG	104	296.899	-0.00296857	0.964868	ACA6NUUG	98	280.625	-0.0843013	0.60518	ACA9NUUG	118	338.929	0.188042	0.148192	ACA12NUUG	106	305.397	0.037744	0.739527	ACA15NUUG	94	271.658	-0.13115	0.408632	ACA18NUUG	114	330.476	0.151603	0.244356	ACA21NUUG	104	302.421	0.0236175	0.81696	ACA24NUUG	108	315.03	0.0825443	0.51406
[ACA, UUU]	286.021	ACAUUU	126	358.614	0.326308	0.0122839	ACA3NUUU	111	316.883	0.147828	0.2611	ACA6NUUU	97	277.761	-0.0422782	0.823848	ACA9NUUU	113	324.568	0.182399	0.168243	ACA12NUUU	126	363.019	0.343924	0.00851661	ACA15NUUU	117	338.128	0.241446	0.0685512	ACA18NUUU	120	347.869	0.282423	0.0326874	ACA21NUUU	100	290.79	0.0238541	0.817188	ACA24NUUU	122	355.867	0.315214	0.0169857
[ACC, AAA]	304.916	ACCAAA	129	367.152	0.267968	0.0354738	ACC3NAAA	115	328.302	0.106614	0.398646	ACC6NAAA	96	274.898	-0.149516	0.33431	ACC9NAAA	87	249.889	-0.287125	0.0644797	ACC12NAAA	90	259.299	-0.233791	0.131038	ACC15NAAA	106	306.338	0.00671403	0.910749	ACC18NAAA	102	295.689	-0.0443297	0.805436	ACC21NAAA	89	258.803	-0.236556	0.128516	ACC24NAAA	119	347.116	0.187007	0.148767
[ACC, AAC]	232.886	ACCAAC	123	350.075	0.588041	1.79263e-05	ACC3NAAC	102	291.19	0.322336	0.0250974	ACC6NAAC	106	303.533	0.382228	0.00746896	ACC9NAAC	91	261.378	0.166513	0.250447	ACC12NAAC	103	296.754	0.349643	0.0151766	ACC15NAAC	90	260.098	0.159433	0.271815	ACC18NAAC	100	289.891	0.315887	0.029428	ACC21NAAC	92	267.527	0.200058	0.171117	ACC24NAAC	100	291.694	0.324832	0.0253941
[ACC, AAG]	518.144	ACCAAG	259	737.15	0.508606	6.94393e-08	ACC3NAAG	178	508.155	-0.0280851	0.833261	ACC6NAAG	178	509.706	-0.023688	0.865283	ACC9NAAG	176	505.522	-0.0355792	0.780909	ACC12NAAG	178	512.837	-0.0148533	0.930141	ACC15NAAG	180	520.197	0.00570408	0.918376	ACC18NAAG	183	530.501	0.0340022	0.714079	ACC21NAAG	192	558.316	0.10773	0.285128	ACC24NAAG	163	475.461	-0.124025	0.288895
[ACC, AAU]	275.722	ACCAAU	116	330.152	0.259915	0.0518673	ACC3NAAU	89	254.077	-0.117949	0.476808	ACC6NAAU	104	297.806	0.111155	0.400633	ACC9NAAU	71	203.932	-0.435127	0.00938508	ACC12NAAU	99	285.229	0.0489063	0.687699	ACC15NAAU	93	268.768	-0.0368538	0.858313	ACC18NAAU	99	286.992	0.0577954	0.643708	ACC21NAAU	71	206.461	-0.417349	0.0130333	ACC24NAAU	84	245.023	-0.1703	0.302485
[ACC, ACA]	179.231	ACCACA	88	250.46	0.482766	0.00234173	ACC3NACA	69	196.981	0.136242	0.394077	ACC6NACA	51	146.039	-0.29546	0.154784	ACC9NACA	57	163.72	-0.130585	0.544176	ACC12NACA	51	146.936	-0.286625	0.168829	ACC15NACA	61	176.289	-0.0238754	0.964257	ACC18NACA	63	182.631	0.0271185	0.816299	ACC21NACA	72	209.369	0.224229	0.172622	ACC24NACA	61	177.933	-0.0104798	0.977633
[ACC, ACC]	167.054	ACCACC	125	355.768	1.09062	0	ACC3NACC	105	299.754	0.843461	3.37516e-08	ACC6NACC	95	272.034	0.703469	8.12646e-06	ACC9NACC	110	315.951	0.919383	1.05054e-09	ACC12NACC	88	253.537	0.601879	0.000192209	ACC15NACC	94	271.658	0.701474	9.52445e-06	ACC18NACC	90	260.902	0.64319	6.17947e-05	ACC21NACC	94	273.342	0.710391	7.50062e-06	ACC24NACC	87	253.774	0.603224	0.000202108
[ACC, ACG]	81.2717	ACCACG	41	116.692	0.521877	0.0219291	ACC3NACG	35	99.9181	0.297992	0.195004	ACC6NACG	33	94.496	0.2175	0.335936	ACC9NACG	29	83.2962	0.0354976	0.798426	ACC12NACG	24	69.1465	-0.233097	0.495636	ACC15NACG	37	106.929	0.395832	0.0876153	ACC18NACG	32	92.7652	0.19083	0.394691	ACC21NACG	29	84.329	0.053276	0.748	ACC24NACG	32	93.3421	0.199774	0.376275
[ACC, ACU]	213.595	ACCACU	113	321.614	0.590452	3.59296e-05	ACC3NACU	91	259.787	0.282451	0.0604741	ACC6NACU	72	206.173	-0.0510214	0.822746	ACC9NACU	70	201.06	-0.0872528	0.66555	ACC12NACU	68	195.915	-0.124649	0.520272	ACC15NACU	84	242.758	0.184643	0.222292	ACC18NACU	76	220.317	0.0447049	0.730403	ACC21NACU	78	226.816	0.0866448	0.548501	ACC24NACU	63	183.767	-0.216998	0.253524
[ACC, AGA]	166.431	ACCAGA	69	196.384	0.238751	0.15624	ACC3NAGA	40	114.192	-0.543462	0.0146384	ACC6NAGA	51	146.039	-0.188567	0.388533	ACC9NAGA	42	120.636	-0.464265	0.0353238	ACC12NAGA	53	152.699	-0.124238	0.585382	ACC15NAGA	50	144.499	-0.203864	0.352071	ACC18NAGA	45	130.451	-0.351416	0.10816	ACC21NAGA	51	148.303	-0.166378	0.454636	ACC24NAGA	50	145.847	-0.190468	0.388814
[ACC, AGC]	154.768	ACCAGC	79	224.845	0.538821	0.00137809	ACC3NAGC	60	171.288	0.146314	0.39069	ACC6NAGC	64	183.265	0.243821	0.162051	ACC9NAGC	62	178.082	0.202428	0.244376	ACC12NAGC	67	193.034	0.318745	0.0679175	ACC15NAGC	67	193.629	0.323183	0.0644606	ACC18NAGC	50	144.946	-0.0945991	0.707188	ACC21NAGC	51	148.303	-0.0615648	0.830134	ACC24NAGC	65	189.601	0.292857	0.0957736
[ACC, AGG]	192.47	ACCAGG	55	156.538	-0.298125	0.133877	ACC3NAGG	50	142.74	-0.431245	0.0329343	ACC6NAGG	59	168.947	-0.188061	0.348335	ACC9NAGG	55	157.976	-0.284933	0.153771	ACC12NAGG	66	190.153	-0.017475	0.986389	ACC15NAGG	62	179.179	-0.103235	0.626718	ACC18NAGG	54	156.541	-0.298092	0.137917	ACC21NAGG	65	189.013	-0.026147	0.948642	ACC24NAGG	40	116.678	-0.722108	0.000796397
[ACC, AGU]	148.424	ACCAGU	67	190.691	0.361519	0.0403156	ACC3NAGU	47	134.176	-0.145597	0.543371	ACC6NAGU	54	154.63	0.0590986	0.696873	ACC9NAGU	43	123.508	-0.265114	0.252767	ACC12NAGU	44	126.769	-0.227523	0.329181	ACC15NAGU	44	127.159	-0.223085	0.339966	ACC18NAGU	45	130.451	-0.186212	0.431219	ACC21NAGU	35	101.776	-0.544317	0.0229319	ACC24NAGU	55	160.432	0.112239	0.509555
[ACC, AUA]	150.001	ACCAUA	71	202.076	0.429929	0.0134681	ACC3NAUA	38	108.482	-0.467507	0.0446602	ACC6NAUA	37	105.95	-0.501584	0.0323494	ACC9NAUA	40	114.891	-0.384698	0.0963158	ACC12NAUA	38	109.482	-0.454275	0.051812	ACC15NAUA	36	104.039	-0.52784	0.0256246	ACC18NAUA	40	115.956	-0.371385	0.1098	ACC21NAUA	40	116.316	-0.36692	0.114632	ACC24NAUA	37	107.927	-0.474916	0.0440483
[ACC, AUC]	223.057	ACCAUC	149	424.075	0.926906	4.83391e-13	ACC3NAUC	96	274.061	0.297084	0.0436497	ACC6NAUC	96	274.898	0.301481	0.0408214	ACC9NAUC	95	272.867	0.290784	0.0490824	ACC12NAUC	86	247.775	0.151618	0.303477	ACC15NAUC	95	274.548	0.299646	0.0429842	ACC18NAUC	82	237.711	0.0917939	0.520124	ACC21NAUC	99	287.882	0.368064	0.0124054	ACC24NAUC	75	218.771	-0.0279952	0.926542
[ACC, AUG]	279.683	ACCAUG	135	384.229	0.458172	0.000372795	ACC3NAUG	83	236.949	-0.23922	0.138711	ACC6NAUG	92	263.443	-0.0863006	0.609923	ACC9NAUG	91	261.378	-0.0976574	0.559652	ACC12NAUG	69	198.796	-0.492503	0.00341574	ACC15NAUG	77	222.529	-0.329804	0.0444368	ACC18NAUG	100	289.891	0.0517174	0.672573	ACC21NAUG	72	209.369	-0.417749	0.0122839	ACC24NAUG	88	256.691	-0.123763	0.455952
[ACC, AUU]	311.26	ACCAUU	161	458.229	0.557945	3.20175e-06	ACC3NAUU	95	271.206	-0.198732	0.191628	ACC6NAUU	93	266.307	-0.225032	0.140145	ACC9NAUU	121	347.546	0.159083	0.211094	ACC12NAUU	89	256.418	-0.279623	0.0689188	ACC15NAUU	100	288.998	-0.107062	0.493448	ACC18NAUU	102	295.689	-0.0740416	0.647704	ACC21NAUU	110	319.869	0.0393579	0.727907	ACC24NAUU	85	247.94	-0.328132	0.0350756
[ACC, CAA]	201.346	ACCCAA	79	224.845	0.159258	0.299387	ACC3NCAA	60	171.288	-0.233249	0.22923	ACC6NCAA	52	148.903	-0.435302	0.0277177	ACC9NCAA	73	209.677	0.0584929	0.673388	ACC12NCAA	72	207.44	0.0430175	0.741617	ACC15NCAA	56	161.839	-0.315115	0.107595	ACC18NCAA	52	150.743	-0.417579	0.0354473	ACC21NCAA	76	221	0.134374	0.381326	ACC24NCAA	81	236.272	0.230776	0.140043
[ACC, CAC]	124.035	ACCCAC	71	202.076	0.704154	0.000103349	ACC3NCAC	49	139.885	0.1735	0.35704	ACC6NCAC	47	134.585	0.117776	0.515905	ACC9NCAC	48	137.87	0.15256	0.414154	ACC12NCAC	47	135.412	0.126611	0.48985	ACC15NCAC	39	112.709	-0.138138	0.615372	ACC18NCAC	58	168.137	0.438892	0.0218118	ACC21NCAC	46	133.763	0.108938	0.545628	ACC24NCAC	53	154.598	0.317776	0.101141
[ACC, CAG]	268.571	ACCCAG	111	315.922	0.234264	0.0840477	ACC3NCAG	78	222.675	-0.270366	0.102375	ACC6NCAG	102	292.079	0.121054	0.367565	ACC9NCAG	97	278.612	0.0529526	0.669745	ACC12NCAG	96	276.586	0.0424263	0.723102	ACC15NCAG	90	260.098	-0.0462454	0.813607	ACC18NCAG	92	266.7	-0.0100851	0.998388	ACC21NCAG	103	299.514	0.157319	0.249398	ACC24NCAG	100	291.694	0.119153	0.378477
[ACC, CAU]	156.602	ACCCAU	51	145.153	-0.109528	0.647843	ACC3NCAU	54	154.159	-0.0226818	0.979521	ACC6NCAU	47	134.585	-0.218583	0.33199	ACC9NCAU	50	143.614	-0.124905	0.597508	ACC12NCAU	42	121.006	-0.37202	0.0996699	ACC15NCAU	44	127.159	-0.300468	0.182486	ACC18NCAU	53	153.642	-0.0275279	0.961424	ACC21NCAU	48	139.579	-0.166021	0.472723	ACC24NCAU	56	163.349	0.0608508	0.687463
[ACC, CCA]	216.969	ACCCCA	89	253.307	0.223394	0.135204	ACC3NCCA	65	185.562	-0.225587	0.225241	ACC6NCCA	69	197.583	-0.135034	0.477542	ACC9NCCA	62	178.082	-0.284951	0.127309	ACC12NCCA	70	201.677	-0.10544	0.589205	ACC15NCCA	68	196.519	-0.142823	0.453277	ACC18NCCA	75	217.418	0.00298437	0.92479	ACC21NCCA	63	183.198	-0.244089	0.193926	ACC24NCCA	73	212.937	-0.0270655	0.933626
[ACC, CCC]	132.873	ACCCCC	37	105.307	-0.335448	0.172232	ACC3NCCC	56	159.869	0.266837	0.152056	ACC6NCCC	52	148.903	0.164319	0.368775	ACC9NCCC	49	140.742	0.0829996	0.621223	ACC12NCCC	54	155.58	0.227601	0.222156	ACC15NCCC	57	164.729	0.310042	0.0978574	ACC18NCCC	66	191.328	0.525997	0.0040419	ACC21NCCC	70	203.553	0.615351	0.000645516	ACC24NCCC	57	166.266	0.323437	0.0853155
[ACC, CCG]	90.7339	ACCCCG	35	99.6149	0.134721	0.510978	ACC3NCCG	33	94.2085	0.0542154	0.740994	ACC6NCCG	27	77.3149	-0.230894	0.465671	ACC9NCCG	41	117.764	0.376181	0.0879487	ACC12NCCG	41	118.125	0.380605	0.0846384	ACC15NCCG	43	124.269	0.453756	0.0390334	ACC18NCCG	29	84.0684	-0.110077	0.768576	ACC21NCCG	43	125.04	0.462672	0.0356872	ACC24NCCG	37	107.927	0.25034	0.255542
[ACC, CCU]	230.502	ACCCCU	57	162.23	-0.50674	0.00632164	ACC3NCCU	80	228.384	-0.0133178	0.993209	ACC6NCCU	88	251.989	0.128583	0.371107	ACC9NCCU	90	258.506	0.165415	0.255534	ACC12NCCU	75	216.083	-0.0931954	0.624861	ACC15NCCU	81	234.088	0.0222736	0.831864	ACC18NCCU	67	194.227	-0.247036	0.173133	ACC21NCCU	78	226.816	-0.0232576	0.946074	ACC24NCCU	78	227.521	-0.0187786	0.968027
[ACC, CGA]	72.1763	ACCCGA	22	62.6151	-0.205016	0.585843	ACC3NCGA	19	54.2412	-0.412136	0.244956	ACC6NCGA	21	60.1338	-0.263349	0.469921	ACC9NCGA	24	68.9348	-0.0662932	0.925965	ACC12NCGA	23	66.2654	-0.12327	0.779707	ACC15NCGA	21	60.6896	-0.250076	0.498	ACC18NCGA	24	69.5739	-0.05298	0.96259	ACC21NCGA	29	84.329	0.224504	0.346214	ACC24NCGA	25	72.9235	0.0148579	0.854248
[ACC, CGC]	80.1348	ACCCGC	36	102.461	0.354575	0.125962	ACC3NCGC	28	79.9345	-0.00361154	0.910738	ACC6NCGC	41	117.404	0.550983	0.0161026	ACC9NCGC	49	140.742	0.812551	0.000212958	ACC12NCGC	39	112.363	0.487668	0.0349992	ACC15NCGC	32	92.4794	0.206703	0.362308	ACC18NCGC	34	98.563	0.298617	0.199397	ACC21NCGC	36	104.684	0.385545	0.099147	ACC24NCGC	26	75.8404	-0.0794616	0.877353
[ACC, CGG]	83.5089	ACCCGG	28	79.6919	-0.0674963	0.900312	ACC3NCGG	28	79.9345	-0.0631126	0.913288	ACC6NCGG	28	80.1785	-0.0587154	0.926314	ACC9NCGG	26	74.6794	-0.16122	0.650621	ACC12NCGG	36	103.72	0.312689	0.171311	ACC15NCGG	29	83.8095	0.00518303	0.886887	ACC18NCGG	23	66.675	-0.324785	0.322973	ACC21NCGG	32	93.0527	0.156119	0.471641	ACC24NCGG	33	96.259	0.204992	0.360455
[ACC, CGU]	95.1349	ACCCGU	36	102.461	0.10703	0.581469	ACC3NCGU	22	62.8056	-0.59908	0.0500334	ACC6NCGU	33	94.496	-0.00972041	0.938856	ACC9NCGU	38	109.147	0.198224	0.348611	ACC12NCGU	19	54.741	-0.797352	0.011936	ACC15NCGU	32	92.4794	-0.0408422	0.964925	ACC18NCGU	38	110.159	0.211537	0.321347	ACC21NCGU	30	87.2369	-0.125035	0.717472	ACC24NCGU	28	81.6743	-0.220092	0.480514
[ACC, CUA]	103.753	ACCCUA	40	113.846	0.133919	0.493969	ACC3NCUA	34	97.0633	-0.0961625	0.779358	ACC6NCUA	32	91.6325	-0.179228	0.54707	ACC9NCUA	36	103.402	-0.00489265	0.928156	ACC12NCUA	36	103.72	-0.000468555	0.913508	ACC15NCUA	29	83.8095	-0.307975	0.28359	ACC18NCUA	22	63.7761	-0.702073	0.0186406	ACC21NCUA	31	90.1448	-0.202843	0.493592	ACC24NCUA	34	99.176	-0.0650974	0.879234
[ACC, CUC]	213.558	ACCCUC	124	352.921	0.724717	1.81843e-07	ACC3NCUC	121	345.431	0.693767	7.28103e-07	ACC6NCUC	111	317.85	0.573717	6.61682e-05	ACC9NCUC	118	338.929	0.666355	2.40119e-06	ACC12NCUC	112	322.684	0.595491	3.36729e-05	ACC15NCUC	107	309.228	0.534041	0.000243931	ACC18NCUC	117	339.173	0.66739	2.55535e-06	ACC21NCUC	108	314.053	0.556378	0.00012952	ACC24NCUC	97	282.943	0.405882	0.00666866
[ACC, CUG]	208.167	ACCCUG	51	145.153	-0.520166	0.00806845	ACC3NCUG	57	162.724	-0.355318	0.0639362	ACC6NCUG	54	154.63	-0.428923	0.0270806	ACC9NCUG	61	175.209	-0.248663	0.192927	ACC12NCUG	61	175.747	-0.244239	0.201748	ACC15NCUG	78	225.419	0.114864	0.441965	ACC18NCUG	67	194.227	-0.0999977	0.621783	ACC21NCUG	68	197.737	-0.0741588	0.728275	ACC24NCUG	71	207.103	-0.00739553	0.971844
[ACC, CUU]	291.383	ACCCUU	84	239.076	-0.285447	0.0714435	ACC3NCUU	88	251.223	-0.213949	0.175278	ACC6NCUU	107	306.396	0.0724837	0.562379	ACC9NCUU	91	261.378	-0.156778	0.324145	ACC12NCUU	93	267.943	-0.12099	0.452534	ACC15NCUU	87	251.428	-0.212767	0.180594	ACC18NCUU	89	258.003	-0.175526	0.270893	ACC21NCUU	93	270.435	-0.107636	0.50954	ACC24NCUU	96	280.026	-0.0573528	0.745747
[ACC, GAA]	374.195	ACCGAA	55	156.538	-1.25728	7.94517e-14	ACC3NGAA	105	299.754	-0.320009	0.0217674	ACC6NGAA	124	355.076	-0.0756612	0.596732	ACC9NGAA	105	301.59	-0.311201	0.0259429	ACC12NGAA	117	337.089	-0.150658	0.276801	ACC15NGAA	100	288.998	-0.372729	0.00847485	ACC18NGAA	95	275.397	-0.442278	0.00207004	ACC21NGAA	108	314.053	-0.252781	0.0701464	ACC24NGAA	115	335.448	-0.1577	0.257881
[ACC, GAC]	262.96	ACCGAC	63	179.307	-0.55241	0.0015554	ACC3NGAC	122	348.286	0.405431	0.00250315	ACC6NGAC	123	352.212	0.421605	0.00164397	ACC9NGAC	99	284.356	0.112858	0.403922	ACC12NGAC	98	282.348	0.102635	0.445644	ACC15NGAC	97	280.328	0.0922761	0.489963	ACC18NGAC	98	284.093	0.111524	0.410964	ACC21NGAC	95	276.25	0.0711354	0.586084	ACC24NGAC	88	256.691	-0.0348096	0.875576
[ACC, GAG]	469.623	ACCGAG	109	310.229	-0.598168	4.55421e-06	ACC3NGAG	173	493.881	0.0726597	0.479715	ACC6NGAG	168	481.071	0.034746	0.71746	ACC9NGAG	177	508.394	0.114445	0.275502	ACC12NGAG	150	432.166	-0.119918	0.328425	ACC15NGAG	148	427.717	-0.134846	0.2715	ACC18NGAG	144	417.443	-0.169923	0.165963	ACC21NGAG	163	473.987	0.0133457	0.865145	ACC24NGAG	146	425.873	-0.141079	0.252077
[ACC, GAU]	423.999	ACCGAU	78	221.999	-0.933509	2.46702e-10	ACC3NGAU	155	442.494	0.0615969	0.561535	ACC6NGAU	128	366.53	-0.21013	0.103268	ACC9NGAU	126	361.908	-0.22844	0.0774926	ACC12NGAU	127	365.9	-0.212611	0.100434	ACC15NGAU	140	404.597	-0.0675749	0.615562	ACC18NGAU	127	368.162	-0.203722	0.116436	ACC21NGAU	122	354.764	-0.257204	0.0490265	ACC24NGAU	138	402.538	-0.0749379	0.576387
[ACC, GCA]	292.3	ACCGCA	40	113.846	-1.36037	3.08045e-12	ACC3NGCA	79	225.529	-0.374132	0.0195661	ACC6NGCA	71	203.31	-0.523769	0.00148259	ACC9NGCA	103	295.845	0.0173953	0.851372	ACC12NGCA	93	267.943	-0.125522	0.433936	ACC15NGCA	92	265.878	-0.136681	0.393102	ACC18NGCA	101	292.79	0.00241949	0.934024	ACC21NGCA	92	267.527	-0.127765	0.427842	ACC24NGCA	98	285.86	-0.0321379	0.877347
[ACC, GCC]	228.375	ACCGCC	67	190.691	-0.260165	0.149438	ACC3NGCC	129	368.269	0.689357	3.76e-07	ACC6NGCC	102	292.079	0.354952	0.0142375	ACC9NGCC	100	287.228	0.330793	0.0229909	ACC12NGCC	104	299.635	0.391801	0.00666634	ACC15NGCC	104	300.558	0.396239	0.00611099	ACC18NGCC	86	249.306	0.126515	0.382843	ACC21NGCC	96	279.158	0.289678	0.0487926	ACC24NGCC	95	277.109	0.27905	0.0582809
[ACC, GCG]	112.959	ACCGCG	20	56.9228	-0.988719	0.000879861	ACC3NGCG	45	128.466	0.18559	0.344868	ACC6NGCG	43	123.131	0.124398	0.509799	ACC9NGCG	38	109.147	-0.0495283	0.915687	ACC12NGCG	45	129.65	0.198821	0.315587	ACC15NGCG	44	127.159	0.170838	0.383684	ACC18NGCG	39	113.058	0.0012596	0.911258	ACC21NGCG	36	104.684	-0.109752	0.72413	ACC24NGCG	45	131.262	0.216655	0.278907
[ACC, GCU]	391.175	ACCGCU	63	179.307	-1.12538	2.02648e-12	ACC3NGCU	121	345.431	-0.179417	0.181546	ACC6NGCU	130	372.257	-0.0715156	0.608988	ACC9NGCU	129	370.525	-0.0782456	0.573447	ACC12NGCU	133	383.187	-0.0297663	0.856166	ACC15NGCU	143	413.267	0.0792603	0.480317	ACC18NGCU	146	423.241	0.113665	0.320418	ACC21NGCU	122	354.764	-0.140957	0.299951	ACC24NGCU	130	379.202	-0.0448476	0.76567
[ACC, GGA]	264.28	ACCGGA	50	142.307	-0.893059	1.66535e-06	ACC3NGGA	60	171.288	-0.625641	0.00040475	ACC6NGGA	78	223.354	-0.242732	0.145994	ACC9NGGA	75	215.421	-0.294905	0.0790226	ACC12NGGA	94	270.824	0.0352888	0.760763	ACC15NGGA	72	208.079	-0.344937	0.0418238	ACC18NGGA	66	191.328	-0.466017	0.007083	ACC21NGGA	82	238.448	-0.148394	0.381871	ACC24NGGA	79	230.438	-0.197686	0.241254
[ACC, GGC]	183.705	ACCGGC	59	167.922	-0.129597	0.538946	ACC3NGGC	62	176.998	-0.0536595	0.833306	ACC6NGGC	79	226.218	0.300322	0.062483	ACC9NGGC	80	229.783	0.32288	0.0450782	ACC12NGGC	81	233.37	0.345226	0.031979	ACC15NGGC	88	254.318	0.469245	0.00303265	ACC18NGGC	81	234.812	0.354115	0.0280975	ACC21NGGC	68	197.737	0.106193	0.49627	ACC24NGGC	81	236.272	0.363059	0.0246152
[ACC, GGG]	202.116	ACCGGG	55	156.538	-0.368671	0.0585276	ACC3NGGG	68	194.127	-0.0581845	0.798931	ACC6NGGG	60	171.811	-0.23436	0.226799	ACC9NGGG	56	160.848	-0.329485	0.0911152	ACC12NGGG	56	161.342	-0.325061	0.095963	ACC15NGGG	61	176.289	-0.19724	0.313172	ACC18NGGG	65	188.429	-0.101159	0.623998	ACC21NGGG	76	221	0.128866	0.399134	ACC24NGGG	63	183.767	-0.137302	0.493592
[ACC, GGU]	271.578	ACCGGU	57	162.23	-0.743327	3.04872e-05	ACC3NGGU	85	242.658	-0.162442	0.324136	ACC6NGGU	82	234.808	-0.209884	0.201629	ACC9NGGU	79	226.91	-0.259244	0.11595	ACC12NGGU	90	259.299	-0.066748	0.709565	ACC15NGGU	88	254.318	-0.0947318	0.58088	ACC18NGGU	85	246.408	-0.140321	0.401141	ACC21NGGU	88	255.895	-0.0858152	0.622079	ACC24NGGU	94	274.192	0.0138211	0.872084
[ACC, GUA]	118.02	ACCGUA	17	48.3844	-1.28642	2.95625e-05	ACC3NGUA	38	108.482	-0.12157	0.674209	ACC6NGUA	26	74.4514	-0.664661	0.0154048	ACC9NGUA	46	132.125	0.162872	0.395252	ACC12NGUA	42	121.006	0.0360517	0.791993	ACC15NGUA	36	104.039	-0.181903	0.506725	ACC18NGUA	32	92.7652	-0.347377	0.191744	ACC21NGUA	34	98.8685	-0.255449	0.340765	ACC24NGUA	36	105.01	-0.168507	0.544647
[ACC, GUC]	193.387	ACCGUC	74	210.614	0.123112	0.42328	ACC3NGUC	88	251.223	0.377474	0.0154449	ACC6NGUC	84	240.535	0.314757	0.045363	ACC9NGUC	74	212.549	0.136304	0.380424	ACC12NGUC	84	242.013	0.323592	0.040025	ACC15NGUC	73	210.969	0.125537	0.417732	ACC18NGUC	84	243.509	0.332481	0.0352106	ACC21NGUC	97	282.066	0.544542	0.00036641	ACC24NGUC	67	195.435	0.0151971	0.867417
[ACC, GUG]	279.683	ACCGUG	84	239.076	-0.226326	0.160367	ACC3NGUG	90	256.932	-0.122407	0.455478	ACC6NGUG	99	283.488	0.019494	0.840835	ACC9NGUG	85	244.144	-0.196061	0.226344	ACC12NGUG	93	267.943	-0.0618691	0.72815	ACC15NGUG	93	268.768	-0.0574314	0.75085	ACC18NGUG	99	286.992	0.0372178	0.74728	ACC21NGUG	114	331.5	0.245216	0.0678522	ACC24NGUG	91	265.442	-0.0753999	0.66484
[ACC, GUU]	330.588	ACCGUU	62	176.461	-0.905688	5.39576e-08	ACC3NGUU	92	262.642	-0.331939	0.0260596	ACC6NGUU	97	277.761	-0.251191	0.0894528	ACC9NGUU	109	313.079	-0.0785086	0.610304	ACC12NGUU	108	311.159	-0.0873813	0.567424	ACC15NGUU	88	254.318	-0.3784	0.0123498	ACC18NGUU	105	304.386	-0.119134	0.427777	ACC21NGUU	84	244.263	-0.436597	0.00439264	ACC24NGUU	115	335.448	0.0210545	0.827586
[ACC, UAC]	185.612	ACCUAC	82	233.384	0.330413	0.0383935	ACC3NUAC	72	205.546	0.147169	0.352681	ACC6NUAC	73	209.037	0.171466	0.283052	ACC9NUAC	70	201.06	0.115335	0.459612	ACC12NUAC	63	181.51	-0.0322439	0.924659	ACC15NUAC	83	239.868	0.369953	0.0207247	ACC18NUAC	69	200.025	0.10789	0.487955	ACC21NUAC	74	215.184	0.213284	0.187367	ACC24NUAC	57	166.266	-0.158801	0.447681
[ACC, UAU]	199.952	ACCUAU	62	176.461	-0.180306	0.35692	ACC3NUAU	54	154.159	-0.375231	0.0562407	ACC6NUAU	69	197.583	-0.0171972	0.984537	ACC9NUAU	59	169.465	-0.238668	0.222026	ACC12NUAU	64	184.391	-0.116887	0.565704	ACC15NUAU	68	196.519	-0.0249864	0.949902	ACC18NUAU	68	197.126	-0.020535	0.97029	ACC21NUAU	68	197.737	-0.0160698	0.99074	ACC24NUAU	52	151.681	-0.398614	0.0456636
[ACC, UCA]	192.103	ACCUCA	67	190.691	-0.0106438	0.983549	ACC3NUCA	62	176.998	-0.118153	0.568821	ACC6NUCA	65	186.129	-0.0455843	0.861988	ACC9NUCA	55	157.976	-0.282182	0.158224	ACC12NUCA	55	158.461	-0.277758	0.165511	ACC15NUCA	61	176.289	-0.123942	0.551113	ACC18NUCA	58	168.137	-0.192247	0.341398	ACC21NUCA	62	180.29	-0.0915668	0.673722	ACC24NUCA	52	151.681	-0.340844	0.0923628
[ACC, UCC]	173.949	ACCUCC	77	219.153	0.33327	0.0426291	ACC3NUCC	84	239.803	0.463184	0.00417305	ACC6NUCC	99	283.488	0.704621	5.15851e-06	ACC9NUCC	90	258.506	0.571528	0.000325405	ACC12NUCC	103	296.754	0.770599	4.64343e-07	ACC15NUCC	99	286.108	0.717893	3.54434e-06	ACC18NUCC	94	272.498	0.647577	3.85753e-05	ACC21NUCC	89	258.803	0.573186	0.000337543	ACC24NUCC	100	291.694	0.745788	1.41073e-06
[ACC, UCG]	102.397	ACCUCG	45	128.076	0.322837	0.12174	ACC3NUCG	33	94.2085	-0.120238	0.710189	ACC6NUCG	35	100.223	-0.030952	0.987287	ACC9NUCG	33	94.7854	-0.11143	0.737255	ACC12NUCG	43	123.888	0.274864	0.18904	ACC15NUCG	38	109.819	0.100965	0.593028	ACC18NUCG	53	153.642	0.585409	0.00423543	ACC21NUCG	38	110.5	0.109881	0.567511	ACC24NUCG	46	134.179	0.389995	0.0637326
[ACC, UCU]	236.554	ACCUCU	66	187.845	-0.332622	0.0619237	ACC3NUCU	93	265.497	0.166526	0.245784	ACC6NUCU	98	280.625	0.246475	0.087106	ACC9NUCU	87	249.889	0.0791189	0.563271	ACC12NUCU	73	210.321	-0.169576	0.343741	ACC15NUCU	80	231.199	-0.0330347	0.895497	ACC18NUCU	75	217.418	-0.121693	0.506473	ACC21NUCU	72	209.369	-0.176121	0.327407	ACC24NUCU	83	242.106	0.0334722	0.776846
[ACC, UGC]	109.401	ACCUGC	44	125.23	0.194951	0.328216	ACC3NUGC	36	102.773	-0.0901722	0.787709	ACC6NUGC	39	111.677	0.0297022	0.814611	ACC9NUGC	50	143.614	0.392567	0.0528461	ACC12NUGC	43	123.888	0.179399	0.367535	ACC15NUGC	47	135.829	0.312161	0.125984	ACC18NUGC	45	130.451	0.253877	0.212338	ACC21NUGC	42	122.132	0.158806	0.421465	ACC24NUGC	41	119.595	0.12852	0.505093
[ACC, UGG]	153.081	ACCUGG	51	145.153	-0.0767222	0.771278	ACC3NUGG	60	171.288	0.162127	0.34696	ACC6NUGG	44	125.995	-0.280935	0.216134	ACC9NUGG	65	186.698	0.286412	0.102667	ACC12NUGG	57	164.223	0.101358	0.540243	ACC15NUGG	46	132.939	-0.203532	0.37705	ACC18NUGG	52	150.743	-0.0222032	0.984501	ACC21NUGG	51	148.303	-0.0457524	0.892561	ACC24NUGG	39	113.761	-0.428296	0.0646494
[ACC, UGU]	99.3892	ACCUGU	30	85.3842	-0.219119	0.462332	ACC3NUGU	37	105.628	0.0878273	0.634	ACC6NUGU	26	74.4514	-0.416789	0.15474	ACC9NUGU	21	60.318	-0.720501	0.0181486	ACC12NUGU	31	89.3143	-0.154198	0.625113	ACC15NUGU	43	124.269	0.322308	0.129673	ACC18NUGU	31	89.8663	-0.145309	0.650547	ACC21NUGU	20	58.158	-0.773112	0.0125816	ACC24NUGU	42	122.511	0.301757	0.157351
[ACC, UUA]	99.0591	ACCUUA	32	91.0765	-0.121211	0.71419	ACC3NUUA	32	91.3537	-0.116827	0.72745	ACC6NUUA	27	77.3149	-0.357542	0.222402	ACC9NUUA	34	97.6577	-0.0205563	0.976042	ACC12NUUA	34	97.9576	-0.0161322	0.961693	ACC15NUUA	22	63.5796	-0.639726	0.0345259	ACC18NUUA	27	78.2706	-0.339818	0.249868	ACC21NUUA	25	72.6975	-0.446385	0.132428	ACC24NUUA	28	81.6743	-0.278407	0.350692
[ACC, UUC]	262.263	ACCUUC	119	338.691	0.368956	0.00624275	ACC3NUUC	119	339.721	0.37334	0.00568841	ACC6NUUC	117	335.031	0.353284	0.00919841	ACC9NUUC	114	327.44	0.32022	0.0189706	ACC12NUUC	135	388.949	0.568569	1.35937e-05	ACC15NUUC	92	265.878	0.0197533	0.841325	ACC18NUUC	111	321.779	0.295059	0.0319076	ACC21NUUC	99	287.882	0.134465	0.327301	ACC24NUUC	110	320.863	0.290947	0.0349836
[ACC, UUG]	277.299	ACCUUG	100	284.614	0.0375622	0.744884	ACC3NUUG	89	254.077	-0.126177	0.443143	ACC6NUUG	82	234.808	-0.239961	0.13998	ACC9NUUG	79	226.91	-0.289322	0.0767955	ACC12NUUG	84	242.013	-0.196361	0.22859	ACC15NUUG	106	306.338	0.14368	0.283496	ACC18NUUG	96	278.296	0.00517317	0.918175	ACC21NUUG	86	250.079	-0.149059	0.366324	ACC24NUUG	83	242.106	-0.195806	0.233136
[ACC, UUU]	266.59	ACCUUU	95	270.383	0.0203818	0.837304	ACC3NUUU	92	262.642	-0.0215281	0.940743	ACC6NUUU	68	194.719	-0.45323	0.00795225	ACC9NUUU	82	235.527	-0.17873	0.283615	ACC12NUUU	75	216.083	-0.30304	0.0704874	ACC15NUUU	76	219.639	-0.279493	0.095042	ACC18NUUU	82	237.711	-0.165417	0.324495	ACC21NUUU	68	197.737	-0.431041	0.0119618	ACC24NUUU	85	247.94	-0.104634	0.545259
[ACG, AAA]	148.341	ACGAAA	61	173.615	0.226971	0.199572	ACG3NAAA	50	142.74	-0.0555266	0.856803	ACG6NAAA	46	131.722	-0.171424	0.468173	ACG9NAAA	37	106.275	-0.481122	0.0410591	ACG12NAAA	44	126.769	-0.226719	0.331056	ACG15NAAA	44	127.159	-0.222282	0.341879	ACG18NAAA	46	133.35	-0.1537	0.522941	ACG21NAAA	50	145.395	-0.0289405	0.961138	ACG24NAAA	52	151.681	0.0321221	0.801014
[ACG, AAC]	113.299	ACGAAC	40	113.846	0.00694772	0.892516	ACG3NAAC	44	125.611	0.148835	0.439267	ACG6NAAC	42	120.268	0.086118	0.627153	ACG9NAAC	42	120.636	0.0905285	0.613428	ACG12NAAC	53	152.699	0.430556	0.0305919	ACG15NAAC	38	109.819	-0.0449996	0.931245	ACG18NAAC	42	121.754	0.103842	0.57291	ACG21NAAC	39	113.408	0.0013917	0.910812	ACG24NAAC	47	137.096	0.275057	0.172294
[ACG, AAG]	252.076	ACGAAG	79	224.845	-0.164928	0.336348	ACG3NAAG	113	322.593	0.355854	0.00990532	ACG6NAAG	87	249.126	-0.0169847	0.968816	ACG9NAAG	97	278.612	0.144395	0.300028	ACG12NAAG	96	276.586	0.133869	0.335791	ACG15NAAG	96	277.438	0.138307	0.321332	ACG18NAAG	82	237.711	-0.0846524	0.642999	ACG21NAAG	100	290.79	0.206117	0.144001	ACG24NAAG	74	215.854	-0.223807	0.195938
[ACG, AAU]	134.139	ACGAAU	41	116.692	-0.201021	0.4171	ACG3NAAU	33	94.2085	-0.509795	0.0407016	ACG6NAAU	44	125.995	-0.0903602	0.748491	ACG9NAAU	47	134.997	0.00920763	0.888418	ACG12NAAU	43	123.888	-0.114692	0.668558	ACG15NAAU	40	115.599	-0.214591	0.388909	ACG18NAAU	44	127.552	-0.0726364	0.812291	ACG21NAAU	47	136.671	0.026986	0.822335	ACG24NAAU	49	142.93	0.091586	0.592815
[ACG, ACA]	87.1954	ACGACA	37	105.307	0.27228	0.221059	ACG3NACA	32	91.3537	0.0672109	0.704763	ACG6NACA	32	91.6325	0.071608	0.692169	ACG9NACA	20	57.4457	-0.602053	0.061841	ACG12NACA	22	63.3843	-0.460126	0.148245	ACG15NACA	34	98.2594	0.172343	0.424992	ACG18NACA	27	78.2706	-0.155781	0.655504	ACG21NACA	29	84.329	-0.048222	0.953027	ACG24NACA	22	64.1727	-0.442292	0.167279
[ACG, ACC]	81.2717	ACGACC	38	108.153	0.412253	0.0731187	ACG3NACC	31	88.4989	0.122905	0.556571	ACG6NACC	28	80.1785	-0.019539	0.957615	ACG9NACC	28	80.4239	-0.0151284	0.944638	ACG12NACC	30	86.4332	0.0888313	0.648576	ACG15NACC	33	95.3694	0.230773	0.311259	ACG18NACC	36	104.361	0.360755	0.120227	ACG21NACC	35	101.776	0.324578	0.162178	ACG24NACC	28	81.6743	0.00712899	0.879647
[ACG, ACG]	39.5386	ACGACG	33	93.9226	1.24821	7.77545e-06	ACG3NACG	34	97.0633	1.29566	2.85638e-06	ACG6NACG	24	68.7244	0.797562	0.00865704	ACG9NACG	29	83.2962	1.07499	0.000212058	ACG12NACG	24	69.1465	0.806396	0.00803493	ACG15NACG	26	75.1395	0.926311	0.0019443	ACG18NACG	22	63.7761	0.689755	0.0258911	ACG21NACG	16	46.5264	0.234788	0.421819	ACG24NACG	22	64.1727	0.698699	0.0242637
[ACG, ACU]	103.914	ACGACU	41	116.692	0.167318	0.404667	ACG3NACU	33	94.2085	-0.141456	0.646596	ACG6NACU	40	114.541	0.140475	0.476512	ACG9NACU	33	94.7854	-0.132649	0.672875	ACG12NACU	46	132.531	0.350943	0.0919135	ACG15NACU	25	72.2495	-0.524325	0.0705344	ACG18NACU	41	118.855	0.193823	0.34394	ACG21NACU	33	95.9606	-0.11487	0.726954	ACG24NACU	33	96.259	-0.110391	0.740773
[ACG, AGA]	80.9684	ACGAGA	25	71.1535	-0.186424	0.595791	ACG3NAGA	29	82.7893	0.0320844	0.808408	ACG6NAGA	32	91.6325	0.178501	0.421148	ACG9NAGA	30	86.1685	0.0898017	0.646136	ACG12NAGA	28	80.671	-0.00530989	0.91603	ACG15NAGA	23	66.4696	-0.284665	0.398354	ACG18NAGA	28	81.1695	0.00357921	0.890121	ACG21NAGA	24	69.7896	-0.214348	0.53905	ACG24NAGA	23	67.0896	-0.27127	0.425536
[ACG, AGC]	75.2946	ACGAGC	30	85.3842	0.181424	0.425038	ACG3NAGC	31	88.4989	0.233113	0.318462	ACG6NAGC	24	68.7244	-0.131723	0.748519	ACG9NAGC	34	97.6577	0.375188	0.116265	ACG12NAGC	35	100.839	0.421432	0.0777596	ACG15NAGC	27	78.0295	0.051474	0.754587	ACG18NAGC	22	63.7761	-0.23953	0.50731	ACG21NAGC	21	61.0659	-0.302179	0.392846	ACG24NAGC	26	75.8404	0.0104218	0.867349
[ACG, AGG]	93.6365	ACGAGG	43	122.384	0.386273	0.0744432	ACG3NAGG	33	94.2085	0.00878639	0.880712	ACG6NAGG	31	88.769	-0.0770143	0.85559	ACG9NAGG	35	100.53	0.102483	0.597542	ACG12NAGG	27	77.7898	-0.267488	0.384214	ACG15NAGG	34	98.2594	0.0695246	0.694516	ACG18NAGG	30	86.9674	-0.106596	0.771641	ACG21NAGG	29	84.329	-0.151041	0.650715	ACG24NAGG	37	107.927	0.204911	0.339928
[ACG, AGU]	72.2078	ACGAGU	19	54.0767	-0.417149	0.23825	ACG3NAGU	33	94.2085	0.383701	0.113733	ACG6NAGU	10	28.6352	-1.33437	0.00103911	ACG9NAGU	26	74.6794	0.0485546	0.763501	ACG12NAGU	27	77.7898	0.107426	0.609583	ACG15NAGU	19	54.9096	-0.395096	0.268861	ACG18NAGU	25	72.4728	0.00528424	0.880312	ACG21NAGU	18	52.3422	-0.464182	0.195464	ACG24NAGU	24	70.0066	-0.0446652	0.985535
[ACG, AUA]	72.9751	ACGAUA	21	59.769	-0.288007	0.419887	ACG3NAUA	30	85.6441	0.23095	0.328599	ACG6NAUA	31	88.769	0.282653	0.238902	ACG9NAUA	22	63.1902	-0.207702	0.579468	ACG12NAUA	22	63.3843	-0.203277	0.589882	ACG15NAUA	31	89.5894	0.295925	0.220253	ACG18NAUA	25	72.4728	-0.00996375	0.922478	ACG21NAUA	21	61.0659	-0.257037	0.483118	ACG24NAUA	23	67.0896	-0.121314	0.784801
[ACG, AUC]	108.517	ACGAUC	46	130.922	0.270792	0.182405	ACG3NAUC	43	122.756	0.177879	0.371227	ACG6NAUC	62	177.538	0.710208	0.000244673	ACG9NAUC	41	117.764	0.117974	0.534835	ACG12NAUC	33	95.0765	-0.19076	0.507057	ACG15NAUC	35	101.149	-0.101433	0.756541	ACG18NAUC	38	110.159	0.0216626	0.841667	ACG21NAUC	37	107.592	-0.0123464	0.954968	ACG24NAUC	43	125.428	0.208944	0.303237
[ACG, AUG]	136.065	ACGAUG	50	142.307	0.0647059	0.682875	ACG3NAUG	51	145.595	0.0976588	0.568005	ACG6NAUG	52	148.903	0.13007	0.463738	ACG9NAUG	49	140.742	0.048751	0.741501	ACG12NAUG	54	155.58	0.193353	0.291878	ACG15NAUG	49	141.609	0.0576128	0.709602	ACG18NAUG	41	118.855	-0.195094	0.43302	ACG21NAUG	51	148.303	0.124245	0.484282	ACG24NAUG	64	186.684	0.456299	0.0128805
[ACG, AUU]	151.428	ACGAUU	40	113.846	-0.41155	0.0730326	ACG3NAUU	48	137.03	-0.144132	0.54243	ACG6NAUU	43	123.131	-0.298433	0.191568	ACG9NAUU	62	178.082	0.233909	0.184301	ACG12NAUU	38	109.482	-0.467935	0.0444257	ACG15NAUU	57	164.729	0.121465	0.474668	ACG18NAUU	43	124.653	-0.280709	0.222607	ACG21NAUU	42	122.132	-0.310191	0.178543	ACG24NAUU	57	166.266	0.13486	0.433606
[ACG, CAA]	97.9543	ACGCAA	26	73.9997	-0.40459	0.169126	ACG3NCAA	17	48.5316	-1.01318	0.00171576	ACG6NCAA	28	80.1785	-0.288894	0.329976	ACG9NCAA	24	68.9348	-0.506876	0.0891964	ACG12NCAA	23	66.2654	-0.563852	0.060863	ACG15NCAA	38	109.819	0.164951	0.423355	ACG18NCAA	27	78.2706	-0.323638	0.276964	ACG21NCAA	32	93.0527	-0.0740601	0.860028	ACG24NCAA	26	75.8404	-0.369141	0.21596
[ACG, CAC]	60.3427	ACGCAC	18	51.2305	-0.236175	0.574117	ACG3NCAC	27	77.0797	0.353171	0.175779	ACG6NCAC	19	54.4068	-0.149392	0.756696	ACG9NCAC	25	71.8071	0.250947	0.32661	ACG12NCAC	31	89.3143	0.565711	0.0296952	ACG15NCAC	21	60.6896	0.00827026	0.864286	ACG18NCAC	20	57.9782	-0.0576677	0.97386	ACG21NCAC	22	63.9738	0.084301	0.678943	ACG24NCAC	18	52.5049	-0.200727	0.651492
[ACG, CAG]	130.659	ACGCAG	44	125.23	-0.061227	0.853948	ACG3NCAG	56	159.869	0.29108	0.121098	ACG6NCAG	42	120.268	-0.11956	0.657584	ACG9NCAG	42	120.636	-0.11515	0.672397	ACG12NCAG	37	106.601	-0.29359	0.240033	ACG15NCAG	39	112.709	-0.213203	0.399884	ACG18NCAG	49	142.047	0.120556	0.50151	ACG21NCAG	43	125.04	-0.063424	0.849426	ACG24NCAG	40	116.678	-0.163282	0.53125
[ACG, CAU]	76.1867	ACGCAU	25	71.1535	-0.0986037	0.829912	ACG3NCAU	19	54.2412	-0.490149	0.1538	ACG6NCAU	17	48.6798	-0.646216	0.0647476	ACG9NCAU	15	43.0843	-0.822378	0.0223389	ACG12NCAU	33	95.0765	0.31955	0.17859	ACG15NCAU	24	69.3596	-0.135444	0.738225	ACG18NCAU	18	52.1804	-0.54603	0.117009	ACG21NCAU	33	95.9606	0.332904	0.163123	ACG24NCAU	13	37.9202	-1.00657	0.00727161
[ACG, CCA]	105.555	ACGCCA	28	79.6919	-0.405491	0.149825	ACG3NCCA	37	105.628	0.000991302	0.910214	ACG6NCCA	30	85.9055	-0.297174	0.293298	ACG9NCCA	35	100.53	-0.0703713	0.85722	ACG12NCCA	20	57.6221	-0.873302	0.00402582	ACG15NCCA	37	106.929	0.0186608	0.851463	ACG18NCCA	29	84.0684	-0.32836	0.248093	ACG21NCCA	34	98.8685	-0.0944131	0.784554	ACG24NCCA	32	93.3421	-0.177397	0.551753
[ACG, CCC]	64.6427	ACGCCC	20	56.9228	-0.18348	0.662934	ACG3NCCC	24	68.5152	0.0839377	0.675462	ACG6NCCC	20	57.2703	-0.1747	0.683752	ACG9NCCC	15	43.0843	-0.585327	0.127061	ACG12NCCC	23	66.2654	0.0357689	0.797128	ACG15NCCC	18	52.0197	-0.31343	0.420436	ACG18NCCC	20	57.9782	-0.156976	0.726365	ACG21NCCC	24	69.7896	0.110524	0.611928	ACG24NCCC	24	70.0066	0.115003	0.601525
[ACG, CCG]	44.1419	ACGCCG	24	68.3074	0.629893	0.0325673	ACG3NCCG	28	79.9345	0.856669	0.00275223	ACG6NCCG	34	97.3596	1.14117	2.67429e-05	ACG9NCCG	24	68.9348	0.643085	0.0295203	ACG12NCCG	32	92.1954	1.06255	0.000123686	ACG15NCCG	27	78.0295	0.821872	0.00450035	ACG18NCCG	25	72.4728	0.715292	0.0150368	ACG21NCCG	24	69.7896	0.660863	0.0258152	ACG24NCCG	25	72.9235	0.724236	0.0139688
[ACG, CCU]	112.139	ACGCCU	29	82.5381	-0.442156	0.104962	ACG3NCCU	30	85.6441	-0.388862	0.15298	ACG6NCCU	25	71.5879	-0.647499	0.0213748	ACG9NCCU	38	109.147	-0.0390175	0.95183	ACG12NCCU	36	103.72	-0.112596	0.715036	ACG15NCCU	30	86.6994	-0.371193	0.175247	ACG18NCCU	24	69.5739	-0.688669	0.0157531	ACG21NCCU	30	87.2369	-0.362276	0.187323	ACG24NCCU	32	93.3421	-0.264688	0.338947
[ACG, CGA]	35.1137	ACGCGA	6	17.0768	-1.03999	0.0762209	ACG3NCGA	10	28.548	-0.298642	0.633552	ACG6NCGA	10	28.6352	-0.294245	0.641009	ACG9NCGA	14	40.212	0.195592	0.4984	ACG12NCGA	13	37.4544	0.0931013	0.677593	ACG15NCGA	9	26.0098	-0.432976	0.45959	ACG18NCGA	8	23.1913	-0.598449	0.29618	ACG21NCGA	12	34.8948	-0.00902164	0.865753	ACG24NCGA	11	32.0863	-0.130073	0.914463
[ACG, CGC]	38.9855	ACGCGC	10	28.4614	-0.453929	0.393389	ACG3NCGC	17	48.5316	0.31599	0.299855	ACG6NCGC	9	25.7716	-0.597151	0.258204	ACG9NCGC	16	45.9565	0.237334	0.418127	ACG12NCGC	15	43.2166	0.148649	0.571804	ACG15NCGC	15	43.3497	0.153087	0.563941	ACG18NCGC	13	37.6859	-0.0489127	0.953159	ACG21NCGC	12	34.8948	-0.159925	0.83778	ACG24NCGC	10	29.1694	-0.41848	0.443415
[ACG, CGG]	40.6269	ACGCGG	16	45.5382	0.164642	0.537926	ACG3NCGG	14	39.9672	-0.0236194	0.908962	ACG6NCGG	19	54.4068	0.42135	0.17	ACG9NCGG	10	28.7228	-0.500239	0.332942	ACG12NCGG	12	34.5733	-0.23278	0.696977	ACG15NCGG	15	43.3497	0.0935858	0.673969	ACG18NCGG	13	37.6859	-0.108414	0.925231	ACG21NCGG	17	49.4343	0.283075	0.342884	ACG24NCGG	13	37.9202	-0.0994695	0.943597
[ACG, CGU]	46.283	ACGCGU	7	19.923	-1.21605	0.0172266	ACG3NCGU	21	59.9508	0.373299	0.198132	ACG6NCGU	16	45.8163	-0.0146214	0.900838	ACG9NCGU	11	31.5951	-0.550779	0.243528	ACG12NCGU	16	46.0977	-0.00578669	0.881297	ACG15NCGU	11	31.7898	-0.541917	0.253119	ACG18NCGU	11	31.888	-0.537466	0.258027	ACG21NCGU	15	43.6185	-0.0855418	0.949974	ACG24NCGU	16	46.671	0.0120466	0.842202
[ACG, CUA]	50.4759	ACGCUA	20	56.9228	0.173412	0.498267	ACG3NCUA	21	59.9508	0.248185	0.360693	ACG6NCUA	18	51.5433	0.0301899	0.80686	ACG9NCUA	14	40.212	-0.32797	0.474858	ACG12NCUA	20	57.6221	0.191028	0.465455	ACG15NCUA	12	34.6798	-0.5415	0.226669	ACG18NCUA	14	40.5848	-0.314656	0.49835	ACG21NCUA	13	37.8027	-0.417106	0.356865	ACG24NCUA	18	52.5049	0.0568579	0.747
[ACG, CUC]	103.896	ACGCUC	45	128.076	0.301867	0.145249	ACG3NCUC	34	97.0633	-0.0981398	0.772741	ACG6NCUC	42	120.268	0.211112	0.303434	ACG9NCUC	45	129.253	0.315058	0.130073	ACG12NCUC	38	109.482	0.0755567	0.668778	ACG15NCUC	29	83.8095	-0.309952	0.27984	ACG18NCUC	42	121.754	0.228836	0.269176	ACG21NCUC	51	148.303	0.513409	0.0126348	ACG24NCUC	29	84.5913	-0.296557	0.304494
[ACG, CUG]	101.273	ACGCUG	39	110.999	0.132304	0.50204	ACG3NCUG	35	99.9181	-0.0194316	0.974423	ACG6NCUG	31	88.769	-0.190121	0.526677	ACG9NCUG	35	100.53	-0.0106239	0.945479	ACG12NCUG	37	106.601	0.0739706	0.675302	ACG15NCUG	38	109.819	0.116882	0.547645	ACG18NCUG	51	147.845	0.545832	0.00836454	ACG21NCUG	36	104.684	0.0477965	0.757594	ACG24NCUG	51	148.764	0.554776	0.00744614
[ACG, CUU]	141.757	ACGCUU	36	102.461	-0.468346	0.0508276	ACG3NCUU	47	134.176	-0.0792984	0.776209	ACG6NCUU	44	125.995	-0.170058	0.484601	ACG9NCUU	46	132.125	-0.101518	0.699515	ACG12NCUU	40	115.244	-0.298727	0.209836	ACG15NCUU	55	158.949	0.165142	0.356094	ACG18NCUU	55	159.44	0.169593	0.344721	ACG21NCUU	48	139.579	-0.0223386	0.990272	ACG24NCUU	52	151.681	0.0976176	0.565521
[ACG, GAA]	182.045	ACGGAA	61	173.615	-0.0684079	0.772697	ACG3NGAA	49	139.885	-0.380052	0.0663256	ACG6NGAA	51	146.039	-0.317939	0.122887	ACG9NGAA	46	132.125	-0.462392	0.0276892	ACG12NGAA	53	152.699	-0.253609	0.219187	ACG15NGAA	53	153.169	-0.249172	0.228232	ACG18NGAA	55	159.44	-0.191281	0.359072	ACG21NGAA	41	119.224	-0.610623	0.00485007	ACG24NGAA	54	157.515	-0.208809	0.316922
[ACG, GAC]	127.929	ACGGAC	50	142.307	0.153659	0.404082	ACG3NGAC	42	119.902	-0.0934957	0.746661	ACG6NGAC	57	163.22	0.351474	0.0634019	ACG9NGAC	48	137.87	0.107957	0.543058	ACG12NGAC	39	112.363	-0.187179	0.469329	ACG15NGAC	55	158.949	0.313216	0.100113	ACG18NGAC	57	165.238	0.369198	0.0521431	ACG21NGAC	43	125.04	-0.0329623	0.960416	ACG24NGAC	61	177.933	0.475989	0.0114541
[ACG, GAG]	228.471	ACGGAG	83	236.23	0.0481803	0.707432	ACG3NGAG	89	254.077	0.153258	0.291525	ACG6NGAG	97	277.761	0.281835	0.0536163	ACG9NGAG	91	261.378	0.194127	0.1853	ACG12NGAG	85	244.894	0.100147	0.481122	ACG15NGAG	97	280.328	0.295107	0.0439279	ACG18NGAG	70	202.924	-0.171071	0.350768	ACG21NGAG	63	183.198	-0.318609	0.0823538	ACG24NGAG	86	250.857	0.134855	0.355006
[ACG, GAU]	206.275	ACGGAU	67	190.691	-0.113329	0.568302	ACG3NGAU	58	165.579	-0.317053	0.0987042	ACG6NGAU	60	171.811	-0.263747	0.168935	ACG9NGAU	65	186.698	-0.143859	0.462078	ACG12NGAU	66	190.153	-0.117408	0.556064	ACG15NGAU	59	170.509	-0.274722	0.154146	ACG18NGAU	74	214.519	0.05654	0.680175	ACG21NGAU	52	151.211	-0.448008	0.0231158	ACG24NGAU	69	201.269	-0.0354447	0.900531
[ACG, GCA]	142.203	ACGGCA	46	130.922	-0.119242	0.63745	ACG3NGCA	44	125.611	-0.178988	0.458425	ACG6NGCA	55	157.493	0.147337	0.40386	ACG9NGCA	39	112.019	-0.34421	0.147583	ACG12NGCA	50	144.055	0.0186683	0.853041	ACG15NGCA	55	158.949	0.160609	0.367761	ACG18NGCA	53	153.642	0.111622	0.517161	ACG21NGCA	43	125.04	-0.185569	0.446055	ACG24NGCA	54	157.515	0.147533	0.406655
[ACG, GCC]	111.104	ACGGCC	41	116.692	0.0707909	0.677562	ACG3NGCC	38	108.482	-0.0344498	0.967772	ACG6NGCC	31	88.769	-0.323784	0.237076	ACG9NGCC	54	155.103	0.481318	0.0157498	ACG12NGCC	53	152.699	0.458775	0.0219293	ACG15NGCC	40	115.599	0.0572203	0.722916	ACG18NGCC	49	142.047	0.354453	0.0803291	ACG21NGCC	50	145.395	0.388065	0.055345	ACG24NGCC	35	102.093	-0.122029	0.691737
[ACG, GCG]	54.9543	ACGGCG	46	130.922	1.25241	1.52626e-07	ACG3NGCG	36	102.773	0.903155	0.000432236	ACG6NGCG	35	100.223	0.86691	0.000804612	ACG9NGCG	27	77.5517	0.496925	0.0678242	ACG12NGCG	47	135.412	1.30105	4.25803e-08	ACG15NGCG	40	115.599	1.07283	1.72599e-05	ACG18NGCG	30	86.9674	0.662241	0.0137492	ACG21NGCG	32	93.0527	0.759816	0.00418668	ACG24NGCG	33	96.259	0.808689	0.00215297
[ACG, GCU]	190.306	ACGGCU	51	145.153	-0.390746	0.0530062	ACG3NGCU	42	119.902	-0.66647	0.0016561	ACG6NGCU	65	186.129	-0.0320224	0.922203	ACG9NGCU	59	169.465	-0.167337	0.410553	ACG12NGCU	62	178.629	-0.0913592	0.674344	ACG15NGCU	58	167.619	-0.183137	0.367359	ACG18NGCU	64	185.53	-0.0366664	0.903213	ACG21NGCU	65	189.013	-0.00983344	0.978465	ACG24NGCU	51	148.764	-0.355297	0.0813101
[ACG, GGA]	128.572	ACGGGA	39	110.999	-0.21202	0.402988	ACG3NGGA	32	91.3537	-0.493039	0.052662	ACG6NGGA	37	105.95	-0.279188	0.267126	ACG9NGGA	52	149.359	0.216209	0.251286	ACG12NGGA	46	132.531	0.0437551	0.76214	ACG15NGGA	44	127.159	-0.0159375	0.978912	ACG18NGGA	36	104.361	-0.300993	0.234427	ACG21NGGA	40	116.316	-0.144524	0.588784	ACG24NGGA	32	93.3421	-0.461974	0.0717029
[ACG, GGC]	89.3721	ACGGGC	42	119.538	0.419571	0.0570843	ACG3NGGC	37	105.628	0.241091	0.271383	ACG6NGGC	25	71.5879	-0.320109	0.306005	ACG9NGGC	24	68.9348	-0.374592	0.230397	ACG12NGGC	28	80.671	-0.147776	0.668722	ACG15NGGC	24	69.3596	-0.365731	0.243458	ACG18NGGC	27	78.2706	-0.191354	0.562211	ACG21NGGC	36	104.684	0.228148	0.299776	ACG24NGGC	28	81.6743	-0.129943	0.718742
[ACG, GGG]	98.329	ACGGGG	43	122.384	0.315727	0.136892	ACG3NGGG	39	111.337	0.179248	0.385678	ACG6NGGG	35	100.223	0.027526	0.822274	ACG9NGGG	34	97.6577	-0.00988359	0.94148	ACG12NGGG	38	109.482	0.155005	0.447709	ACG15NGGG	43	124.269	0.33778	0.11394	ACG18NGGG	41	118.855	0.273519	0.199825	ACG21NGGG	49	142.487	0.535142	0.0110052	ACG24NGGG	42	122.511	0.317228	0.139163
[ACG, GGU]	132.122	ACGGGU	46	130.922	-0.0131616	0.971492	ACG3NGGU	35	99.9181	-0.403057	0.104151	ACG6NGGU	33	94.496	-0.483548	0.0537897	ACG9NGGU	42	120.636	-0.131215	0.619133	ACG12NGGU	32	92.1954	-0.519108	0.0400504	ACG15NGGU	37	106.929	-0.305217	0.219653	ACG18NGGU	41	118.855	-0.152667	0.557013	ACG21NGGU	36	104.684	-0.335829	0.178476	ACG24NGGU	24	70.0066	-0.916312	0.000790684
[ACG, GUA]	57.4166	ACGGUA	28	79.6919	0.472967	0.0759033	ACG3NGUA	18	51.3864	-0.160079	0.743833	ACG6NGUA	20	57.2703	-0.00367911	0.891704	ACG9NGUA	22	63.1902	0.138235	0.558473	ACG12NGUA	22	63.3843	0.142659	0.549101	ACG15NGUA	25	72.2495	0.331521	0.213911	ACG18NGUA	17	49.2815	-0.220421	0.623945	ACG21NGUA	22	63.9738	0.156013	0.521346	ACG24NGUA	14	40.8372	-0.491584	0.235843
[ACG, GUC]	94.0825	ACGGUC	35	99.6149	0.0824352	0.654409	ACG3NGUC	35	99.9181	0.086819	0.641704	ACG6NGUC	29	83.042	-0.180086	0.571795	ACG9NGUC	28	80.4239	-0.226301	0.465592	ACG12NGUC	30	86.4332	-0.122342	0.725271	ACG15NGUC	35	101.149	0.104489	0.591704	ACG18NGUC	31	89.8663	-0.0661468	0.889555	ACG21NGUC	43	125.04	0.410387	0.0594741	ACG24NGUC	30	87.5082	-0.104508	0.778159
[ACG, GUG]	136.065	ACGGUG	96	273.229	1.00581	6.21524e-10	ACG3NGUG	56	159.869	0.232588	0.206246	ACG6NGUG	60	171.811	0.336521	0.0679465	ACG9NGUG	58	166.592	0.292022	0.114366	ACG12NGUG	67	193.034	0.504554	0.00532992	ACG15NGUG	53	153.169	0.170823	0.348861	ACG18NGUG	60	173.935	0.354245	0.0556904	ACG21NGUG	64	186.105	0.45182	0.0137163	ACG24NGUG	56	163.349	0.263654	0.156659
[ACG, GUU]	160.831	ACGGUU	58	165.076	0.0375898	0.775864	ACG3NGUU	33	94.2085	-0.771613	0.00109583	ACG6NGUU	44	125.995	-0.352179	0.111774	ACG9NGUU	63	180.954	0.17008	0.316547	ACG12NGUU	46	132.531	-0.279214	0.207552	ACG15NGUU	42	121.379	-0.406021	0.0696458	ACG18NGUU	52	150.743	-0.0934468	0.703427	ACG21NGUU	55	159.934	-0.00806166	0.961829	ACG24NGUU	48	140.013	-0.19998	0.374261
[ACG, UAC]	90.2999	ACGUAC	36	102.461	0.182279	0.392932	ACG3NUAC	41	117.047	0.37429	0.089448	ACG6NUAC	34	97.3596	0.108597	0.583683	ACG9NUAC	33	94.7854	0.0699393	0.694935	ACG12NUAC	37	106.601	0.239423	0.274353	ACG15NUAC	29	83.8095	-0.107612	0.775633	ACG18NUAC	46	133.35	0.56242	0.00978023	ACG21NUAC	33	95.9606	0.0877177	0.644176	ACG24NUAC	51	148.764	0.720228	0.000705767
[ACG, UAU]	97.2763	ACGUAU	23	65.4612	-0.571447	0.0569201	ACG3NUAU	23	65.6604	-0.567064	0.0591363	ACG6NUAU	29	83.042	-0.228247	0.450324	ACG9NUAU	26	74.6794	-0.381378	0.198728	ACG12NUAU	32	92.1954	-0.0773938	0.849192	ACG15NUAU	28	80.9195	-0.265601	0.377134	ACG18NUAU	21	60.8772	-0.676187	0.0281185	ACG21NUAU	31	90.1448	-0.109843	0.755186	ACG24NUAU	39	113.761	0.225842	0.289016
[ACG, UCA]	93.458	ACGUCA	27	76.8458	-0.282352	0.353753	ACG3NUCA	39	111.337	0.252546	0.242005	ACG6NUCA	25	71.5879	-0.384603	0.204942	ACG9NUCA	26	74.6794	-0.323609	0.28801	ACG12NUCA	22	63.3843	-0.560193	0.0696247	ACG15NUCA	24	69.3596	-0.430224	0.159102	ACG18NUCA	18	52.1804	-0.84081	0.00941458	ACG21NUCA	24	69.7896	-0.421307	0.169286	ACG24NUCA	28	81.6743	-0.194436	0.543978
[ACG, UCC]	84.6261	ACGUCC	21	59.769	-0.501706	0.119942	ACG3NUCC	24	68.5152	-0.304677	0.34641	ACG6NUCC	37	105.95	0.324211	0.153064	ACG9NUCC	34	97.6577	0.206631	0.35194	ACG12NUCC	34	97.9576	0.211055	0.343166	ACG15NUCC	44	127.159	0.587461	0.00847562	ACG18NUCC	42	121.754	0.524798	0.0199075	ACG21NUCC	37	107.592	0.3464	0.129588	ACG24NUCC	21	61.2557	-0.466257	0.15323
[ACG, UCG]	49.8157	ACGUCG	25	71.1535	0.514333	0.0686038	ACG3NUCG	39	111.337	1.16026	5.53182e-06	ACG6NUCG	34	97.3596	0.966721	0.000276161	ACG9NUCG	31	89.0408	0.837865	0.00210354	ACG12NUCG	32	92.1954	0.888093	0.00102487	ACG15NUCG	37	106.929	1.10198	2.24196e-05	ACG18NUCG	27	78.2706	0.651869	0.0204435	ACG21NUCG	25	72.6975	0.545303	0.0552609	ACG24NUCG	32	93.3421	0.905926	0.000833845
[ACG, UCU]	115.083	ACGUCU	25	71.1535	-0.693667	0.012789	ACG3NUCU	30	85.6441	-0.426249	0.112837	ACG6NUCU	34	97.3596	-0.241279	0.37258	ACG9NUCU	40	114.891	-0.00240337	0.924855	ACG12NUCU	37	106.601	-0.110454	0.716153	ACG15NUCU	31	89.5894	-0.361273	0.180362	ACG18NUCU	40	115.956	0.0109098	0.878613	ACG21NUCU	39	113.408	-0.0211509	0.988615	ACG24NUCU	33	96.259	-0.25768	0.344869
[ACG, UGC]	53.2236	ACGUGC	26	73.9997	0.475452	0.0838462	ACG3NUGC	20	57.096	0.101324	0.645362	ACG6NUGC	22	62.9974	0.243225	0.360731	ACG9NUGC	23	66.0625	0.311766	0.253081	ACG12NUGC	15	43.2166	-0.300482	0.502449	ACG15NUGC	25	72.2495	0.440922	0.111312	ACG18NUGC	27	78.2706	0.556404	0.0436724	ACG21NUGC	31	90.1448	0.760178	0.00474442	ACG24NUGC	23	67.0896	0.334023	0.225509
[ACG, UGG]	74.4738	ACGUGG	27	76.8458	0.0452331	0.771639	ACG3NUGG	27	77.0797	0.0496169	0.759678	ACG6NUGG	33	94.496	0.343521	0.151472	ACG9NUGG	21	60.318	-0.304145	0.389107	ACG12NUGG	17	48.9788	-0.604576	0.0877097	ACG15NUGG	27	78.0295	0.0672864	0.712192	ACG18NUGG	28	81.1695	0.124205	0.564689	ACG21NUGG	26	75.6054	0.0217552	0.835991	ACG24NUGG	25	72.9235	-0.0303493	0.978721
[ACG, UGU]	48.3527	ACGUGU	10	28.4614	-0.764589	0.0992104	ACG3NUGU	13	37.1124	-0.381693	0.410641	ACG6NUGU	20	57.2703	0.244192	0.374481	ACG9NUGU	11	31.5951	-0.613894	0.182045	ACG12NUGU	14	40.3355	-0.261546	0.597459	ACG15NUGU	17	49.1297	0.0229995	0.820792	ACG18NUGU	13	37.6859	-0.359572	0.44608	ACG21NUGU	18	52.3422	0.114378	0.62413	ACG24NUGU	15	43.7541	-0.144177	0.821517
[ACG, UUA]	48.1921	ACGUUA	13	36.9998	-0.381278	0.411267	ACG3NUUA	19	54.2412	0.170594	0.509178	ACG6NUUA	18	51.5433	0.0969885	0.660135	ACG9NUUA	16	45.9565	-0.0685259	0.978154	ACG12NUUA	13	37.4544	-0.363662	0.439387	ACG15NUUA	14	40.4597	-0.252309	0.615334	ACG18NUUA	16	46.3826	-0.0552127	0.99177	ACG21NUUA	15	43.6185	-0.143857	0.822176	ACG24NUUA	17	49.588	0.0411943	0.780684
[ACG, UUC]	127.59	ACGUUC	24	68.3074	-0.901406	0.000992314	ACG3NUUC	44	125.611	-0.0225534	0.996621	ACG6NUUC	61	174.674	0.453149	0.0156462	ACG9NUUC	60	172.337	0.433713	0.0212113	ACG12NUUC	36	103.72	-0.298828	0.238235	ACG15NUUC	45	130.049	0.0275376	0.82076	ACG18NUUC	42	121.754	-0.0675467	0.838312	ACG21NUUC	49	142.487	0.159311	0.392841	ACG24NUUC	51	148.764	0.221505	0.244863
[ACG, UUG]	134.906	ACGUUG	39	110.999	-0.281399	0.247956	ACG3NUUG	66	188.417	0.481977	0.00797918	ACG6NUUG	48	137.449	0.0269426	0.822354	ACG9NUUG	49	140.742	0.0611005	0.697198	ACG12NUUG	56	161.342	0.25817	0.164665	ACG15NUUG	47	135.829	0.0098413	0.886151	ACG18NUUG	56	162.339	0.267059	0.151849	ACG21NUUG	46	133.763	-0.012269	0.968393	ACG24NUUG	58	169.183	0.326629	0.0802338
[ACG, UUU]	129.696	ACGUUU	47	133.769	0.0446082	0.758441	ACG3NUUU	36	102.773	-0.335672	0.178609	ACG6NUUU	45	128.858	-0.00934669	0.956172	ACG9NUUU	41	117.764	-0.139237	0.598994	ACG12NUUU	43	123.888	-0.0661004	0.839606	ACG15NUUU	40	115.599	-0.165999	0.523038	ACG18NUUU	47	136.249	0.0711128	0.66576	ACG21NUUU	39	113.408	-0.193609	0.451505	ACG24NUUU	36	105.01	-0.304607	0.228007
[ACU, AAA]	389.864	ACUAAA	56	159.384	-1.29046	7.46863e-15	ACU3NAAA	137	391.108	0.00459685	0.925115	ACU6NAAA	120	343.622	-0.182148	0.176579	ACU9NAAA	136	390.631	0.00283531	0.936357	ACU12NAAA	134	386.068	-0.0141142	0.955361	ACU15NAAA	139	401.707	0.0431754	0.683893	ACU18NAAA	133	385.555	-0.0160319	0.943628	ACU21NAAA	139	404.198	0.0520919	0.631812	ACU24NAAA	122	355.867	-0.131633	0.335725
[ACU, AAC]	297.767	ACUAAC	61	173.615	-0.778296	5.45415e-06	ACU3NAAC	104	296.899	-0.00420936	0.971973	ACU6NAAC	99	283.488	-0.0708953	0.66989	ACU9NAAC	104	298.718	0.00459835	0.922436	ACU12NAAC	100	288.111	-0.0475611	0.790862	ACU15NAAC	115	332.348	0.15851	0.223191	ACU18NAAC	115	333.375	0.162962	0.211311	ACU21NAAC	95	276.25	-0.108207	0.501455	ACU24NAAC	101	294.611	-0.0153725	0.966992
[ACU, AAG]	662.496	ACUAAG	79	224.845	-1.55898	3.16722e-31	ACU3NAAG	208	593.799	-0.157938	0.11861	ACU6NAAG	186	532.614	-0.314822	0.00238939	ACU9NAAG	225	646.264	-0.0357889	0.742069	ACU12NAAG	238	685.703	0.0496717	0.568407	ACU15NAAG	221	638.686	-0.0528058	0.615418	ACU18NAAG	208	602.974	-0.135817	0.18284	ACU21NAAG	213	619.382	-0.0970821	0.343715	ACU24NAAG	213	621.308	-0.0926031	0.367811
[ACU, AAU]	352.537	ACUAAU	82	233.384	-0.595073	8.23804e-05	ACU3NAAU	138	393.963	0.160283	0.181316	ACU6NAAU	127	363.667	0.0448404	0.684038	ACU9NAAU	125	359.035	0.0263506	0.792812	ACU12NAAU	130	374.544	0.0873582	0.458647	ACU15NAAU	127	367.028	0.0581128	0.610505	ACU18NAAU	118	342.072	-0.0434774	0.788783	ACU21NAAU	128	372.211	0.0783447	0.504787	ACU24NAAU	121	352.95	0.00168696	0.941778
[ACU, ACA]	229.163	ACUACA	77	219.153	-0.0644388	0.749545	ACU3NACA	94	268.351	0.227747	0.118932	ACU6NACA	79	226.218	-0.0186637	0.967663	ACU9NACA	79	226.91	-0.0142531	0.989418	ACU12NACA	99	285.229	0.315747	0.0302465	ACU15NACA	90	260.098	0.182681	0.212711	ACU18NACA	97	281.194	0.295192	0.0438591	ACU21NACA	88	255.895	0.159176	0.277077	ACU24NACA	77	224.604	-0.0289899	0.919334
[ACU, ACC]	213.595	ACUACC	60	170.768	-0.322837	0.0861443	ACU3NACC	61	174.143	-0.294606	0.117052	ACU6NACC	82	234.808	0.136606	0.359139	ACU9NACC	70	201.06	-0.0872528	0.66555	ACU12NACC	68	195.915	-0.124649	0.520272	ACU15NACC	54	156.059	-0.452787	0.0190016	ACU18NACC	84	243.509	0.189095	0.212194	ACU21NACC	72	209.369	-0.0288324	0.926481	ACU24NACC	64	186.684	-0.194278	0.307786
[ACU, ACG]	103.914	ACUACG	26	73.9997	-0.489794	0.0870933	ACU3NACG	24	68.5152	-0.600888	0.0389003	ACU6NACG	29	83.042	-0.323472	0.256481	ACU9NACG	39	112.019	0.10836	0.568454	ACU12NACG	41	118.125	0.184933	0.363585	ACU15NACG	47	135.829	0.386408	0.0633625	ACU18NACG	30	86.9674	-0.256839	0.375297	ACU21NACG	30	87.2369	-0.252374	0.38509	ACU24NACG	31	90.4251	-0.200589	0.499384
[ACU, ACU]	273.102	ACUACU	84	239.076	-0.191969	0.24011	ACU3NACU	97	276.916	0.02001	0.838673	ACU6NACU	132	377.984	0.468888	0.000321875	ACU9NACU	127	364.78	0.41759	0.00153321	ACU12NACU	97	279.467	0.0332418	0.76926	ACU15NACU	99	286.108	0.0671233	0.598975	ACU18NACU	101	292.79	0.10043	0.448863	ACU21NACU	92	267.527	-0.0297548	0.89712	ACU24NACU	95	277.109	0.0210179	0.833922
[ACU, AGA]	212.798	ACUAGA	36	102.461	-1.05441	1.0083e-06	ACU3NAGA	82	234.094	0.137603	0.355913	ACU6NAGA	80	229.081	0.106376	0.468168	ACU9NAGA	72	206.804	-0.0412164	0.868469	ACU12NAGA	79	227.607	0.0970635	0.505525	ACU15NAGA	66	190.739	-0.157885	0.409695	ACU18NAGA	83	240.61	0.177211	0.242341	ACU21NAGA	87	252.987	0.24958	0.101204	ACU24NAGA	64	186.684	-0.188884	0.322922
[ACU, AGC]	197.886	ACUAGC	36	102.461	-0.949594	1.47459e-05	ACU3NAGC	55	157.014	-0.333776	0.0897505	ACU6NAGC	70	200.446	0.0185447	0.852151	ACU9NAGC	67	192.443	-0.0402386	0.881834	ACU12NAGC	51	146.936	-0.429478	0.0318448	ACU15NAGC	72	208.079	0.072459	0.616629	ACU18NAGC	68	197.126	-0.00555173	0.961369	ACU21NAGC	60	174.474	-0.181659	0.362069	ACU24NAGC	55	160.432	-0.302711	0.127377
[ACU, AGG]	246.091	ACUAGG	36	102.461	-1.26412	1.43067e-09	ACU3NAGG	86	245.513	-0.00339545	0.960369	ACU6NAGG	62	177.538	-0.471067	0.00838928	ACU9NAGG	78	224.038	-0.13545	0.442904	ACU12NAGG	73	210.321	-0.226604	0.193368	ACU15NAGG	77	222.529	-0.145204	0.410665	ACU18NAGG	82	237.711	-0.0499873	0.808536	ACU21NAGG	70	203.553	-0.273791	0.11857	ACU24NAGG	66	192.518	-0.354201	0.0456304
[ACU, AGU]	189.774	ACUAGU	54	153.692	-0.304242	0.129253	ACU3NAGU	84	239.803	0.337572	0.0326694	ACU6NAGU	62	177.538	-0.0961519	0.655152	ACU9NAGU	76	218.294	0.20199	0.204462	ACU12NAGU	52	149.817	-0.341074	0.0921299	ACU15NAGU	69	199.409	0.0714486	0.625517	ACU18NAGU	59	171.036	-0.149981	0.467427	ACU21NAGU	70	203.553	0.101124	0.509789	ACU24NAGU	75	218.771	0.205138	0.200657
[ACU, AUA]	191.79	ACUAUA	37	105.307	-0.864924	7.84958e-05	ACU3NAUA	67	191.272	-0.00390414	0.953121	ACU6NAUA	73	209.037	0.124228	0.422009	ACU9NAUA	58	166.592	-0.203205	0.311465	ACU12NAUA	69	198.796	0.0517629	0.706833	ACU15NAUA	53	153.169	-0.324403	0.107146	ACU18NAUA	79	229.014	0.255908	0.108308	ACU21NAUA	66	191.921	0.000986879	0.930567	ACU24NAUA	80	233.355	0.283	0.0762319
[ACU, AUC]	285.2	ACUAUC	68	193.538	-0.559359	0.000842202	ACU3NAUC	111	316.883	0.151978	0.248909	ACU6NAUC	88	251.989	-0.17861	0.26485	ACU9NAUC	119	341.802	0.261187	0.0480891	ACU12NAUC	99	285.229	0.000150122	0.946069	ACU15NAUC	88	254.318	-0.165337	0.305272	ACU18NAUC	96	278.296	-0.0353549	0.862352	ACU21NAUC	99	287.882	0.0135044	0.873218	ACU24NAUC	92	268.358	-0.0878112	0.602669
[ACU, AUG]	357.602	ACUAUG	61	173.615	-1.04247	2.42231e-10	ACU3NAUG	111	316.883	-0.174403	0.216377	ACU6NAUG	124	355.076	-0.0102256	0.984531	ACU9NAUG	123	353.291	-0.0174968	0.940319	ACU12NAUG	150	432.166	0.273231	0.0214071	ACU15NAUG	105	303.448	-0.236904	0.0959956	ACU18NAUG	148	429.039	0.262755	0.0275889	ACU21NAUG	122	354.764	-0.0114956	0.977659	ACU24NAUG	109	317.946	-0.16957	0.235008
[ACU, AUU]	397.976	ACUAUU	105	298.845	-0.413285	0.00255466	ACU3NAUU	176	502.445	0.336284	0.0024998	ACU6NAUU	141	403.756	0.0208013	0.820909	ACU9NAUU	135	387.758	-0.0375239	0.805402	ACU12NAUU	165	475.382	0.256407	0.0234149	ACU15NAUU	143	413.267	0.0543937	0.614954	ACU18NAUU	159	460.927	0.211857	0.0631357	ACU21NAUU	173	503.066	0.338067	0.00258223	ACU24NAUU	147	428.79	0.10759	0.343677
[ACU, CAA]	257.439	ACUCAA	102	290.306	0.173343	0.209582	ACU3NCAA	100	285.48	0.149158	0.279163	ACU6NCAA	93	266.307	0.0488573	0.694049	ACU9NCAA	85	244.144	-0.0765	0.673532	ACU12NCAA	80	230.488	-0.159539	0.350521	ACU15NCAA	91	262.988	0.0307655	0.785529	ACU18NCAA	84	243.509	-0.0802603	0.658266	ACU21NCAA	88	255.895	-0.00868093	0.988716	ACU24NCAA	89	259.608	0.0120999	0.881366
[ACU, CAC]	158.59	ACUCAC	33	93.9226	-0.755759	0.00142937	ACU3NCAC	41	117.047	-0.438217	0.0513801	ACU6NCAC	55	157.493	-0.0100123	0.969865	ACU9NCAC	45	129.253	-0.295108	0.185614	ACU12NCAC	56	161.342	0.0248176	0.82821	ACU15NCAC	53	153.169	-0.0501792	0.869817	ACU18NCAC	54	156.541	-0.0187607	0.995474	ACU21NCAC	45	130.855	-0.27733	0.21677	ACU24NCAC	56	163.349	0.0426509	0.75743
[ACU, CAG]	343.393	ACUCAG	121	344.383	0.00415219	0.926707	ACU3NCAG	103	294.045	-0.223827	0.121067	ACU6NCAG	134	383.711	0.160159	0.187458	ACU9NCAG	94	269.995	-0.346931	0.0182859	ACU12NCAG	115	331.327	-0.0516054	0.746113	ACU15NCAG	108	312.118	-0.13777	0.345099	ACU18NCAG	107	310.184	-0.146739	0.314595	ACU21NCAG	124	360.579	0.0704551	0.549361	ACU24NCAG	108	315.03	-0.124375	0.398275
[ACU, CAU]	200.231	ACUCAU	62	176.461	-0.182316	0.350949	ACU3NCAU	80	228.384	0.1898	0.220393	ACU6NCAU	73	209.037	0.0620931	0.657951	ACU9NCAU	78	224.038	0.162081	0.294165	ACU12NCAU	77	221.845	0.14789	0.33707	ACU15NCAU	68	196.519	-0.0269962	0.940658	ACU18NCAU	74	214.519	0.0994457	0.507101	ACU21NCAU	63	183.198	-0.128263	0.526678	ACU24NCAU	75	218.771	0.127755	0.405205
[ACU, CCA]	277.416	ACUCCA	129	367.152	0.404329	0.00195584	ACU3NCCA	104	296.899	0.0979252	0.453865	ACU6NCCA	108	309.26	0.15677	0.241101	ACU9NCCA	95	272.867	-0.0238512	0.925358	ACU12NCCA	100	288.111	0.0545735	0.658569	ACU15NCCA	83	239.868	-0.209806	0.198746	ACU18NCCA	109	315.981	0.187791	0.163688	ACU21NCCA	85	247.171	-0.166538	0.310917	ACU24NCCA	104	303.362	0.12899	0.335612
[ACU, CCC]	169.891	ACUCCC	77	219.153	0.367325	0.0265045	ACU3NCCC	56	159.869	-0.0877224	0.710337	ACU6NCCC	67	191.856	0.175409	0.290641	ACU9NCCC	61	175.209	0.0444678	0.745548	ACU12NCCC	58	167.104	-0.0238645	0.968615	ACU15NCCC	57	164.729	-0.0445178	0.883518	ACU18NCCC	64	185.53	0.127044	0.436892	ACU21NCCC	57	165.75	-0.0356012	0.920835	ACU24NCCC	57	166.266	-0.0311221	0.939623
[ACU, CCG]	116.012	ACUCCG	46	130.922	0.17444	0.366736	ACU3NCCG	32	91.3537	-0.344738	0.195644	ACU6NCCG	39	111.677	-0.0549386	0.893718	ACU9NCCG	37	106.275	-0.126477	0.664842	ACU12NCCG	34	97.9576	-0.244043	0.366226	ACU15NCCG	37	106.929	-0.117615	0.693044	ACU18NCCG	30	86.9674	-0.415726	0.123216	ACU21NCCG	26	75.6054	-0.617712	0.0258394	ACU24NCCG	36	105.01	-0.143748	0.617993
[ACU, CCU]	294.719	ACUCCU	133	378.537	0.361093	0.00471233	ACU3NCCU	122	348.286	0.240932	0.0638289	ACU6NCCU	119	340.758	0.20941	0.108331	ACU9NCCU	101	290.101	-0.022786	0.925769	ACU12NCCU	120	345.733	0.230317	0.0779263	ACU15NCCU	94	271.658	-0.117547	0.46399	ACU18NCCU	85	246.408	-0.258293	0.103229	ACU21NCCU	117	340.224	0.207146	0.114767	ACU24NCCU	116	338.365	0.199241	0.129869
[ACU, CGA]	92.2843	ACUCGA	23	65.4612	-0.495445	0.106194	ACU3NCGA	29	82.7893	-0.156642	0.635484	ACU6NCGA	21	60.1338	-0.617908	0.0479164	ACU9NCGA	33	94.7854	0.0385791	0.788068	ACU12NCGA	34	97.9576	0.0860719	0.646192	ACU15NCGA	39	112.709	0.288449	0.187899	ACU18NCGA	41	118.855	0.36505	0.096739	ACU21NCGA	31	90.1448	-0.0338403	0.990195	ACU24NCGA	39	113.761	0.301845	0.170322
[ACU, CGC]	102.46	ACUCGC	38	108.153	0.078018	0.661091	ACU3NCGC	25	71.37	-0.52167	0.0721487	ACU6NCGC	28	80.1785	-0.353774	0.218016	ACU9NCGC	31	89.0408	-0.202522	0.494295	ACU12NCGC	31	89.3143	-0.198098	0.505694	ACU15NCGC	43	124.269	0.278409	0.183917	ACU18NCGC	23	66.675	-0.619843	0.0366253	ACU21NCGC	29	84.329	-0.280959	0.334984	ACU24NCGC	26	75.8404	-0.434021	0.13608
[ACU, CGG]	106.774	ACUCGG	33	93.9226	-0.185016	0.522778	ACU3NCGG	33	94.2085	-0.180633	0.534722	ACU6NCGG	30	85.9055	-0.313739	0.263497	ACU9NCGG	45	129.253	0.275634	0.17938	ACU12NCGG	32	92.1954	-0.211795	0.461657	ACU15NCGG	42	121.379	0.18496	0.359062	ACU18NCGG	46	133.35	0.320656	0.120347	ACU21NCGG	33	95.9606	-0.154047	0.609705	ACU24NCGG	24	70.0066	-0.608999	0.0359741
[ACU, CGU]	121.639	ACUCGU	51	145.153	0.254971	0.186896	ACU3NCGU	31	88.4989	-0.458875	0.0791092	ACU6NCGU	47	134.585	0.145915	0.435838	ACU9NCGU	42	120.636	-0.0119458	0.961456	ACU12NCGU	34	97.9576	-0.312376	0.230457	ACU15NCGU	50	144.499	0.248455	0.201047	ACU18NCGU	53	153.642	0.33697	0.0838069	ACU21NCGU	48	139.579	0.198478	0.30377	ACU24NCGU	45	131.262	0.109847	0.546028
[ACU, CUA]	132.659	ACUCUA	51	145.153	0.129857	0.467491	ACU3NCUA	54	154.159	0.216703	0.242914	ACU6NCUA	36	103.087	-0.363863	0.140894	ACU9NCUA	38	109.147	-0.281449	0.25517	ACU12NCUA	47	135.412	0.029636	0.812603	ACU15NCUA	60	173.399	0.386375	0.0382344	ACU18NCUA	44	127.552	-0.0566321	0.870783	ACU21NCUA	45	130.855	-0.0197455	0.994782	ACU24NCUA	46	134.179	0.0164424	0.861194
[ACU, CUC]	273.055	ACUCUC	82	233.384	-0.226487	0.165639	ACU3NCUC	86	245.513	-0.15339	0.351331	ACU6NCUC	74	211.9	-0.365805	0.027771	ACU9NCUC	94	269.995	-0.0162585	0.967368	ACU12NCUC	97	279.467	0.0334895	0.767893	ACU15NCUC	83	239.868	-0.186946	0.256954	ACU18NCUC	86	249.306	-0.131269	0.432419	ACU21NCUC	115	334.408	0.292421	0.030517	ACU24NCUC	81	236.272	-0.20874	0.207467
[ACU, CUG]	266.161	ACUCUG	103	293.152	0.13935	0.303168	ACU3NCUG	81	231.239	-0.202917	0.221513	ACU6NCUG	84	240.535	-0.146053	0.383584	ACU9NCUG	75	215.421	-0.305141	0.0684143	ACU12NCUG	105	302.516	0.18471	0.177449	ACU15NCUG	90	260.098	-0.0332445	0.881169	ACU18NCUG	76	220.317	-0.272719	0.10402	ACU21NCUG	83	241.356	-0.141142	0.404724	ACU24NCUG	86	250.857	-0.0854372	0.629041
[ACU, CUU]	372.56	ACUCUU	125	355.768	-0.0665392	0.645507	ACU3NCUU	142	405.382	0.121807	0.295113	ACU6NCUU	132	377.984	0.0208515	0.823344	ACU9NCUU	153	439.459	0.238256	0.0413682	ACU12NCUU	149	429.285	0.204461	0.0813587	ACU15NCUU	117	338.128	-0.139905	0.315226	ACU18NCUU	156	452.23	0.279583	0.0165905	ACU21NCUU	131	380.935	0.0320694	0.755617	ACU24NCUU	129	376.285	0.0143527	0.864134
[ACU, GAA]	478.443	ACUGAA	175	498.075	0.0580134	0.5632	ACU3NGAA	202	576.67	0.269397	0.00885443	ACU6NGAA	189	541.205	0.177826	0.0878297	ACU9NGAA	165	473.927	-0.0136841	0.944023	ACU12NGAA	169	486.907	0.0252972	0.780884	ACU15NGAA	191	551.986	0.206284	0.0481439	ACU18NGAA	145	420.342	-0.186784	0.124275	ACU21NGAA	175	508.882	0.0889832	0.39141	ACU24NGAA	174	507.548	0.0851946	0.411653
[ACU, GAC]	336.219	ACUGAC	123	350.075	0.0582651	0.614019	ACU3NGAC	107	305.464	-0.138399	0.345195	ACU6NGAC	101	289.215	-0.217257	0.1373	ACU9NGAC	106	304.462	-0.143137	0.330116	ACU12NGAC	92	265.062	-0.343072	0.0211405	ACU15NGAC	103	297.668	-0.175696	0.231764	ACU18NGAC	113	327.577	-0.0375657	0.829347	ACU21NGAC	117	340.224	0.0170852	0.850077	ACU24NGAC	114	332.531	-0.0159105	0.955455
[ACU, GAG]	600.458	ACUGAG	215	611.92	0.0272812	0.748023	ACU3NGAG	210	599.508	-0.00228231	0.981821	ACU6NGAG	232	664.336	0.14585	0.119713	ACU9NGAG	196	562.968	-0.0930103	0.387502	ACU12NGAG	196	564.697	-0.0885862	0.412013	ACU15NGAG	197	569.326	-0.0768065	0.480201	ACU18NGAG	187	542.097	-0.147512	0.169852	ACU21NGAG	190	552.501	-0.120086	0.265141	ACU24NGAG	185	539.634	-0.154081	0.153031
[ACU, GAU]	542.123	ACUGAU	225	640.382	0.240311	0.0134217	ACU3NGAU	205	585.234	0.110393	0.259755	ACU6NGAU	233	667.199	0.299497	0.00191883	ACU9NGAU	199	571.584	0.0763456	0.431707	ACU12NGAU	187	538.767	-0.00896051	0.97099	ACU15NGAU	178	514.417	-0.0756838	0.512059	ACU18NGAU	201	582.681	0.104086	0.290753	ACU21NGAU	171	497.251	-0.124648	0.273724	ACU24NGAU	216	630.059	0.216866	0.0279506
[ACU, GCA]	373.733	ACUGCA	176	500.921	0.422576	0.000176156	ACU3NGCA	138	393.963	0.0760522	0.502918	ACU6NGCA	129	369.394	-0.0168478	0.940725	ACU9NGCA	141	404.992	0.115887	0.319065	ACU12NGCA	140	403.355	0.110043	0.34385	ACU15NGCA	170	491.297	0.394588	0.00054413	ACU18NGCA	142	411.646	0.139396	0.234854	ACU21NGCA	122	354.764	-0.0751488	0.603101	ACU24NGCA	136	396.704	0.0860558	0.456148
[ACU, GCC]	291.999	ACUGCC	126	358.614	0.296466	0.0221583	ACU3NGCC	82	234.094	-0.318878	0.0449851	ACU6NGCC	93	266.307	-0.132874	0.404783	ACU9NGCC	96	275.739	-0.0826596	0.61778	ACU12NGCC	108	311.159	0.0916895	0.473382	ACU15NGCC	94	271.658	-0.104171	0.522125	ACU18NGCC	83	240.61	-0.279269	0.080198	ACU21NGCC	91	264.619	-0.142049	0.376002	ACU24NGCC	101	294.611	0.0128468	0.876618
[ACU, GCG]	144.429	ACUGCG	53	150.845	0.0627138	0.685201	ACU3NGCG	47	134.176	-0.106234	0.678052	ACU6NGCG	46	131.722	-0.132864	0.59091	ACU9NGCG	51	146.486	0.0204102	0.846498	ACU12NGCG	41	118.125	-0.290039	0.21847	ACU15NGCG	42	121.379	-0.250836	0.289146	ACU18NGCG	34	98.563	-0.551239	0.0231469	ACU21NGCG	44	127.948	-0.174805	0.470534	ACU24NGCG	47	137.096	-0.0751689	0.791634
[ACU, GCU]	500.155	ACUGCU	279	794.073	0.666898	1.11222e-12	ACU3NGCU	196	559.541	0.16187	0.112344	ACU6NGCU	174	498.252	-0.00549919	0.999905	ACU9NGCU	188	539.989	0.110557	0.277979	ACU12NGCU	194	558.934	0.160305	0.117443	ACU15NGCU	195	563.546	0.17216	0.0930102	ACU18NGCU	185	536.299	0.100663	0.324114	ACU21NGCU	189	549.593	0.135989	0.185884	ACU24NGCU	181	527.966	0.0780712	0.441162
[ACU, GGA]	337.907	ACUGGA	206	586.305	0.795026	0	ACU3NGGA	127	362.56	0.101594	0.399481	ACU6NGGA	122	349.349	0.0480433	0.670492	ACU9NGGA	98	281.484	-0.263574	0.0721821	ACU12NGGA	118	339.97	0.00878372	0.898976	ACU15NGGA	116	335.238	-0.0114406	0.980831	ACU18NGGA	118	342.072	0.0176728	0.846453	ACU21NGGA	123	357.671	0.0820095	0.4941	ACU24NGGA	111	323.78	-0.0616101	0.696451
[ACU, GGC]	234.884	ACUGGC	112	318.768	0.440556	0.0017123	ACU3NGGC	68	194.127	-0.274952	0.122813	ACU6NGGC	63	180.402	-0.380738	0.0349984	ACU9NGGC	67	192.443	-0.287518	0.10811	ACU12NGGC	66	190.153	-0.304789	0.0895356	ACU15NGGC	82	236.978	0.0128064	0.877918	ACU18NGGC	72	208.722	-0.170369	0.345125	ACU21NGGC	88	255.895	0.123603	0.388108	ACU24NGGC	92	268.358	0.192212	0.187141
[ACU, GGG]	258.424	ACUGGG	136	387.075	0.582872	7.91572e-06	ACU3NGGG	105	299.754	0.214039	0.121704	ACU6NGGG	87	249.126	-0.052866	0.785141	ACU9NGGG	83	238.4	-0.116359	0.501678	ACU12NGGG	106	305.397	0.240946	0.0824547	ACU15NGGG	82	236.978	-0.124985	0.469919	ACU18NGGG	72	208.722	-0.308161	0.0716265	ACU21NGGG	87	252.987	-0.030677	0.898309	ACU24NGGG	97	282.943	0.130771	0.343833
[ACU, GGU]	347.238	ACUGGU	162	461.075	0.409074	0.000474734	ACU3NGGU	163	465.333	0.422336	0.000304074	ACU6NGGU	131	375.121	0.111428	0.352371	ACU9NGGU	126	361.908	0.0596954	0.603078	ACU12NGGU	132	380.306	0.131234	0.277308	ACU15NGGU	107	309.228	-0.167256	0.246742	ACU18NGGU	114	330.476	-0.0713813	0.638097	ACU21NGGU	131	380.935	0.133617	0.270871	ACU24NGGU	161	469.627	0.43559	0.000218922
[ACU, GUA]	150.9	ACUGUA	84	239.076	0.663877	6.64912e-05	ACU3NGUA	64	182.707	0.275943	0.117298	ACU6NGUA	57	163.22	0.11323	0.500934	ACU9NGUA	61	175.209	0.215488	0.221099	ACU12NGUA	62	178.629	0.243371	0.168614	ACU15NGUA	58	167.619	0.151594	0.382151	ACU18NGUA	57	165.238	0.130954	0.445292	ACU21NGUA	58	168.658	0.16051	0.357889	ACU24NGUA	45	131.262	-0.201139	0.389788
[ACU, GUC]	247.264	ACUGUC	112	318.768	0.366455	0.00828685	ACU3NGUC	70	199.836	-0.307233	0.076999	ACU6NGUC	95	272.034	0.137736	0.325212	ACU9NGUC	92	264.25	0.0958532	0.484324	ACU12NGUC	85	244.894	-0.0138937	0.986524	ACU15NGUC	91	262.988	0.0889477	0.514634	ACU18NGUC	72	208.722	-0.244471	0.161004	ACU21NGUC	75	218.092	-0.181112	0.30119	ACU24NGUC	82	239.189	-0.0478993	0.818887
[ACU, GUG]	357.602	ACUGUG	172	489.536	0.453062	7.49248e-05	ACU3NGUG	104	296.899	-0.268379	0.0584917	ACU6NGUG	118	337.895	-0.0817788	0.575343	ACU9NGUG	103	295.845	-0.273511	0.0547637	ACU12NGUG	113	325.565	-0.135408	0.341774	ACU15NGUG	124	358.358	0.00304681	0.93379	ACU18NGUG	112	324.678	-0.139343	0.329211	ACU21NGUG	114	331.5	-0.109343	0.449031	ACU24NGUG	128	373.368	0.0622461	0.587142
[ACU, GUU]	422.688	ACUGUU	233	663.151	0.649742	1.27998e-10	ACU3NGUU	155	442.494	0.0660645	0.536251	ACU6NGUU	172	492.525	0.220602	0.0450625	ACU9NGUU	202	580.201	0.456959	1.57823e-05	ACU12NGUU	149	429.285	0.0223404	0.808281	ACU15NGUU	161	465.287	0.138526	0.211205	ACU18NGUU	149	431.938	0.0312295	0.750991	ACU21NGUU	139	404.198	-0.0645328	0.634958	ACU24NGUU	162	472.544	0.160855	0.14874
[ACU, UAC]	237.323	ACUUAC	75	213.461	-0.15288	0.391073	ACU3NUAC	80	228.384	-0.0553869	0.786093	ACU6NUAC	81	231.945	-0.0330678	0.893931	ACU9NUAC	75	215.421	-0.139689	0.437901	ACU12NUAC	67	193.034	-0.297994	0.0948201	ACU15NUAC	92	265.878	0.163917	0.254936	ACU18NUAC	72	208.722	-0.185269	0.300428	ACU21NUAC	66	191.921	-0.306335	0.087768	ACU24NUAC	73	212.937	-0.156425	0.386524
[ACU, UAU]	255.658	ACUUAU	69	196.384	-0.380537	0.0269224	ACU3NUAU	90	256.932	0.00717505	0.906938	ACU6NUAU	89	254.853	-0.00454749	0.967761	ACU9NUAU	96	275.739	0.109092	0.424304	ACU12NUAU	95	273.705	0.0984094	0.468403	ACU15NUAU	101	291.888	0.191203	0.171168	ACU18NUAU	99	286.992	0.166799	0.232196	ACU21NUAU	111	322.777	0.336324	0.0152778	ACU24NUAU	105	306.279	0.260633	0.0627687
[ACU, UCA]	245.623	ACUUCA	109	310.229	0.336892	0.016002	ACU3NUCA	82	234.094	-0.0693565	0.714714	ACU6NUCA	96	274.898	0.162451	0.250017	ACU9NUCA	78	224.038	-0.132699	0.453327	ACU12NUCA	78	224.726	-0.128275	0.470317	ACU15NUCA	103	297.668	0.277261	0.0506487	ACU18NUCA	80	231.913	-0.0828595	0.656702	ACU21NUCA	78	226.816	-0.11492	0.523559	ACU24NUCA	81	236.272	-0.0559934	0.78114
[ACU, UCC]	222.411	ACUUCC	74	210.614	-0.0786228	0.692045	ACU3NUCC	62	176.998	-0.329496	0.0740697	ACU6NUCC	79	226.218	0.0244855	0.821967	ACU9NUCC	69	198.188	-0.16636	0.369684	ACU12NUCC	67	193.034	-0.204371	0.26831	ACU15NUCC	69	199.409	-0.157498	0.39863	ACU18NUCC	79	229.014	0.0422093	0.738848	ACU21NUCC	69	200.645	-0.148582	0.429026	ACU24NUCC	60	175.016	-0.345737	0.064453
[ACU, UCG]	130.924	ACUUCG	31	88.2304	-0.569379	0.0251728	ACU3NUCG	32	91.3537	-0.519191	0.0400235	ACU6NUCG	39	111.677	-0.229392	0.359917	ACU9NUCG	34	97.6577	-0.422921	0.0915515	ACU12NUCG	40	115.244	-0.184032	0.471064	ACU15NUCG	33	95.3694	-0.457128	0.0702021	ACU18NUCG	44	127.552	-0.0376389	0.941008	ACU21NUCG	39	113.408	-0.207203	0.415481	ACU24NUCG	36	105.01	-0.318201	0.205488
[ACU, UCU]	302.456	ACUUCU	141	401.306	0.407976	0.00111571	ACU3NUCU	126	359.705	0.250088	0.0513283	ACU6NUCU	135	386.575	0.354021	0.0052094	ACU9NUCU	114	327.44	0.114506	0.369267	ACU12NUCU	110	316.922	0.0673999	0.582991	ACU15NUCU	98	283.218	-0.0948123	0.554688	ACU18NUCU	113	327.577	0.115108	0.368763	ACU21NUCU	109	316.961	0.0675788	0.583426	ACU24NUCU	117	341.282	0.174238	0.179925
[ACU, UGC]	139.88	ACUUGC	49	139.461	-0.00433039	0.941334	ACU3NUGC	40	114.192	-0.292728	0.220341	ACU6NUGC	34	97.3596	-0.522796	0.0323555	ACU9NUGC	53	152.231	0.122072	0.48459	ACU12NUGC	49	141.174	0.0132852	0.873612	ACU15NUGC	56	161.839	0.210368	0.248264	ACU18NUGC	43	124.653	-0.166271	0.502454	ACU21NUGC	53	154.119	0.13985	0.431814	ACU24NUGC	34	99.176	-0.496128	0.0435779
[ACU, UGG]	195.729	ACUUGG	72	204.922	0.0662181	0.642211	ACU3NUGG	62	176.998	-0.145127	0.470387	ACU6NUGG	50	143.176	-0.45107	0.0250314	ACU9NUGG	71	203.932	0.0592317	0.672837	ACU12NUGG	52	149.817	-0.385652	0.0539262	ACU15NUGG	69	199.409	0.0268709	0.814977	ACU18NUGG	69	200.025	0.0313223	0.795268	ACU21NUGG	68	197.737	0.0147258	0.869437	ACU24NUGG	56	163.349	-0.260903	0.190914
[ACU, UGU]	127.078	ACUUGU	52	147.999	0.219871	0.244235	ACU3NUGU	42	119.902	-0.0838679	0.780338	ACU6NUGU	41	117.404	-0.114236	0.680892	ACU9NUGU	48	137.87	0.117585	0.513595	ACU12NUGU	34	97.9576	-0.375491	0.139831	ACU15NUGU	48	138.719	0.126447	0.487251	ACU18NUGU	51	147.845	0.218361	0.250975	ACU21NUGU	45	130.855	0.0422538	0.76842	ACU24NUGU	43	125.428	-0.0188555	0.988095
[ACU, UUA]	126.656	ACUUUA	52	147.999	0.22467	0.235158	ACU3NUUA	43	122.756	-0.0451214	0.91587	ACU6NUUA	46	131.722	0.056573	0.71733	ACU9NUUA	42	120.636	-0.070261	0.828469	ACU12NUUA	46	132.531	0.0654076	0.686919	ACU15NUUA	48	138.719	0.131246	0.473387	ACU18NUUA	49	142.047	0.165445	0.377254	ACU21NUUA	44	127.948	0.0146316	0.867426	ACU24NUUA	49	142.93	0.174389	0.355087
[ACU, UUC]	335.328	ACUUUC	102	290.306	-0.207996	0.153929	ACU3NUUC	101	288.335	-0.217826	0.136194	ACU6NUUC	108	309.26	-0.116753	0.430453	ACU9NUUC	107	307.334	-0.125763	0.394992	ACU12NUUC	120	345.733	0.0440849	0.694111	ACU15NUUC	109	315.008	-0.0901837	0.551324	ACU18NUUC	129	373.96	0.157311	0.20274	ACU21NUUC	109	316.961	-0.0812671	0.596121	ACU24NUUC	123	358.784	0.0975421	0.42329
[ACU, UUG]	354.554	ACUUUG	115	327.306	-0.115363	0.419838	ACU3NUUG	113	322.593	-0.136291	0.338417	ACU6NUUG	111	317.85	-0.157657	0.26739	ACU9NUUG	134	384.886	0.118427	0.32018	ACU12NUUG	100	288.111	-0.299382	0.037305	ACU15NUUG	115	332.348	-0.09331	0.522918	ACU18NUUG	136	394.252	0.153114	0.203297	ACU21NUUG	131	380.935	0.10354	0.384747	ACU24NUUG	138	402.538	0.18312	0.129616
[ACU, UUU]	340.861	ACUUUU	116	330.152	-0.0460522	0.776515	ACU3NUUU	122	348.286	0.0310879	0.766424	ACU6NUUU	129	369.394	0.115975	0.337703	ACU9NUUU	124	356.163	0.0633546	0.585959	ACU12NUUU	112	322.684	-0.0790627	0.601423	ACU15NUUU	117	338.128	-0.0116152	0.97939	ACU18NUUU	108	313.083	-0.122641	0.405454	ACU21NUUU	140	407.106	0.25622	0.0361382	ACU24NUUU	111	323.78	-0.0741684	0.629021
[AGA, AAA]	303.778	AGAAAA	118	335.845	0.144778	0.257452	AGA3NAAA	117	334.012	0.136883	0.284219	AGA6NAAA	110	314.987	0.0522754	0.659447	AGA9NAAA	95	272.867	-0.154818	0.318874	AGA12NAAA	93	267.943	-0.181091	0.243042	AGA15NAAA	88	254.318	-0.25638	0.0995332	AGA18NAAA	119	344.971	0.183457	0.156121	AGA21NAAA	100	290.79	-0.0630392	0.708553	AGA24NAAA	99	288.777	-0.0730597	0.658884
[AGA, AAC]	232.017	AGAAAC	89	253.307	0.126654	0.375514	AGA3NAAC	70	199.836	-0.215412	0.229241	AGA6NAAC	79	226.218	-0.0365175	0.879592	AGA9NAAC	77	221.166	-0.0691011	0.727621	AGA12NAAC	76	218.964	-0.083536	0.664405	AGA15NAAC	97	280.328	0.272887	0.0611404	AGA18NAAC	75	217.418	-0.0937557	0.622284	AGA21NAAC	65	189.013	-0.295741	0.103152	AGA24NAAC	65	189.601	-0.291262	0.108948
[AGA, AAG]	516.21	AGAAAG	168	478.152	-0.11049	0.340369	AGA3NAAG	148	422.511	-0.288971	0.0137211	AGA6NAAG	164	469.617	-0.136475	0.238799	AGA9NAAG	179	514.139	-0.0058006	0.996634	AGA12NAAG	184	530.123	0.0383697	0.683499	AGA15NAAG	182	525.977	0.0270401	0.763439	AGA18NAAG	188	544.995	0.0782857	0.432475	AGA21NAAG	154	447.816	-0.205051	0.0798163	AGA24NAAG	158	460.877	-0.163578	0.16189
[AGA, AAU]	274.693	AGAAAU	110	313.075	0.188688	0.160012	AGA3NAAU	88	251.223	-0.128856	0.435626	AGA6NAAU	90	257.716	-0.0920374	0.588087	AGA9NAAU	82	235.527	-0.221928	0.175016	AGA12NAAU	96	276.586	0.00990665	0.89265	AGA15NAAU	105	303.448	0.143627	0.285596	AGA18NAAU	81	234.812	-0.226317	0.168831	AGA21NAAU	87	252.987	-0.118758	0.479442	AGA24NAAU	91	265.442	-0.0494279	0.795609
[AGA, ACA]	178.562	AGAACA	58	165.076	-0.113291	0.603571	AGA3NACA	71	202.691	0.182859	0.260685	AGA6NACA	65	186.129	0.0598771	0.678368	AGA9NACA	65	186.698	0.0642877	0.660661	AGA12NACA	62	178.629	0.000540271	0.930532	AGA15NACA	57	164.729	-0.116328	0.596364	AGA18NACA	53	153.642	-0.216846	0.30196	AGA21NACA	72	209.369	0.229623	0.163316	AGA24NACA	61	177.933	-0.00508538	0.954262
[AGA, ACC]	166.431	AGAACC	57	162.23	-0.0368835	0.91545	AGA3NACC	27	77.0797	-1.1105	7.75944e-06	AGA6NACC	45	128.858	-0.36914	0.0898248	AGA9NACC	46	132.125	-0.33302	0.125409	AGA12NACC	51	146.936	-0.179733	0.414161	AGA15NACC	51	147.389	-0.175295	0.427383	AGA18NACC	47	136.249	-0.28868	0.18547	AGA21NACC	53	154.119	-0.110883	0.633911	AGA24NACC	32	93.3421	-0.834325	0.000446529
[AGA, ACG]	80.9684	AGAACG	25	71.1535	-0.186424	0.595791	AGA3NACG	23	65.6604	-0.302335	0.364021	AGA6NACG	16	45.8163	-0.821499	0.0179773	AGA9NACG	40	114.891	0.504839	0.0278532	AGA12NACG	24	69.1465	-0.227702	0.507857	AGA15NACG	24	69.3596	-0.223265	0.518127	AGA18NACG	28	81.1695	0.00357921	0.890121	AGA21NACG	24	69.7896	-0.214348	0.53905	AGA24NACG	28	81.6743	0.0125234	0.864221
[AGA, ACU]	212.798	AGAACU	85	241.922	0.185058	0.218907	AGA3NACU	73	208.401	-0.0301245	0.919092	AGA6NACU	75	214.764	0.0132667	0.876068	AGA9NACU	68	195.315	-0.123679	0.524059	AGA12NACU	67	193.034	-0.140628	0.465124	AGA15NACU	71	205.189	-0.0525325	0.817943	AGA18NACU	68	197.126	-0.110365	0.576238	AGA21NACU	59	171.566	-0.31072	0.10294	AGA24NACU	62	180.85	-0.234688	0.217513
[AGA, AGA]	165.81	AGAAGA	103	293.152	0.822121	9.08262e-08	AGA3NAGA	88	251.223	0.599436	0.000203318	AGA6NAGA	71	203.31	0.294149	0.08179	AGA9NAGA	79	226.91	0.452593	0.00644689	AGA12NAGA	69	198.796	0.261761	0.122836	AGA15NAGA	70	202.299	0.286957	0.090982	AGA18NAGA	69	200.025	0.27065	0.111569	AGA21NAGA	68	197.737	0.254054	0.135845	AGA24NAGA	72	210.02	0.340995	0.0446512
[AGA, AGC]	154.191	AGAAGC	78	221.999	0.525837	0.00187405	AGA3NAGC	50	142.74	-0.111326	0.645826	AGA6NAGC	69	197.583	0.35774	0.0395716	AGA9NAGC	62	178.082	0.207822	0.233128	AGA12NAGC	52	149.817	-0.0415102	0.907051	AGA15NAGC	38	109.819	-0.489585	0.0345377	AGA18NAGC	42	121.754	-0.340743	0.135307	AGA21NAGC	56	162.842	0.0787593	0.621512	AGA24NAGC	49	142.93	-0.109407	0.657378
[AGA, AGG]	191.752	AGAAGG	86	244.768	0.352175	0.0246841	AGA3NAGG	79	225.529	0.234074	0.139227	AGA6NAGG	90	257.716	0.426544	0.00610183	AGA9NAGG	69	198.188	0.0476257	0.724362	AGA12NAGG	87	250.656	0.386469	0.0138007	AGA15NAGG	86	248.538	0.374228	0.017458	AGA18NAGG	76	220.317	0.200342	0.207894	AGA21NAGG	74	215.184	0.166333	0.293574	AGA24NAGG	68	198.352	0.0488215	0.720331
[AGA, AGU]	147.87	AGAAGU	65	184.999	0.323192	0.068183	AGA3NAGU	65	185.562	0.327576	0.0648098	AGA6NAGU	61	174.674	0.240343	0.176571	AGA9NAGU	52	149.359	0.0144558	0.869689	AGA12NAGU	58	167.104	0.176421	0.317199	AGA15NAGU	51	147.389	-0.00469673	0.944617	AGA18NAGU	58	168.137	0.18531	0.295887	AGA21NAGU	54	157.026	0.086682	0.597749	AGA24NAGU	61	177.933	0.267011	0.136811
[AGA, AUA]	149.441	AGAAUA	57	162.23	0.118467	0.484079	AGA3NAUA	72	205.546	0.459885	0.00812727	AGA6NAUA	44	125.995	-0.246211	0.286046	AGA9NAUA	54	155.103	0.0536556	0.717335	AGA12NAUA	47	135.412	-0.142219	0.554356	AGA15NAUA	65	187.849	0.329998	0.0629937	AGA18NAUA	51	147.845	-0.0154933	0.98731	AGA21NAUA	63	183.198	0.293826	0.0994253	AGA24NAUA	53	154.598	0.048946	0.736222
[AGA, AUC]	222.225	AGAAUC	73	207.768	-0.0970438	0.614568	AGA3NAUC	84	239.803	0.109833	0.446417	AGA6NAUC	56	160.357	-0.470733	0.0125909	AGA9NAUC	73	209.677	-0.0838523	0.671729	AGA12NAUC	53	152.699	-0.541332	0.00472815	AGA15NAUC	65	187.849	-0.242447	0.189492	AGA18NAUC	62	179.733	-0.306167	0.0991896	AGA21NAUC	67	194.829	-0.189809	0.307595	AGA24NAUC	77	224.604	0.0153671	0.86578
[AGA, AUG]	278.639	AGAAUG	124	352.921	0.340947	0.0096107	AGA3NAUG	104	296.899	0.0915744	0.480672	AGA6NAUG	112	320.714	0.202887	0.129522	AGA9NAUG	94	269.995	-0.0454687	0.811302	AGA12NAUG	123	354.376	0.346881	0.00874673	AGA15NAUG	104	300.558	0.109244	0.408102	AGA18NAUG	93	269.599	-0.0475855	0.801776	AGA21NAUG	102	296.606	0.0901462	0.490241	AGA24NAUG	104	303.362	0.12264	0.357878
[AGA, AUU]	310.099	AGAAUU	125	355.768	0.198207	0.118803	AGA3NAUU	110	314.028	0.0181663	0.845487	AGA6NAUU	113	323.577	0.0613827	0.609234	AGA9NAUU	116	333.185	0.103595	0.409205	AGA12NAUU	101	290.992	-0.0917501	0.562028	AGA15NAUU	107	309.228	-0.00405692	0.972117	AGA18NAUU	118	342.072	0.141571	0.267362	AGA21NAUU	113	328.592	0.0835716	0.501656	AGA24NAUU	99	288.777	-0.102772	0.515371
[AGA, CAA]	200.594	AGACAA	70	199.23	-0.00984564	0.982289	AGA3NCAA	87	248.368	0.308199	0.0460599	AGA6NCAA	59	168.947	-0.247705	0.203364	AGA9NCAA	73	209.677	0.0638874	0.650286	AGA12NCAA	81	233.37	0.218337	0.160842	AGA15NCAA	66	190.739	-0.0726813	0.740532	AGA18NCAA	66	191.328	-0.0682299	0.759862	AGA21NCAA	73	212.277	0.0816658	0.577574	AGA24NCAA	78	227.521	0.181722	0.244098
[AGA, CAC]	123.572	AGACAC	20	56.9228	-1.11827	0.000119109	AGA3NCAC	33	94.2085	-0.391421	0.128322	AGA6NCAC	41	117.404	-0.0738663	0.819916	AGA9NCAC	36	103.402	-0.257083	0.320395	AGA12NCAC	39	112.363	-0.137181	0.618282	AGA15NCAC	41	118.489	-0.0605939	0.866799	AGA18NCAC	35	101.462	-0.284411	0.272889	AGA21NCAC	32	93.0527	-0.409229	0.116145	AGA24NCAC	47	137.096	0.149839	0.425177
[AGA, CAG]	267.568	AGACAG	83	236.23	-0.179718	0.277403	AGA3NCAG	64	182.707	-0.550374	0.00148533	AGA6NCAG	95	272.034	0.0238792	0.819041	AGA9NCAG	102	292.973	0.13086	0.333236	AGA12NCAG	91	262.181	-0.0293471	0.900334	AGA15NCAG	103	297.668	0.153797	0.259399	AGA18NCAG	100	289.891	0.115604	0.391628	AGA21NCAG	88	255.895	-0.0643558	0.725643	AGA24NCAG	82	239.189	-0.161756	0.336318
[AGA, CAU]	156.018	AGACAU	54	153.692	-0.0216711	0.983482	AGA3NCAU	51	145.595	-0.0997495	0.683765	AGA6NCAU	56	160.357	0.0395772	0.769585	AGA9NCAU	56	160.848	0.0439878	0.752311	AGA12NCAU	70	201.677	0.37034	0.0324339	AGA15NCAU	72	208.079	0.41542	0.0159671	AGA18NCAU	61	176.834	0.180683	0.296782	AGA21NCAU	46	133.763	-0.222027	0.329553	AGA24NCAU	75	218.771	0.487709	0.00439926
[AGA, CCA]	216.159	AGACCA	59	167.922	-0.364302	0.0524141	AGA3NCCA	84	239.803	0.149757	0.313774	AGA6NCCA	85	243.399	0.171227	0.252343	AGA9NCCA	92	264.25	0.289809	0.0532553	AGA12NCCA	81	233.37	0.110521	0.450645	AGA15NCCA	75	216.749	0.00392741	0.920292	AGA18NCCA	77	223.216	0.0463467	0.72191	AGA21NCCA	73	212.277	-0.0261501	0.937972	AGA24NCCA	76	221.687	0.0364319	0.76781
[AGA, CCC]	132.378	AGACCC	46	130.922	-0.0159454	0.982175	AGA3NCCC	49	139.885	0.0795863	0.632983	AGA6NCCC	47	134.585	0.0238624	0.833897	AGA9NCCC	43	123.508	-0.100051	0.718959	AGA12NCCC	42	121.006	-0.129574	0.624333	AGA15NCCC	41	118.489	-0.159902	0.534679	AGA18NCCC	40	115.956	-0.191075	0.451225	AGA21NCCC	33	95.9606	-0.464143	0.0654535	AGA24NCCC	42	122.511	-0.111741	0.683855
[AGA, CCG]	90.3952	AGACCG	18	51.2305	-0.819243	0.0117745	AGA3NCCG	23	65.6604	-0.461222	0.136708	AGA6NCCG	29	83.042	-0.122406	0.732211	AGA9NCCG	29	83.2962	-0.117996	0.745025	AGA12NCCG	23	66.2654	-0.44799	0.150149	AGA15NCCG	25	72.2495	-0.323259	0.300258	AGA18NCCG	28	81.1695	-0.155308	0.647647	AGA21NCCG	24	69.7896	-0.373236	0.232198	AGA24NCCG	26	75.8404	-0.253279	0.426143
[AGA, CCU]	229.642	AGACCU	65	184.999	-0.311867	0.0842848	AGA3NCCU	83	236.949	0.0451879	0.721346	AGA6NCCU	81	231.945	0.0143957	0.870234	AGA9NCCU	89	255.633	0.15469	0.287386	AGA12NCCU	74	213.202	-0.107166	0.568694	AGA15NCCU	86	248.538	0.114083	0.426491	AGA18NCCU	72	208.722	-0.137806	0.455908	AGA21NCCU	65	189.013	-0.280898	0.123372	AGA24NCCU	80	233.355	0.0231417	0.828003
[AGA, CGA]	71.907	AGACGA	20	56.9228	-0.337125	0.344679	AGA3NCGA	36	102.773	0.515256	0.0326081	AGA6NCGA	21	60.1338	-0.257954	0.481265	AGA9NCGA	24	68.9348	-0.0608988	0.940837	AGA12NCGA	19	54.741	-0.39351	0.271133	AGA15NCGA	22	63.5796	-0.177568	0.651902	AGA18NCGA	18	52.1804	-0.462623	0.197227	AGA21NCGA	29	84.329	0.229898	0.336462	AGA24NCGA	19	55.4219	-0.375676	0.297794
[AGA, CGC]	79.8357	AGACGC	22	62.6151	-0.350524	0.292813	AGA3NCGC	26	74.2248	-0.105132	0.804184	AGA6NCGC	25	71.5879	-0.157319	0.670642	AGA9NCGC	24	68.9348	-0.211802	0.544982	AGA12NCGC	33	95.0765	0.252054	0.274582	AGA15NCGC	28	80.9195	0.0194524	0.84444	AGA18NCGC	24	69.5739	-0.198489	0.577054	AGA21NCGC	24	69.7896	-0.194023	0.587984	AGA24NCGC	28	81.6743	0.032848	0.806289
[AGA, CGG]	83.1972	AGACGG	28	79.6919	-0.0621019	0.916194	AGA3NCGG	29	82.7893	-0.00709203	0.923391	AGA6NCGG	30	85.9055	0.0462147	0.767467	AGA9NCGG	34	97.6577	0.231198	0.30509	AGA12NCGG	23	66.2654	-0.328279	0.316799	AGA15NCGG	27	78.0295	-0.092516	0.833106	AGA18NCGG	28	81.1695	-0.0355972	0.994736	AGA21NCGG	35	101.776	0.290796	0.204795	AGA24NCGG	28	81.6743	-0.026653	0.978817
[AGA, CGU]	94.7798	AGACGU	23	65.4612	-0.533939	0.0782446	AGA3NCGU	30	85.6441	-0.146227	0.656032	AGA6NCGU	29	83.042	-0.190739	0.543708	AGA9NCGU	39	112.019	0.241093	0.261366	AGA12NCGU	37	106.601	0.169568	0.417116	AGA15NCGU	32	92.4794	-0.0354477	0.981741	AGA18NCGU	39	113.058	0.254406	0.238894	AGA21NCGU	37	107.592	0.182922	0.386687	AGA24NCGU	43	125.428	0.404213	0.0630447
[AGA, CUA]	103.366	AGACUA	30	85.3842	-0.275724	0.33529	AGA3NCUA	48	137.03	0.406732	0.0496489	AGA6NCUA	32	91.6325	-0.173834	0.561596	AGA9NCUA	34	97.6577	-0.0819604	0.824438	AGA12NCUA	44	126.769	0.294433	0.158352	AGA15NCUA	41	118.489	0.196991	0.337339	AGA18NCUA	35	101.462	-0.026827	0.999103	AGA21NCUA	30	87.2369	-0.244754	0.401905	AGA24NCUA	34	99.176	-0.0597029	0.896421
[AGA, CUC]	212.761	AGACUC	35	99.6149	-1.0948	4.78486e-07	AGA3NCUC	81	231.239	0.120149	0.416281	AGA6NCUC	64	183.265	-0.215304	0.253468	AGA9NCUC	50	143.614	-0.567037	0.00393901	AGA12NCUC	53	152.699	-0.478549	0.0136189	AGA15NCUC	58	167.619	-0.344051	0.0709974	AGA18NCUC	51	147.845	-0.525155	0.00742641	AGA21NCUC	72	209.369	-0.0231903	0.953247	AGA24NCUC	60	175.016	-0.281746	0.139166
[AGA, CUG]	207.39	AGACUG	52	147.999	-0.486757	0.0128389	AGA3NCUG	74	211.255	0.02664	0.813886	AGA6NCUG	69	197.583	-0.0698917	0.744419	AGA9NCUG	76	218.294	0.0739219	0.603793	AGA12NCUG	63	181.51	-0.192302	0.31779	AGA15NCUG	68	196.519	-0.077681	0.71303	AGA18NCUG	81	234.812	0.179158	0.242583	AGA21NCUG	65	189.013	-0.133859	0.497838	AGA24NCUG	77	224.604	0.115038	0.443621
[AGA, CUU]	290.295	AGACUU	66	187.845	-0.627976	0.000189626	AGA3NCUU	124	353.995	0.28621	0.028075	AGA6NCUU	98	280.625	-0.048879	0.786852	AGA9NCUU	102	292.973	0.0132471	0.874442	AGA12NCUU	100	288.111	-0.010898	0.992428	AGA15NCUU	110	317.898	0.131043	0.316828	AGA18NCUU	114	330.476	0.187025	0.156775	AGA21NCUU	114	331.5	0.19149	0.147718	AGA24NCUU	100	291.694	0.00693536	0.909128
[AGA, GAA]	372.798	AGAGAA	167	475.305	0.35046	0.00217538	AGA3NGAA	131	373.979	0.00456276	0.925098	AGA6NGAA	151	432.391	0.213942	0.0671612	AGA9NGAA	130	373.397	0.00231527	0.939129	AGA12NGAA	164	472.501	0.341924	0.0029917	AGA15NGAA	118	341.018	-0.128548	0.357057	AGA18NGAA	150	434.837	0.222079	0.0586771	AGA21NGAA	135	392.566	0.0745414	0.514546	AGA24NGAA	136	396.704	0.0896677	0.439133
[AGA, GAC]	261.978	AGAGAC	87	247.614	-0.0813521	0.645606	AGA3NGAC	67	191.272	-0.453823	0.00835937	AGA6NGAC	79	226.218	-0.211734	0.206703	AGA9NGAC	91	261.378	-0.00330951	0.962095	AGA12NGAC	90	259.299	-0.014827	0.977783	AGA15NGAC	68	196.519	-0.41478	0.0159282	AGA18NGAC	82	237.711	-0.140239	0.411318	AGA21NGAC	72	209.369	-0.323401	0.0576597	AGA24NGAC	90	262.525	0.00300637	0.928637
[AGA, GAG]	467.87	AGAGAG	155	441.152	-0.0848335	0.493065	AGA3NGAG	142	405.382	-0.206827	0.0904102	AGA6NGAG	166	475.344	0.0228625	0.798791	AGA9NGAG	208	597.435	0.352673	0.000604685	AGA12NGAG	169	486.907	0.0575372	0.571693	AGA15NGAG	155	447.947	-0.0627802	0.622709	AGA18NGAG	127	368.162	-0.345768	0.00590838	AGA21NGAG	171	497.251	0.0878645	0.401821	AGA24NGAG	145	422.956	-0.1456	0.237968
[AGA, GAU]	422.417	AGAGAU	155	441.152	0.0626076	0.555809	AGA3NGAU	135	385.398	-0.132317	0.305622	AGA6NGAU	149	426.664	0.0144326	0.860271	AGA9NGAU	174	499.777	0.242618	0.0273987	AGA12NGAU	172	495.55	0.230364	0.0367753	AGA15NGAU	167	482.627	0.192241	0.08289	AGA18NGAU	142	411.646	-0.037265	0.799995	AGA21NGAU	139	404.198	-0.0636059	0.640414	AGA24NGAU	159	463.793	0.134815	0.225626
[AGA, GCA]	291.209	AGAGCA	128	364.306	0.323098	0.0124461	AGA3NGCA	123	351.141	0.269996	0.038352	AGA6NGCA	120	343.622	0.238769	0.0682117	AGA9NGCA	109	313.079	0.104474	0.417892	AGA12NGCA	112	322.684	0.148068	0.258519	AGA15NGCA	114	329.458	0.178041	0.176252	AGA18NGCA	105	304.386	0.063848	0.606823	AGA21NGCA	119	346.04	0.248885	0.0589082	AGA24NGCA	111	323.78	0.152963	0.246067
[AGA, GCC]	227.523	AGAGCC	76	216.307	-0.0729323	0.712608	AGA3NGCC	65	185.562	-0.294108	0.105294	AGA6NGCC	55	157.493	-0.530719	0.00481832	AGA9NGCC	63	180.954	-0.330388	0.070752	AGA12NGCC	63	181.51	-0.325964	0.0749505	AGA15NGCC	66	190.739	-0.254412	0.163055	AGA18NGCC	62	179.733	-0.340159	0.0644355	AGA21NGCC	67	194.829	-0.223801	0.221389	AGA24NGCC	61	177.933	-0.354674	0.0550825
[AGA, GCG]	112.537	AGAGCG	36	102.461	-0.135328	0.643589	AGA3NGCG	25	71.37	-0.657013	0.0192815	AGA6NGCG	29	83.042	-0.438491	0.108244	AGA9NGCG	27	77.5517	-0.537174	0.052158	AGA12NGCG	40	115.244	0.0342908	0.79907	AGA15NGCG	27	78.0295	-0.528312	0.0567147	AGA18NGCG	35	101.462	-0.149465	0.607787	AGA21NGCG	21	61.0659	-0.881966	0.00281209	AGA24NGCG	35	102.093	-0.140521	0.634631
[AGA, GCU]	389.715	AGAGCU	149	424.075	0.121899	0.28447	AGA3NGCU	145	413.946	0.087023	0.439269	AGA6NGCU	134	383.711	-0.0223997	0.902154	AGA9NGCU	137	393.503	0.0139537	0.865452	AGA12NGCU	137	394.711	0.0183778	0.837438	AGA15NGCU	140	404.597	0.0540665	0.619739	AGA18NGCU	136	394.252	0.0166977	0.848271	AGA21NGCU	145	421.645	0.113609	0.322112	AGA24NGCU	125	364.618	-0.0960367	0.488316
[AGA, GGA]	263.293	AGAGGA	119	338.691	0.363297	0.00702994	AGA3NGGA	101	288.335	0.131074	0.334473	AGA6NGGA	97	277.761	0.0771726	0.555579	AGA9NGGA	80	229.783	-0.196402	0.24133	AGA12NGGA	96	276.586	0.0710569	0.584881	AGA15NGGA	82	236.978	-0.151916	0.369607	AGA18NGGA	98	284.093	0.109693	0.417883	AGA21NGGA	83	241.356	-0.125512	0.464576	AGA24NGGA	90	262.525	-0.00421917	0.966305
[AGA, GGC]	183.019	AGAGGC	79	224.845	0.296936	0.0653169	AGA3NGGC	59	168.433	-0.119818	0.574779	AGA6NGGC	70	200.446	0.131219	0.407148	AGA9NGGC	44	126.38	-0.534222	0.0116921	AGA12NGGC	61	175.747	-0.0584922	0.814858	AGA15NGGC	53	153.169	-0.256871	0.21276	AGA18NGGC	59	171.036	-0.0976974	0.659812	AGA21NGGC	63	183.198	0.00140466	0.927344	AGA24NGGC	60	175.016	-0.0645056	0.792075
[AGA, GGG]	201.361	AGAGGG	72	204.922	0.0252884	0.820831	AGA3NGGG	82	234.094	0.217299	0.160437	AGA6NGGG	81	231.945	0.203994	0.187886	AGA9NGGG	67	192.443	-0.065356	0.769731	AGA12NGGG	69	198.796	-0.0184966	0.978526	AGA15NGGG	56	161.839	-0.315228	0.107507	AGA18NGGG	62	179.733	-0.163936	0.407535	AGA21NGGG	73	212.277	0.0761578	0.599735	AGA24NGGG	82	239.189	0.248364	0.112163
[AGA, GGU]	270.565	AGAGGU	95	270.383	-0.000966635	0.950854	AGA3NGGU	95	271.206	0.00341713	0.927306	AGA6NGGU	120	343.622	0.344849	0.00996388	AGA9NGGU	77	221.166	-0.290844	0.0792679	AGA12NGGU	80	230.488	-0.231279	0.161824	AGA15NGGU	93	268.768	-0.00961015	0.996329	AGA18NGGU	91	263.801	-0.0365229	0.862791	AGA21NGGU	110	319.869	0.241507	0.0766412	AGA24NGGU	85	247.94	-0.125982	0.456358
[AGA, GUA]	117.58	AGAGUA	56	159.384	0.438868	0.0240396	AGA3NGUA	54	154.159	0.390784	0.0459263	AGA6NGUA	45	128.858	0.132147	0.480992	AGA9NGUA	38	109.147	-0.107368	0.720364	AGA12NGUA	37	106.601	-0.141418	0.618147	AGA15NGUA	37	106.929	-0.13698	0.631857	AGA18NGUA	34	98.563	-0.254519	0.342783	AGA21NGUA	45	130.855	0.154336	0.420989	AGA24NGUA	48	140.013	0.251925	0.203191
[AGA, GUC]	192.665	AGAGUC	49	139.461	-0.466237	0.0215117	AGA3NGUC	62	176.998	-0.122366	0.552652	AGA6NGUC	54	154.63	-0.317278	0.112082	AGA9NGUC	68	195.315	0.0197078	0.847287	AGA12NGUC	63	181.51	-0.086051	0.692769	AGA15NGUC	57	164.729	-0.226003	0.259464	AGA18NGUC	48	139.148	-0.469479	0.0219657	AGA21NGUC	62	180.29	-0.0957803	0.656393	AGA24NGUC	62	180.85	-0.0913013	0.674555
[AGA, GUG]	278.639	AGAGUG	86	244.768	-0.186984	0.247334	AGA3NGUG	101	288.335	0.0493462	0.683572	AGA6NGUG	93	266.307	-0.0653093	0.7106	AGA9NGUG	84	241.272	-0.20774	0.200625	AGA12NGUG	102	293.873	0.0767919	0.549677	AGA15NGUG	87	251.428	-0.148252	0.365987	AGA18NGUG	79	229.014	-0.282964	0.0840394	AGA21NGUG	105	305.329	0.131966	0.3234	AGA24NGUG	98	285.86	0.0369097	0.749687
[AGA, GUU]	329.354	AGAGUU	103	293.152	-0.167989	0.254614	AGA3NGUU	126	359.705	0.127174	0.301289	AGA6NGUU	122	349.349	0.0850283	0.48119	AGA9NGUU	127	364.78	0.147386	0.233973	AGA12NGUU	124	357.257	0.117322	0.340828	AGA15NGUU	115	332.348	0.0130534	0.873837	AGA18NGUU	120	347.869	0.0789053	0.513099	AGA21NGUU	111	322.777	-0.0291042	0.88069	AGA24NGUU	120	350.033	0.0878495	0.471149
[AGA, UAC]	184.919	AGAUAC	65	184.999	0.000622831	0.931756	AGA3NUAC	70	199.836	0.111922	0.471483	AGA6NUAC	53	151.766	-0.285044	0.162228	AGA9NUAC	59	169.465	-0.12591	0.552226	AGA12NUAC	67	193.034	0.0619598	0.667146	AGA15NUAC	69	199.409	0.108833	0.484716	AGA18NUAC	65	188.429	0.0271275	0.815496	AGA21NUAC	84	244.263	0.401542	0.0120825	AGA24NUAC	75	218.771	0.242523	0.135505
[AGA, UAU]	199.206	AGAUAU	78	221.999	0.156294	0.310279	AGA3NUAU	78	222.675	0.160678	0.298098	AGA6NUAU	68	194.719	-0.0328643	0.91365	AGA9NUAU	70	201.06	0.0133664	0.87569	AGA12NUAU	62	178.629	-0.157296	0.429044	AGA15NUAU	78	225.419	0.178347	0.252376	AGA18NUAU	70	202.924	0.0266796	0.815521	AGA21NUAU	73	212.277	0.0916863	0.538715	AGA24NUAU	91	265.442	0.414135	0.00732133
[AGA, UCA]	191.387	AGAUCA	74	210.614	0.138115	0.374791	AGA3NUCA	57	162.724	-0.234065	0.241139	AGA6NUCA	72	206.173	0.107367	0.482817	AGA9NUCA	65	186.698	-0.0357793	0.905428	AGA12NUCA	54	155.58	-0.298835	0.136805	AGA15NUCA	77	222.529	0.217501	0.171978	AGA18NUCA	96	278.296	0.540129	0.000433304	AGA21NUCA	71	206.461	0.109378	0.478027	AGA24NUCA	60	175.016	-0.128999	0.53652
[AGA, UCC]	173.3	AGAUCC	52	147.999	-0.227683	0.28107	AGA3NUCC	37	105.628	-0.714285	0.00147721	AGA6NUCC	51	146.039	-0.246916	0.2434	AGA9NUCC	55	157.976	-0.133571	0.542815	AGA12NUCC	43	123.888	-0.484242	0.0255105	AGA15NUCC	59	170.509	-0.023426	0.968998	AGA18NUCC	55	159.44	-0.120258	0.590559	AGA21NUCC	52	151.211	-0.196713	0.360124	AGA24NUCC	47	137.096	-0.338085	0.114756
[AGA, UCG]	102.014	AGAUCG	30	85.3842	-0.256731	0.375567	AGA3NUCG	28	79.9345	-0.351883	0.220949	AGA6NUCG	36	103.087	0.0150845	0.86236	AGA9NUCG	22	63.1902	-0.690998	0.020897	AGA12NUCG	28	80.671	-0.338651	0.241508	AGA15NUCG	27	78.0295	-0.386681	0.181937	AGA18NUCG	35	101.462	-0.00783375	0.936269	AGA21NUCG	37	107.592	0.0768018	0.666666	AGA24NUCG	30	87.5082	-0.221282	0.457236
[AGA, UCU]	235.671	AGAUCU	72	204.922	-0.201697	0.255678	AGA3NUCU	81	231.239	-0.0273879	0.922152	AGA6NUCU	95	272.034	0.207015	0.151725	AGA9NUCU	67	192.443	-0.292341	0.101803	AGA12NUCU	86	247.775	0.0722587	0.594688	AGA15NUCU	88	254.318	0.109863	0.437778	AGA18NUCU	88	255.104	0.114315	0.421305	AGA21NUCU	86	250.079	0.0856129	0.537665	AGA24NUCU	79	230.438	-0.032392	0.899954
[AGA, UGC]	108.993	AGAUGC	31	88.2304	-0.30489	0.269741	AGA3NUGC	35	99.9181	-0.12542	0.68116	AGA6NUGC	39	111.677	0.0350966	0.796564	AGA9NUGC	35	100.53	-0.116612	0.70866	AGA12NUGC	36	103.72	-0.0715459	0.84923	AGA15NUGC	37	106.929	-0.0275798	0.993748	AGA18NUGC	43	124.653	0.193683	0.33529	AGA21NUGC	29	84.329	-0.370136	0.185389	AGA24NUGC	31	90.4251	-0.269441	0.338582
[AGA, UGG]	152.51	AGAUGG	69	196.384	0.364771	0.0361318	AGA3NUGG	60	171.288	0.167521	0.332873	AGA6NUGG	51	146.039	-0.0625469	0.826347	AGA9NUGG	65	186.698	0.291806	0.0968683	AGA12NUGG	42	121.006	-0.33382	0.144346	AGA15NUGG	51	147.389	-0.0492745	0.878579	AGA18NUGG	61	176.834	0.213489	0.225004	AGA21NUGG	53	154.119	0.0151372	0.867115	AGA24NUGG	48	140.013	-0.123342	0.612902
[AGA, UGU]	99.0182	AGAUGU	41	116.692	0.236937	0.259104	AGA3NUGU	30	85.6441	-0.209341	0.48647	AGA6NUGU	36	103.087	0.0580905	0.725793	AGA9NUGU	42	120.636	0.284894	0.179285	AGA12NUGU	29	83.5521	-0.245019	0.411577	AGA15NUGU	35	101.149	0.0307209	0.812171	AGA18NUGU	39	113.058	0.191292	0.358866	AGA21NUGU	27	78.5132	-0.334758	0.258085	AGA24NUGU	33	96.259	-0.0407723	0.961439
[AGA, UUA]	98.6894	AGAUUA	34	96.7688	-0.0283533	0.998628	AGA3NUUA	35	99.9181	0.0178506	0.853159	AGA6NUUA	42	120.268	0.285282	0.178735	AGA9NUUA	36	103.402	0.0673003	0.69755	AGA12NUUA	38	109.482	0.149727	0.460852	AGA15NUUA	45	130.049	0.39809	0.061392	AGA18NUUA	52	150.743	0.611128	0.00320256	AGA21NUUA	26	75.6054	-0.384407	0.194707	AGA24NUUA	44	128.345	0.379064	0.0764108
[AGA, UUC]	261.284	AGAUUC	62	176.461	-0.566271	0.00126398	AGA3NUUC	80	228.384	-0.194156	0.247244	AGA6NUUC	76	217.627	-0.263759	0.116908	AGA9NUUC	67	192.443	-0.441187	0.0105494	AGA12NUUC	79	227.607	-0.199071	0.237749	AGA15NUUC	100	288.998	0.145442	0.290281	AGA18NUUC	101	292.79	0.164249	0.234636	AGA21NUUC	100	290.79	0.154359	0.263904	AGA24NUUC	86	250.857	-0.0587539	0.757632
[AGA, UUG]	276.265	AGAUUG	97	276.076	-0.00098672	0.951581	AGA3NUUG	110	314.028	0.184844	0.168106	AGA6NUUG	94	269.171	-0.0375298	0.853452	AGA9NUUG	121	347.546	0.331155	0.0127513	AGA12NUUG	103	296.754	0.103217	0.433801	AGA15NUUG	91	262.988	-0.0710516	0.686247	AGA18NUUG	112	324.678	0.23296	0.0843504	AGA21NUUG	106	308.237	0.157991	0.241476	AGA24NUUG	91	265.442	-0.057656	0.753469
[AGA, UUU]	265.595	AGAUUU	96	273.229	0.0408831	0.731048	AGA3NUUU	106	302.609	0.188225	0.168141	AGA6NUUU	93	266.307	0.0038603	0.924834	AGA9NUUU	95	272.867	0.0389677	0.741522	AGA12NUUU	92	265.062	-0.00290188	0.960408	AGA15NUUU	92	265.878	0.00153582	0.936918	AGA18NUUU	84	243.509	-0.125257	0.462217	AGA21NUUU	97	282.066	0.0868033	0.513344	AGA24NUUU	100	291.694	0.135226	0.322826
[AGC, AAA]	282.49	AGCAAA	143	406.998	0.52682	3.07516e-05	AGC3NAAA	80	228.384	-0.30674	0.0577719	AGC6NAAA	89	254.853	-0.148537	0.358719	AGC9NAAA	94	269.995	-0.0652713	0.708795	AGC12NAAA	97	279.467	-0.0155232	0.969041	AGC15NAAA	85	245.648	-0.201607	0.212374	AGC18NAAA	91	263.801	-0.0987523	0.554608	AGC21NAAA	81	235.54	-0.262232	0.106673	AGC24NAAA	97	282.943	0.00231009	0.933786
[AGC, AAC]	215.758	AGCAAC	118	335.845	0.638378	5.78146e-06	AGC3NAAC	92	262.642	0.28368	0.0581431	AGC6NAAC	114	326.441	0.597405	2.72766e-05	AGC9NAAC	90	258.506	0.260779	0.0829164	AGC12NAAC	72	207.44	-0.0567249	0.796519	AGC15NAAC	89	257.208	0.253521	0.0928733	AGC18NAAC	98	284.093	0.396949	0.00758109	AGC21NAAC	72	209.369	-0.0433706	0.858424	AGC24NAAC	76	221.687	0.0391109	0.755612
[AGC, AAG]	480.037	AGCAAG	237	674.535	0.490749	5.97108e-07	AGC3NAAG	144	411.091	-0.223685	0.0638349	AGC6NAAG	155	443.845	-0.113089	0.349868	AGC9NAAG	180	517.011	0.10705	0.302216	AGC12NAAG	161	463.858	-0.0494618	0.700257	AGC15NAAG	160	462.397	-0.0540129	0.671708	AGC18NAAG	174	504.411	0.0714539	0.485473	AGC21NAAG	160	465.264	-0.0450963	0.73025	AGC24NAAG	148	431.707	-0.153092	0.208106
[AGC, AAU]	255.444	AGCAAU	132	375.691	0.556536	2.45771e-05	AGC3NAAU	95	271.206	0.0863816	0.518414	AGC6NAAU	109	312.123	0.289107	0.0368813	AGC9NAAU	90	258.506	0.0171868	0.854964	AGC12NAAU	76	218.964	-0.222315	0.192663	AGC15NAAU	83	239.868	-0.0907651	0.612647	AGC18NAAU	88	255.104	-0.00192151	0.953496	AGC21NAAU	83	241.356	-0.0818485	0.653534	AGC24NAAU	82	239.189	-0.0948569	0.597071
[AGC, ACA]	166.049	AGCACA	73	207.768	0.323367	0.0543896	AGC3NACA	53	151.305	-0.134154	0.550349	AGC6NACA	47	134.585	-0.303088	0.162219	AGC9NACA	51	146.486	-0.180841	0.410844	AGC12NACA	50	144.055	-0.204986	0.349046	AGC15NACA	48	138.719	-0.259442	0.233949	AGC18NACA	56	162.339	-0.0325984	0.935159	AGC21NACA	30	87.2369	-0.928598	0.000124484	AGC24NACA	51	148.764	-0.158584	0.479138
[AGC, ACC]	154.768	AGCACC	64	182.153	0.23504	0.176354	AGC3NACC	54	154.159	-0.00568868	0.951312	AGC6NACC	49	140.312	-0.141469	0.545856	AGC9NACC	63	180.954	0.225511	0.195985	AGC12NACC	53	152.699	-0.0194239	0.994101	AGC15NACC	67	193.629	0.323183	0.0644606	AGC18NACC	50	144.946	-0.0945991	0.707188	AGC21NACC	56	162.842	0.0733648	0.641158	AGC24NACC	44	128.345	-0.270079	0.236522
[AGC, ACG]	75.2946	AGCACG	26	73.9997	-0.0250271	0.967236	AGC3NACG	26	74.2248	-0.0206433	0.95478	AGC6NACG	29	83.042	0.141295	0.519757	AGC9NACG	26	74.6794	-0.0118356	0.929826	AGC12NACG	32	92.1954	0.292149	0.219324	AGC15NACG	29	83.8095	0.154567	0.489082	AGC18NACG	31	89.8663	0.255234	0.280753	AGC21NACG	28	81.4211	0.112858	0.592434	AGC24NACG	20	58.3388	-0.36809	0.29405
[AGC, ACU]	197.886	AGCACU	88	250.46	0.339912	0.028049	AGC3NACU	69	196.981	-0.00661103	0.966893	AGC6NACU	75	214.764	0.11808	0.437944	AGC9NACU	71	203.932	0.0434193	0.740757	AGC12NACU	62	178.629	-0.147707	0.46139	AGC15NACU	65	187.849	-0.0750982	0.732745	AGC18NACU	65	188.429	-0.0706468	0.751875	AGC21NACU	62	180.29	-0.134353	0.508477	AGC24NACU	60	175.016	-0.17718	0.375434
[AGC, AGA]	154.191	AGCAGA	62	176.461	0.194631	0.261214	AGC3NAGA	65	185.562	0.267186	0.125746	AGC6NAGA	56	160.357	0.0565703	0.703725	AGC9NAGA	34	97.6577	-0.658911	0.00552347	AGC12NAGA	56	161.342	0.065405	0.670457	AGC15NAGA	64	184.959	0.262488	0.134629	AGC18NAGA	51	147.845	-0.0606355	0.833864	AGC21NAGA	60	174.474	0.178295	0.305813	AGC24NAGA	54	157.515	0.0307709	0.805291
[AGC, AGC]	143.386	AGCAGC	107	304.537	1.08672	2.46203e-12	AGC3NAGC	116	331.157	1.20761	0	AGC6NAGC	66	188.992	0.398423	0.0259607	AGC9NAGC	74	212.549	0.567893	0.00113543	AGC12NAGC	64	184.391	0.362864	0.0439577	AGC15NAGC	65	187.849	0.389669	0.0302764	AGC18NAGC	77	223.216	0.638539	0.000222297	AGC21NAGC	64	186.105	0.376218	0.0372814	AGC24NAGC	56	163.349	0.188052	0.296623
[AGC, AGG]	178.315	AGCAGG	74	210.614	0.240177	0.141356	AGC3NAGG	68	194.127	0.12257	0.440381	AGC6NAGG	66	188.992	0.0838984	0.58243	AGC9NAGG	79	226.91	0.347696	0.0328413	AGC12NAGG	61	175.747	-0.0209237	0.977223	AGC15NAGG	53	153.169	-0.219303	0.295953	AGC18NAGG	85	246.408	0.466619	0.00372001	AGC21NAGG	66	191.921	0.106087	0.501489	AGC24NAGG	73	212.937	0.255997	0.121023
[AGC, AGU]	137.508	AGCAGU	94	267.537	0.960227	4.23482e-09	AGC3NAGU	68	194.127	0.497485	0.00560956	AGC6NAGU	60	171.811	0.32131	0.08018	AGC9NAGU	53	152.231	0.14675	0.412406	AGC12NAGU	55	158.461	0.204614	0.263781	AGC15NAGU	47	135.829	-0.0177196	0.990396	AGC18NAGU	53	153.642	0.160063	0.376372	AGC21NAGU	58	168.658	0.294589	0.111449	AGC24NAGU	56	163.349	0.248442	0.179586
[AGC, AUA]	138.969	AGCAUA	54	153.692	0.145278	0.413124	AGC3NAUA	39	111.337	-0.319824	0.182207	AGC6NAUA	40	114.541	-0.278901	0.245738	AGC9NAUA	37	106.275	-0.386965	0.109096	AGC12NAUA	42	121.006	-0.199677	0.413712	AGC15NAUA	43	124.269	-0.161292	0.517533	AGC18NAUA	45	130.451	-0.091252	0.740876	AGC21NAUA	44	127.948	-0.119208	0.647877	AGC24NAUA	37	107.927	-0.364707	0.133727
[AGC, AUC]	206.652	AGCAUC	79	224.845	0.121726	0.415558	AGC3NAUC	74	211.255	0.0317824	0.790269	AGC6NAUC	78	223.354	0.112128	0.451592	AGC9NAUC	70	201.06	-0.0395802	0.879706	AGC12NAUC	75	216.083	0.0643795	0.645334	AGC15NAUC	78	225.419	0.125401	0.405499	AGC18NAUC	76	220.317	0.0923775	0.529699	AGC21NAUC	84	244.263	0.241233	0.118015	AGC24NAUC	92	268.358	0.376956	0.0135087
[AGC, AUG]	259.114	AGCAUG	118	335.845	0.374208	0.00577751	AGC3NAUG	66	188.417	-0.459658	0.00798425	AGC6NAUG	75	214.764	-0.270836	0.109199	AGC9NAUG	100	287.228	0.148612	0.280709	AGC12NAUG	87	250.656	-0.0478764	0.810325	AGC15NAUG	82	236.978	-0.12883	0.454774	AGC18NAUG	78	226.115	-0.196529	0.247713	AGC21NAUG	89	258.803	-0.00173214	0.952894	AGC24NAUG	83	242.106	-0.0979471	0.580484
[AGC, AUU]	288.369	AGCAUU	141	401.306	0.476788	0.000162066	AGC3NAUU	83	236.949	-0.28334	0.0755719	AGC6NAUU	92	263.443	-0.130421	0.417311	AGC9NAUU	92	264.25	-0.12601	0.434865	AGC12NAUU	87	250.656	-0.202205	0.20502	AGC15NAUU	90	260.098	-0.148857	0.35446	AGC18NAUU	88	255.104	-0.176827	0.270035	AGC21NAUU	82	238.448	-0.274242	0.0882933	AGC24NAUU	104	303.362	0.073125	0.563728
[AGC, CAA]	186.538	AGCCAA	72	204.922	0.13561	0.387934	AGC3NCAA	59	168.433	-0.147288	0.476425	AGC6NCAA	80	229.081	0.296394	0.064236	AGC9NCAA	39	112.019	-0.735721	0.000725268	AGC12NCAA	67	193.034	0.0493897	0.719175	AGC15NCAA	65	187.849	0.010106	0.889833	AGC18NCAA	68	197.126	0.0796525	0.595068	AGC21NCAA	57	165.75	-0.170455	0.410567	AGC24NCAA	67	195.435	0.067223	0.645922
[AGC, CAC]	114.913	AGCCAC	65	184.999	0.686982	0.000272421	AGC3NCAC	38	108.482	-0.0830743	0.801434	AGC6NCAC	40	114.541	-0.00467656	0.932811	AGC9NCAC	37	106.275	-0.112741	0.708748	AGC12NCAC	26	74.9087	-0.61733	0.0259484	AGC15NCAC	39	112.709	-0.0279301	0.98778	AGC18NCAC	25	72.4728	-0.665025	0.01767	AGC21NCAC	43	125.04	0.121849	0.516923	AGC24NCAC	40	116.678	0.0219914	0.84055
[AGC, CAG]	248.819	AGCCAG	82	233.384	-0.0923917	0.607955	AGC3NCAG	73	208.401	-0.255735	0.137981	AGC6NCAG	91	260.58	0.0666318	0.612484	AGC9NCAG	87	249.889	0.00619128	0.911618	AGC12NCAG	97	279.467	0.167585	0.234375	AGC15NCAG	77	222.529	-0.161104	0.355976	AGC18NCAG	87	252.205	0.0195045	0.843979	AGC21NCAG	82	238.448	-0.0614218	0.752668	AGC24NCAG	93	271.275	0.124664	0.373497
[AGC, CAU]	145.085	AGCCAU	68	193.538	0.415718	0.0188574	AGC3NCAU	32	91.3537	-0.667361	0.00644112	AGC6NCAU	39	111.677	-0.377562	0.108383	AGC9NCAU	50	143.614	-0.0146973	0.982696	AGC12NCAU	41	118.125	-0.296577	0.207144	AGC15NCAU	46	132.939	-0.12613	0.613864	AGC18NCAU	53	153.642	0.0826802	0.613657	AGC21NCAU	45	130.855	-0.148922	0.544171	AGC24NCAU	46	134.179	-0.112734	0.660124
[AGC, CCA]	201.012	AGCCCA	77	219.153	0.124656	0.410488	AGC3NCCA	63	179.853	-0.160467	0.414307	AGC6NCCA	78	223.354	0.152052	0.322246	AGC9NCCA	73	209.677	0.0608851	0.66302	AGC12NCCA	71	204.558	0.0252317	0.821437	AGC15NCCA	69	199.409	-0.0115532	0.98944	AGC18NCCA	69	200.025	-0.00710181	0.968948	AGC21NCCA	65	189.013	-0.0887933	0.675021	AGC24NCCA	63	183.767	-0.129402	0.522499
[AGC, CCC]	123.101	AGCCCC	40	113.846	-0.112766	0.691426	AGC3NCCC	39	111.337	-0.144908	0.594076	AGC6NCCC	45	128.858	0.0659403	0.686593	AGC9NCCC	43	123.508	0.00476253	0.902317	AGC12NCCC	53	152.699	0.310842	0.108163	AGC15NCCC	44	127.159	0.0467912	0.753374	AGC18NCCC	42	121.754	-0.0158716	0.975485	AGC21NCCC	43	125.04	0.0225409	0.838813	AGC24NCCC	41	119.595	-0.0416928	0.934062
[AGC, CCG]	84.0608	AGCCCG	31	88.2304	0.0698419	0.698729	AGC3NCCG	26	74.2248	-0.179531	0.602823	AGC6NCCG	29	83.042	-0.0175925	0.954566	AGC9NCCG	26	74.6794	-0.170723	0.625684	AGC12NCCG	35	100.839	0.262544	0.246379	AGC15NCCG	32	92.4794	0.137699	0.515749	AGC18NCCG	31	89.8663	0.0963466	0.625776	AGC21NCCG	36	104.684	0.31654	0.166633	AGC24NCCG	34	99.176	0.238557	0.29183
[AGC, CCU]	213.55	AGCCCU	69	196.384	-0.120897	0.531083	AGC3NCCU	76	216.965	0.0228896	0.830576	AGC6NCCU	56	160.357	-0.413286	0.030448	AGC9NCCU	59	169.465	-0.333587	0.0780566	AGC12NCCU	72	207.44	-0.0418811	0.865424	AGC15NCCU	65	187.849	-0.185001	0.329736	AGC18NCCU	70	202.924	-0.0736339	0.725146	AGC21NCCU	76	221	0.0494757	0.708923	AGC24NCCU	67	195.435	-0.127884	0.511991
[AGC, CGA]	66.8681	AGCCGA	43	122.384	0.872026	0.000209583	AGC3NCGA	32	91.3537	0.450145	0.0720184	AGC6NCGA	25	71.5879	0.098398	0.637892	AGC9NCGA	26	74.6794	0.159392	0.493491	AGC12NCGA	30	86.4332	0.370267	0.140842	AGC15NCGA	27	78.0295	0.222702	0.361846	AGC18NCGA	20	57.9782	-0.205806	0.610767	AGC21NCGA	27	78.5132	0.231618	0.345955	AGC24NCGA	23	67.0896	0.00477174	0.877808
[AGC, CGC]	74.2412	AGCCGC	28	79.6919	0.102213	0.619299	AGC3NCGC	29	82.7893	0.157223	0.483233	AGC6NCGC	37	105.95	0.513092	0.0311386	AGC9NCGC	27	77.5517	0.0629368	0.723904	AGC12NCGC	21	60.5032	-0.295209	0.406076	AGC15NCGC	28	80.9195	0.124266	0.564665	AGC18NCGC	22	63.7761	-0.219206	0.553026	AGC21NCGC	21	61.0659	-0.281855	0.432317	AGC24NCGC	19	55.4219	-0.421766	0.232219
[AGC, CGG]	77.3672	AGCCGG	51	145.153	0.907782	3.1326e-05	AGC3NCGG	25	71.37	-0.116403	0.780817	AGC6NCGG	22	62.9974	-0.296431	0.389058	AGC9NCGG	35	100.53	0.377831	0.109695	AGC12NCGG	32	92.1954	0.252972	0.278783	AGC15NCGG	34	98.2594	0.344873	0.145132	AGC18NCGG	23	66.675	-0.214577	0.550748	AGC21NCGG	25	72.6975	-0.0898171	0.854378	AGC24NCGG	26	75.8404	-0.0287546	0.978231
[AGC, CGU]	88.1381	AGCCGU	31	88.2304	0.00150893	0.900828	AGC3NCGU	30	85.6441	-0.041413	0.969942	AGC6NCGU	31	88.769	0.0102898	0.874023	AGC9NCGU	36	103.402	0.230429	0.295724	AGC12NCGU	37	106.601	0.274382	0.217847	AGC15NCGU	36	104.039	0.239291	0.279844	AGC18NCGU	21	60.8772	-0.533865	0.0947318	AGC21NCGU	21	61.0659	-0.5294	0.0979668	AGC24NCGU	29	84.5913	-0.0592575	0.919897
[AGC, CUA]	96.1229	AGCCUA	37	105.307	0.131652	0.511272	AGC3NCUA	38	108.482	0.17451	0.400981	AGC6NCUA	38	108.814	0.178907	0.390918	AGC9NCUA	32	91.9131	-0.0646096	0.88971	AGC12NCUA	39	112.363	0.225217	0.290017	AGC15NCUA	31	89.5894	-0.101551	0.780601	AGC18NCUA	33	95.6641	-0.00690227	0.929987	AGC21NCUA	26	75.6054	-0.346391	0.250289	AGC24NCUA	40	116.678	0.279576	0.195595
[AGC, CUC]	197.852	AGCCUC	72	204.922	0.0506535	0.7081	AGC3NCUC	62	176.998	-0.160691	0.418058	AGC6NCUC	61	174.674	-0.179753	0.363173	AGC9NCUC	78	224.038	0.179322	0.249903	AGC12NCUC	73	210.321	0.0881686	0.552107	AGC15NCUC	66	190.739	-0.0528241	0.827635	AGC18NCUC	84	243.509	0.299551	0.0559455	AGC21NCUC	80	232.632	0.233626	0.137686	AGC24NCUC	67	195.435	-0.0177334	0.9842
[AGC, CUG]	192.857	AGCCUG	69	196.384	0.026141	0.818286	AGC3NCUG	55	157.014	-0.29664	0.135982	AGC6NCUG	59	168.947	-0.19096	0.340041	AGC9NCUG	76	218.294	0.178736	0.25674	AGC12NCUG	69	198.796	0.0437565	0.741102	AGC15NCUG	55	158.949	-0.27897	0.163411	AGC18NCUG	70	202.924	0.0734042	0.616161	AGC21NCUG	66	191.921	-0.00701951	0.96659	AGC24NCUG	82	239.189	0.310617	0.0505822
[AGC, CUU]	269.953	AGCCUU	78	221.999	-0.282154	0.0871962	AGC3NCUU	69	196.981	-0.454648	0.00728274	AGC6NCUU	79	226.218	-0.254994	0.122583	AGC9NCUU	78	224.038	-0.268962	0.104324	AGC12NCUU	86	247.775	-0.123676	0.462437	AGC15NCUU	107	309.228	0.195964	0.15059	AGC18NCUU	77	223.216	-0.274265	0.0995031	AGC21NCUU	83	241.356	-0.161547	0.33372	AGC24NCUU	87	253.774	-0.0891637	0.609189
[AGC, GAA]	346.674	AGCGAA	54	153.692	-1.17354	8.75991e-12	AGC3NGAA	128	365.415	0.0759534	0.516489	AGC6NGAA	125	357.94	0.0461348	0.67827	AGC9NGAA	113	324.568	-0.09506	0.518701	AGC12NGAA	133	383.187	0.144468	0.233003	AGC15NGAA	122	352.578	0.0243602	0.805666	AGC18NGAA	111	321.779	-0.10751	0.464435	AGC21NGAA	103	299.514	-0.21096	0.145637	AGC24NGAA	98	285.86	-0.278272	0.0567503
[AGC, GAC]	243.62	AGCGAC	60	170.768	-0.512591	0.00449306	AGC3NGAC	112	319.738	0.392257	0.0048988	AGC6NGAC	98	280.625	0.204009	0.151558	AGC9NGAC	93	267.122	0.132868	0.345581	AGC12NGAC	84	242.013	-0.00954902	0.990751	AGC15NGAC	86	248.538	0.028836	0.797807	AGC18NGAC	101	292.79	0.265234	0.0631845	AGC21NGAC	70	203.553	-0.259229	0.141309	AGC24NGAC	79	230.438	-0.0802524	0.671208
[AGC, GAG]	435.084	AGCGAG	79	224.845	-0.952363	7.20559e-11	AGC3NGAG	173	493.881	0.182868	0.0926519	AGC6NGAG	168	481.071	0.144954	0.18323	AGC9NGAG	145	416.481	-0.0630437	0.635163	AGC12NGAG	155	446.571	0.0375957	0.706822	AGC15NGAG	142	410.377	-0.0843438	0.517476	AGC18NGAG	144	417.443	-0.0597146	0.656757	AGC21NGAG	147	427.461	-0.025502	0.872896	AGC24NGAG	145	422.956	-0.0407863	0.774419
[AGC, GAU]	392.816	AGCGAU	66	187.845	-1.06431	1.46469e-11	AGC3NGAU	130	371.124	-0.0819516	0.551579	AGC6NGAU	134	383.711	-0.0338331	0.82962	AGC9NGAU	129	370.525	-0.0842845	0.540952	AGC12NGAU	152	437.928	0.15684	0.171015	AGC15NGAU	129	372.808	-0.0754226	0.588954	AGC18NGAU	136	394.252	0.00526434	0.920957	AGC21NGAU	141	410.014	0.061818	0.575122	AGC24NGAU	120	350.033	-0.166364	0.219874
[AGC, GCA]	270.802	AGCGCA	25	71.1535	-1.92823	2.6141e-17	AGC3NGCA	78	222.675	-0.282303	0.0870115	AGC6NGCA	83	237.672	-0.188268	0.253283	AGC9NGCA	75	215.421	-0.330078	0.0473028	AGC12NGCA	92	265.062	-0.0309111	0.891018	AGC15NGCA	96	277.438	0.0349272	0.761199	AGC18NGCA	99	286.992	0.0837727	0.523012	AGC21NGCA	84	244.263	-0.148801	0.3738	AGC24NGCA	88	256.691	-0.0772081	0.663027
[AGC, GCC]	211.579	AGCGCC	29	82.5381	-1.35807	3.66531e-09	AGC3NGCC	83	236.949	0.163377	0.277851	AGC6NGCC	81	231.945	0.132585	0.374455	AGC9NGCC	83	238.4	0.172185	0.254833	AGC12NGCC	69	198.796	-0.0899061	0.657419	AGC15NGCC	80	231.199	0.127935	0.392201	AGC18NGCC	60	173.935	-0.282651	0.137763	AGC21NGCC	72	209.369	-0.0151513	0.991048	AGC24NGCC	76	221.687	0.0673302	0.631417
[AGC, GCG]	104.651	AGCGCG	21	59.769	-0.808122	0.00696801	AGC3NGCG	29	82.7893	-0.338074	0.232495	AGC6NGCG	31	88.769	-0.237462	0.408949	AGC9NGCG	45	129.253	0.304605	0.141892	AGC12NGCG	43	123.888	0.243441	0.23845	AGC15NGCG	34	98.2594	-0.0909231	0.795948	AGC18NGCG	30	86.9674	-0.267044	0.353389	AGC21NGCG	42	122.132	0.222848	0.280272	AGC24NGCG	40	116.678	0.156938	0.434398
[AGC, GCU]	362.406	AGCGCU	37	105.307	-1.783	8.70785e-21	AGC3NGCU	101	288.335	-0.329861	0.0202225	AGC6NGCU	107	306.396	-0.242208	0.0850873	AGC9NGCU	115	330.313	-0.133775	0.343252	AGC12NGCU	110	316.922	-0.193481	0.169135	AGC15NGCU	125	361.248	-0.00461866	0.981346	AGC18NGCU	108	313.083	-0.211064	0.135161	AGC21NGCU	132	383.843	0.0829078	0.47702	AGC24NGCU	128	373.368	0.0429927	0.693773
[AGC, GGA]	244.843	AGCGGA	47	133.769	-0.872119	6.30833e-06	AGC3NGGA	87	248.368	0.0206197	0.838239	AGC6NGGA	76	217.627	-0.169999	0.331163	AGC9NGGA	80	229.783	-0.091588	0.617313	AGC12NGGA	86	247.775	0.0171728	0.855785	AGC15NGGA	91	262.988	0.10314	0.457245	AGC18NGGA	77	223.216	-0.133416	0.454101	AGC21NGGA	75	218.092	-0.166919	0.344574	AGC24NGGA	72	210.02	-0.221334	0.208394
[AGC, GGC]	170.194	AGCGGC	50	142.307	-0.258175	0.225634	AGC3NGGC	72	205.546	0.272277	0.102884	AGC6NGGC	73	209.037	0.296574	0.075717	AGC9NGGC	62	178.082	0.0653563	0.660998	AGC12NGGC	57	164.223	-0.0515259	0.854416	AGC15NGGC	75	216.749	0.34884	0.0366437	AGC18NGGC	50	144.946	-0.231671	0.282824	AGC21NGGC	66	191.921	0.173332	0.298815	AGC24NGGC	60	175.016	0.040308	0.763207
[AGC, GGG]	187.251	AGCGGG	43	122.384	-0.613558	0.0036803	AGC3NGGG	80	228.384	0.286489	0.0729377	AGC6NGGG	61	174.674	-0.100305	0.642093	AGC9NGGG	62	178.082	-0.0724352	0.753015	AGC12NGGG	70	201.677	0.107076	0.488468	AGC15NGGG	64	184.959	-0.0177697	0.987311	AGC18NGGG	63	182.631	-0.0360384	0.907923	AGC21NGGG	79	229.724	0.294928	0.0669998	AGC24NGGG	55	160.432	-0.223014	0.276487
[AGC, GGU]	251.605	AGCGGU	45	128.076	-0.974156	5.4597e-07	AGC3NGGU	103	294.045	0.224876	0.108136	AGC6NGGU	83	237.672	-0.0821883	0.651978	AGC9NGGU	92	264.25	0.0707448	0.592177	AGC12NGGU	86	247.775	-0.0221283	0.943447	AGC15NGGU	71	205.189	-0.294208	0.0890626	AGC18NGGU	77	223.216	-0.172717	0.31911	AGC21NGGU	90	261.711	0.0568143	0.659119	AGC24NGGU	80	233.355	-0.108632	0.543339
[AGC, GUA]	109.34	AGCGUA	12	34.1537	-1.67871	1.31703e-06	AGC3NGUA	35	99.9181	-0.130006	0.666859	AGC6NGUA	34	97.3596	-0.167429	0.563249	AGC9NGUA	31	89.0408	-0.296285	0.285473	AGC12NGUA	33	95.0765	-0.201664	0.478445	AGC15NGUA	32	92.4794	-0.24162	0.389813	AGC18NGUA	40	115.956	0.0847596	0.635983	AGC21NGUA	49	142.487	0.382006	0.0612485	AGC24NGUA	40	116.678	0.0937038	0.608785
[AGC, GUC]	179.164	AGCGUC	28	79.6919	-1.16878	1.29147e-06	AGC3NGUC	73	208.401	0.218075	0.181019	AGC6NGUC	79	226.218	0.336429	0.0384757	AGC9NGUC	72	206.804	0.206984	0.205014	AGC12NGUC	59	169.985	-0.0758743	0.747964	AGC15NGUC	69	199.409	0.154445	0.340169	AGC18NGUC	59	171.036	-0.0669852	0.784715	AGC21NGUC	75	218.092	0.283656	0.084432	AGC24NGUC	53	154.598	-0.212764	0.31228
[AGC, GUG]	259.114	AGCGUG	60	170.768	-0.601545	0.00070685	AGC3NGUG	94	268.351	0.0505372	0.684703	AGC6NGUG	103	294.942	0.186846	0.176539	AGC9NGUG	94	269.995	0.0593449	0.642299	AGC12NGUG	81	233.37	-0.15097	0.376312	AGC15NGUG	101	291.888	0.171829	0.21524	AGC18NGUG	92	266.7	0.0416312	0.730369	AGC21NGUG	86	250.079	-0.0512008	0.795309	AGC24NGUG	90	262.525	0.0188666	0.84635
[AGC, GUU]	306.275	AGCGUU	40	113.846	-1.42775	1.44283e-13	AGC3NGUU	92	262.642	-0.221731	0.148934	AGC6NGUU	99	283.488	-0.111539	0.476311	AGC9NGUU	102	292.973	-0.0640595	0.69963	AGC12NGUU	96	276.586	-0.147098	0.343039	AGC15NGUU	98	283.218	-0.112913	0.472965	AGC18NGUU	94	272.498	-0.168583	0.277203	AGC21NGUU	110	319.869	0.0626532	0.606308	AGC24NGUU	100	291.694	-0.0703713	0.67072
[AGC, UAC]	171.961	AGCUAC	73	207.768	0.272893	0.100079	AGC3NUAC	75	214.11	0.316271	0.0563647	AGC6NUAC	59	168.947	-0.0255074	0.960141	AGC9NUAC	59	169.465	-0.0210968	0.978975	AGC12NUAC	50	144.055	-0.25546	0.231037	AGC15NUAC	57	164.729	-0.0619881	0.810996	AGC18NUAC	52	150.743	-0.189987	0.378923	AGC21NUAC	57	165.75	-0.0530715	0.847882	AGC24NUAC	58	169.183	-0.0235015	0.970147
[AGC, UAU]	185.246	AGCUAU	62	176.461	-0.0700981	0.762734	AGC3NUAU	51	145.595	-0.347485	0.0889375	AGC6NUAU	58	166.084	-0.157533	0.446846	AGC9NUAU	83	238.4	0.363936	0.0227435	AGC12NUAU	59	169.985	-0.124036	0.559037	AGC15NUAU	53	153.169	-0.274321	0.180269	AGC18NUAU	55	159.44	-0.21643	0.292445	AGC21NUAU	57	165.75	-0.160435	0.442246	AGC24NUAU	54	157.515	-0.233958	0.256053
[AGC, UCA]	177.975	AGCUCA	71	202.076	0.183222	0.259952	AGC3NUCA	77	219.82	0.304645	0.0621524	AGC6NUCA	60	171.811	-0.0508535	0.849722	AGC9NUCA	69	198.188	0.155191	0.338289	AGC12NUCA	60	172.866	-0.0420188	0.887476	AGC15NUCA	70	202.299	0.184811	0.259083	AGC18NUCA	71	205.823	0.209727	0.202459	AGC21NUCA	70	203.553	0.193728	0.238755	AGC24NUCA	62	180.85	0.0231202	0.833781
[AGC, UCC]	161.156	AGCUCC	79	224.845	0.480472	0.00399541	AGC3NUCC	68	194.127	0.268538	0.116594	AGC6NUCC	54	154.63	-0.0596404	0.828871	AGC9NUCC	63	180.954	0.167163	0.324173	AGC12NUCC	61	175.747	0.125044	0.451877	AGC15NUCC	62	179.179	0.152941	0.365688	AGC18NUCC	55	159.44	-0.0154444	0.992365	AGC21NUCC	57	165.75	0.0405511	0.76498	AGC24NUCC	62	180.85	0.166336	0.329502
[AGC, UCG]	94.8657	AGCUCG	53	150.845	0.669113	0.00124895	AGC3NUCG	41	117.047	0.303128	0.159999	AGC6NUCG	33	94.496	-0.00563282	0.926305	AGC9NUCG	39	112.019	0.239786	0.263761	AGC12NUCG	29	83.5521	-0.183211	0.563247	AGC15NUCG	27	78.0295	-0.281867	0.354647	AGC18NUCG	44	127.552	0.427128	0.0484167	AGC21NUCG	22	63.9738	-0.568406	0.0650132	AGC24NUCG	35	102.093	0.105924	0.588009
[AGC, UCU]	219.156	AGCUCU	75	213.461	-0.0379894	0.878634	AGC3NUCU	74	211.255	-0.0529709	0.809597	AGC6NUCU	75	214.764	-0.0292085	0.920682	AGC9NUCU	74	212.549	-0.0441632	0.851011	AGC12NUCU	59	169.985	-0.366549	0.0508279	AGC15NUCU	84	242.758	0.147563	0.32034	AGC18NUCU	79	229.014	0.0634774	0.643627	AGC21NUCU	86	250.079	0.190427	0.204504	AGC24NUCU	91	265.442	0.276435	0.0657484
[AGC, UGC]	101.355	AGCUGC	40	113.846	0.167655	0.408441	AGC3NUGC	41	117.047	0.207663	0.315063	AGC6NUGC	39	111.677	0.13991	0.482172	AGC9NUGC	40	114.891	0.180847	0.377603	AGC12NUGC	39	112.363	0.148745	0.459367	AGC15NUGC	32	92.4794	-0.13222	0.681061	AGC18NUGC	41	118.855	0.229784	0.272099	AGC21NUGC	41	119.224	0.234249	0.263961	AGC24NUGC	36	105.01	0.051101	0.74759
[AGC, UGG]	141.823	AGCUGG	59	167.922	0.243704	0.177317	AGC3NUGG	55	157.014	0.146804	0.405368	AGC6NUGG	38	108.814	-0.382231	0.108686	AGC9NUGG	31	89.0408	-0.671552	0.00699036	AGC12NUGG	51	146.936	0.0511014	0.730383	AGC15NUGG	48	138.719	-0.0319237	0.953521	AGC18NUGG	50	144.946	0.0314214	0.804571	AGC21NUGG	40	116.316	-0.286042	0.232441	AGC24NUGG	45	131.262	-0.111638	0.668891
[AGC, UGU]	92.0795	AGCUGU	40	113.846	0.306126	0.160614	AGC3NUGU	16	45.6768	-1.01142	0.00246603	AGC6NUGU	33	94.496	0.0373733	0.791972	AGC9NUGU	37	106.275	0.206843	0.335922	AGC12NUGU	28	80.671	-0.190831	0.553288	AGC15NUGU	25	72.2495	-0.349892	0.256003	AGC18NUGU	36	104.361	0.180628	0.396592	AGC21NUGU	38	110.5	0.263096	0.229956	AGC24NUGU	24	70.0066	-0.39539	0.201552
[AGC, UUA]	91.7737	AGCUUA	58	165.076	0.846978	3.15057e-05	AGC3NUUA	36	102.773	0.163306	0.436242	AGC6NUUA	23	65.8609	-0.47866	0.120492	AGC9NUUA	23	66.0625	-0.474249	0.124479	AGC12NUUA	33	95.0765	0.0510072	0.750573	AGC15NUUA	35	101.149	0.140334	0.496706	AGC18NUUA	28	81.1695	-0.177143	0.589182	AGC21NUUA	27	78.5132	-0.225145	0.47916	AGC24NUUA	38	110.844	0.272374	0.215672
[AGC, UUC]	242.974	AGCUUC	116	330.152	0.442327	0.00136853	AGC3NUUC	85	242.658	-0.00187919	0.952121	AGC6NUUC	96	274.898	0.17809	0.210391	AGC9NUUC	78	224.038	-0.11706	0.514887	AGC12NUUC	84	242.013	-0.00572091	0.971188	AGC15NUUC	79	228.309	-0.0898199	0.628073	AGC18NUUC	100	289.891	0.254707	0.0749484	AGC21NUUC	92	267.527	0.138878	0.328184	AGC24NUUC	90	262.525	0.111648	0.426785
[AGC, UUG]	256.905	AGCUUG	146	415.537	0.693739	5.6786e-08	AGC3NUUG	74	211.255	-0.282249	0.096307	AGC6NUUG	92	263.443	0.0362569	0.757392	AGC9NUUG	85	244.144	-0.0735035	0.687703	AGC12NUUG	106	305.397	0.24945	0.0728701	AGC15NUUG	101	291.888	0.184179	0.186327	AGC18NUUG	76	220.317	-0.221654	0.193989	AGC21NUUG	73	212.277	-0.275292	0.1081	AGC24NUUG	107	312.113	0.28083	0.0440931
[AGC, UUU]	246.984	AGCUUU	119	338.691	0.455552	0.000865514	AGC3NUUU	94	268.351	0.119707	0.388829	AGC6NUUU	76	217.627	-0.182557	0.293335	AGC9NUUU	87	249.889	0.0168692	0.857127	AGC12NUUU	98	282.348	0.19306	0.173058	AGC15NUUU	64	184.959	-0.417213	0.0188395	AGC18NUUU	81	234.812	-0.0729111	0.700303	AGC21NUUU	99	287.882	0.221061	0.120466	AGC24NUUU	89	259.608	0.0719165	0.591467
[AGG, AAA]	351.306	AGGAAA	190	540.767	0.622279	2.29642e-08	AGG3NAAA	128	365.415	0.0568074	0.616561	AGG6NAAA	108	309.26	-0.183908	0.197305	AGG9NAAA	130	373.397	0.0879829	0.455754	AGG12NAAA	125	360.138	0.0358235	0.737284	AGG15NAAA	122	352.578	0.00521425	0.920539	AGG18NAAA	112	324.678	-0.113717	0.433996	AGG21NAAA	110	319.869	-0.135247	0.349634	AGG24NAAA	95	277.109	-0.342272	0.0193284
[AGG, AAC]	268.317	AGGAAC	130	369.998	0.463578	0.000411406	AGG3NAAC	83	236.949	-0.179367	0.278409	AGG6NAAC	95	272.034	0.0198463	0.840197	AGG9NAAC	93	267.122	-0.00643993	0.9796	AGG12NAAC	86	247.775	-0.11491	0.498342	AGG15NAAC	100	288.998	0.107119	0.424101	AGG18NAAC	95	275.397	0.0375701	0.74854	AGG21NAAC	88	255.895	-0.0683887	0.705736	AGG24NAAC	99	288.777	0.106015	0.430355
[AGG, AAG]	596.975	AGGAAG	313	890.842	0.5775	2.70914e-11	AGG3NAAG	239	682.298	0.192732	0.0393235	AGG6NAAG	260	744.514	0.31863	0.000517604	AGG9NAAG	261	749.666	0.328579	0.000341788	AGG12NAAG	206	593.508	-0.00840286	0.970261	AGG15NAAG	252	728.275	0.286814	0.00198353	AGG18NAAG	229	663.851	0.15319	0.105024	AGG21NAAG	237	689.172	0.207194	0.0278185	AGG24NAAG	216	630.059	0.0778174	0.406518
[AGG, AAU]	317.671	AGGAAU	134	381.383	0.263707	0.0349442	AGG3NAAU	91	259.787	-0.290204	0.055425	AGG6NAAU	114	326.441	0.0392884	0.725285	AGG9NAAU	112	321.696	0.0181639	0.844954	AGG12NAAU	117	337.089	0.0855978	0.486159	AGG15NAAU	113	326.568	0.0398497	0.722954	AGG18NAAU	104	301.487	-0.0754381	0.63643	AGG21NAAU	97	282.066	-0.1715	0.259838	AGG24NAAU	100	291.694	-0.123077	0.424399
[AGG, ACA]	206.499	AGGACA	79	224.845	0.122798	0.411973	AGG3NACA	75	214.11	0.0522197	0.69796	AGG6NACA	67	191.856	-0.106113	0.596947	AGG9NACA	70	201.06	-0.0385082	0.884545	AGG12NACA	68	195.915	-0.0759043	0.720713	AGG15NACA	76	219.639	0.0889981	0.542978	AGG18NACA	62	179.733	-0.200282	0.300465	AGG21NACA	72	209.369	0.0199121	0.845455	AGG24NACA	62	180.85	-0.191338	0.324959
[AGG, ACC]	192.47	AGGACC	47	133.769	-0.524896	0.0104214	AGG3NACC	62	176.998	-0.120905	0.558296	AGG6NACC	73	209.037	0.119121	0.439208	AGG9NACC	57	163.72	-0.233403	0.24267	AGG12NACC	60	172.866	-0.154979	0.445954	AGG15NACC	58	167.619	-0.19945	0.321506	AGG18NACC	59	171.036	-0.170337	0.401254	AGG21NACC	58	168.658	-0.190534	0.346151	AGG24NACC	72	210.02	0.125889	0.419065
[AGG, ACG]	93.6365	AGGACG	22	62.6151	-0.58056	0.0586821	AGG3NACG	39	111.337	0.249794	0.24661	AGG6NACG	33	94.496	0.0131835	0.866918	AGG9NACG	38	109.147	0.221127	0.302903	AGG12NACG	46	132.531	0.501186	0.0199443	AGG15NACG	45	130.049	0.473915	0.0284901	AGG18NACG	35	101.462	0.115796	0.561031	AGG21NACG	41	119.224	0.34853	0.111241	AGG24NACG	35	102.093	0.12474	0.537183
[AGG, ACU]	246.091	AGGACU	81	230.537	-0.094194	0.602817	AGG3NACU	86	245.513	-0.00339545	0.960369	AGG6NACU	63	180.402	-0.447983	0.0118449	AGG9NACU	81	232.655	-0.0810025	0.662562	AGG12NACU	66	190.153	-0.372034	0.0350134	AGG15NACU	66	190.739	-0.367597	0.0374399	AGG18NACU	86	249.306	0.0187255	0.848042	AGG21NACU	93	270.435	0.136085	0.334988	AGG24NACU	79	230.438	-0.0948143	0.605857
[AGG, AGA]	191.752	AGGAGA	93	264.691	0.465069	0.00254506	AGG3NAGA	90	256.932	0.422147	0.00660807	AGG6NAGA	89	254.853	0.410424	0.0084901	AGG9NAGA	79	226.91	0.242882	0.125997	AGG12NAGA	90	259.299	0.435378	0.00519015	AGG15NAGA	61	176.289	-0.1213	0.56095	AGG18NAGA	86	249.306	0.378679	0.0162522	AGG21NAGA	77	223.908	0.223666	0.16098	AGG24NAGA	73	212.937	0.151183	0.338192
[AGG, AGC]	178.315	AGGAGC	77	219.153	0.29751	0.0679834	AGG3NAGC	60	171.288	-0.0580023	0.819699	AGG6NAGC	66	188.992	0.0838984	0.58243	AGG9NAGC	58	166.592	-0.0981041	0.662167	AGG12NAGC	70	201.677	0.177622	0.27616	AGG15NAGC	84	242.758	0.445094	0.00575583	AGG18NAGC	72	208.722	0.227153	0.167478	AGG21NAGC	63	183.198	0.0389732	0.766272	AGG24NAGC	61	177.933	-0.00309038	0.945536
[AGG, AGG]	221.753	AGGAGG	136	387.075	0.803662	2.02084e-09	AGG3NAGG	135	385.398	0.797398	2.9849e-09	AGG6NAGG	104	297.806	0.425419	0.00339046	AGG9NAGG	92	264.25	0.252952	0.0886246	AGG12NAGG	98	282.348	0.348524	0.0180271	AGG15NAGG	105	303.448	0.452497	0.00182406	AGG18NAGG	110	318.88	0.524063	0.000258642	AGG21NAGG	101	293.698	0.40538	0.00573736	AGG24NAGG	116	338.365	0.609629	1.62816e-05
[AGG, AGU]	171.005	AGGAGU	62	176.461	0.0453098	0.741036	AGG3NAGU	43	122.756	-0.478238	0.0276146	AGG6NAGU	64	183.265	0.0998944	0.528129	AGG9NAGU	59	169.465	-0.0130519	0.986562	AGG12NAGU	52	149.817	-0.190831	0.376629	AGG15NAGU	69	199.409	0.221691	0.185227	AGG18NAGU	74	214.519	0.327072	0.0503923	AGG21NAGU	54	157.026	-0.123029	0.585183	AGG24NAGU	61	177.933	0.0572998	0.694037
[AGG, AUA]	172.822	AGGAUA	56	159.384	-0.11678	0.599005	AGG3NAUA	63	179.853	0.0575292	0.690552	AGG6NAUA	74	211.9	0.2941	0.0761941	AGG9NAUA	62	178.082	0.0432533	0.749548	AGG12NAUA	66	190.153	0.137875	0.39749	AGG15NAUA	59	170.509	-0.0194381	0.986084	AGG18NAUA	49	142.047	-0.28292	0.184878	AGG21NAUA	58	168.658	-0.0351836	0.920725	AGG24NAUA	70	204.186	0.240597	0.150681
[AGG, AUC]	256.993	AGGAUC	80	227.691	-0.174651	0.302613	AGG3NAUC	75	214.11	-0.263377	0.12015	AGG6NAUC	93	266.307	0.0513603	0.681777	AGG9NAUC	89	255.633	-0.00765453	0.983817	AGG12NAUC	62	178.629	-0.524768	0.00301675	AGG15NAUC	81	234.088	-0.134676	0.435594	AGG18NAUC	77	223.216	-0.203288	0.233789	AGG21NAUC	92	267.527	0.0579524	0.65137	AGG24NAUC	87	253.774	-0.018187	0.962803
[AGG, AUG]	322.234	AGGAUG	128	364.306	0.17704	0.156111	AGG3NAUG	135	385.398	0.258239	0.037978	AGG6NAUG	128	366.53	0.185821	0.137729	AGG9NAUG	99	284.356	-0.180412	0.228759	AGG12NAUG	109	314.04	-0.0371603	0.836548	AGG15NAUG	106	306.338	-0.0729864	0.645131	AGG18NAUG	125	362.364	0.169329	0.178421	AGG21NAUG	113	328.592	0.0281887	0.7876	AGG24NAUG	99	288.777	-0.158155	0.296511
[AGG, AUU]	358.616	AGGAUU	139	395.614	0.141653	0.232428	AGG3NAUU	127	362.56	0.0157802	0.85586	AGG6NAUU	144	412.346	0.201418	0.0908439	AGG9NAUU	116	333.185	-0.106116	0.459189	AGG12NAUU	108	311.159	-0.204785	0.148012	AGG15NAUU	121	349.688	-0.0363718	0.827279	AGG18NAUU	128	371.061	0.0492164	0.658501	AGG21NAUU	127	369.303	0.0423662	0.698158	AGG24NAUU	133	387.953	0.113443	0.341188
[AGG, CAA]	231.978	AGGCAA	63	179.307	-0.37156	0.0400374	AGG3NCAA	89	254.077	0.131277	0.359877	AGG6NCAA	88	251.989	0.119373	0.403121	AGG9NCAA	72	206.804	-0.165723	0.359735	AGG12NCAA	98	282.348	0.283486	0.0512149	AGG15NCAA	70	202.299	-0.197503	0.274281	AGG18NCAA	80	231.913	-0.000406992	0.942988	AGG21NCAA	79	229.724	-0.0140892	0.990077	AGG24NCAA	79	230.438	-0.00961012	0.987845
[AGG, CAC]	142.905	AGGCAC	57	162.23	0.18298	0.304967	AGG3NCAC	42	119.902	-0.253209	0.283962	AGG6NCAC	53	151.766	0.0867911	0.59976	AGG9NCAC	44	126.38	-0.177287	0.463154	AGG12NCAC	53	152.699	0.0956257	0.569732	AGG15NCAC	58	167.619	0.230124	0.203794	AGG18NCAC	47	136.249	-0.0688167	0.815283	AGG21NCAC	62	180.29	0.335256	0.0648538	AGG24NCAC	46	134.179	-0.0908994	0.737661
[AGG, CAG]	309.431	AGGCAG	129	367.152	0.246759	0.0516825	AGG3NCAG	115	328.302	0.0854054	0.490119	AGG6NCAG	129	369.394	0.25554	0.0443229	AGG9NCAG	125	359.035	0.214507	0.0928892	AGG12NCAG	140	403.355	0.38243	0.00223367	AGG15NCAG	111	320.788	0.0520007	0.659756	AGG18NCAG	118	342.072	0.144679	0.257684	AGG21NCAG	107	311.145	0.00796843	0.903546	AGG24NCAG	83	242.106	-0.35398	0.0239598
[AGG, CAU]	180.428	AGGCAU	65	184.999	0.0360981	0.777147	AGG3NCAU	57	162.724	-0.148996	0.480042	AGG6NCAU	57	163.22	-0.144599	0.494979	AGG9NCAU	54	155.103	-0.218191	0.293282	AGG12NCAU	62	178.629	-0.0144578	0.996033	AGG15NCAU	65	187.849	0.0581514	0.685473	AGG18NCAU	75	217.418	0.269054	0.100403	AGG21NCAU	58	168.658	-0.0973188	0.665014	AGG24NCAU	47	137.096	-0.396232	0.0602522
[AGG, CCA]	249.979	AGGCCA	90	256.153	0.0351974	0.763967	AGG3NCCA	78	222.675	-0.16687	0.333727	AGG6NCCA	75	214.764	-0.219056	0.203107	AGG9NCCA	72	206.804	-0.273539	0.113291	AGG12NCCA	73	210.321	-0.249216	0.149193	AGG15NCCA	86	248.538	-0.00833764	0.985805	AGG18NCCA	83	240.61	-0.0551116	0.781383	AGG21NCCA	83	241.356	-0.0506464	0.80338	AGG24NCCA	100	291.694	0.222649	0.116359
[AGG, CCC]	153.089	AGGCCC	51	145.153	-0.0767931	0.770915	AGG3NCCC	41	117.047	-0.387283	0.0893689	AGG6NCCC	40	114.541	-0.418509	0.0678056	AGG9NCCC	60	172.337	0.170864	0.324343	AGG12NCCC	31	89.3143	-0.777407	0.00144792	AGG15NCCC	40	115.599	-0.405237	0.0780554	AGG18NCCC	44	127.552	-0.263282	0.249988	AGG21NCCC	44	127.948	-0.258817	0.259097	AGG24NCCC	54	157.515	0.041118	0.76515
[AGG, CCG]	104.538	AGGCCG	29	82.5381	-0.340898	0.227981	AGG3NCCG	31	88.4989	-0.240299	0.402297	AGG6NCCG	36	103.087	-0.0201732	0.979264	AGG9NCCG	36	103.402	-0.0157626	0.964546	AGG12NCCG	51	146.936	0.491162	0.0165965	AGG15NCCG	38	109.819	0.0711017	0.68238	AGG18NCCG	29	84.0684	-0.314393	0.272013	AGG21NCCG	34	98.8685	-0.0804464	0.829393	AGG24NCCG	32	93.3421	-0.16343	0.590688
[AGG, CCU]	265.571	AGGCCU	109	310.229	0.224238	0.100093	AGG3NCCU	91	259.787	-0.031768	0.887658	AGG6NCCU	58	166.084	-0.677184	0.000148774	AGG9NCCU	97	278.612	0.069158	0.592271	AGG12NCCU	82	236.251	-0.168779	0.313852	AGG15NCCU	88	254.318	-0.0624615	0.735107	AGG18NCCU	87	252.205	-0.0744982	0.678384	AGG21NCCU	82	238.448	-0.155425	0.357502	AGG24NCCU	100	291.694	0.135359	0.32229
[AGG, CGA]	83.1573	AGGCGA	26	73.9997	-0.168324	0.63181	AGG3NCGA	44	125.611	0.595052	0.00774142	AGG6NCGA	34	97.3596	0.22748	0.311881	AGG9NCGA	32	91.9131	0.144428	0.499498	AGG12NCGA	28	80.671	-0.0437933	0.970461	AGG15NCGA	30	86.6994	0.06018	0.727672	AGG18NCGA	33	95.6641	0.202135	0.366264	AGG21NCGA	31	90.1448	0.116402	0.573303	AGG24NCGA	24	70.0066	-0.248352	0.461319
[AGG, CGC]	92.3266	AGGCGC	25	71.1535	-0.375811	0.217118	AGG3NCGC	28	79.9345	-0.207928	0.509954	AGG6NCGC	35	100.223	0.118397	0.554051	AGG9NCGC	33	94.7854	0.0379187	0.790449	AGG12NCGC	33	95.0765	0.0423428	0.777003	AGG15NCGC	23	66.4696	-0.474052	0.124554	AGG18NCGC	36	104.361	0.176763	0.405367	AGG21NCGC	32	93.0527	0.011303	0.871931	AGG24NCGC	25	72.9235	-0.340362	0.271278
[AGG, CGG]	96.214	AGGCGG	50	142.307	0.564688	0.00704608	AGG3NCGG	44	125.611	0.384647	0.0725438	AGG6NCGG	38	108.814	0.177541	0.393989	AGG9NCGG	44	126.38	0.393455	0.0668245	AGG12NCGG	54	155.58	0.693335	0.000771935	AGG15NCGG	34	98.2594	0.0303482	0.813195	AGG18NCGG	29	84.0684	-0.194682	0.533667	AGG21NCGG	42	122.132	0.344119	0.111506	AGG24NCGG	39	113.761	0.241683	0.260213
[AGG, CGU]	109.609	AGGCGU	42	119.538	0.125105	0.511228	AGG3NCGU	50	142.74	0.381028	0.0595486	AGG6NCGU	37	105.95	-0.0489778	0.920912	AGG9NCGU	37	106.275	-0.0445673	0.93588	AGG12NCGU	44	126.769	0.209835	0.29694	AGG15NCGU	33	95.3694	-0.200765	0.48073	AGG18NCGU	30	86.9674	-0.333817	0.229769	AGG21NCGU	40	116.316	0.0856859	0.633197	AGG24NCGU	32	93.3421	-0.231763	0.412732
[AGG, CUA]	119.539	AGGCUA	49	139.461	0.222384	0.25113	AGG3NCUA	26	74.2248	-0.687502	0.0118019	AGG6NCUA	44	125.995	0.0758867	0.655507	AGG9NCUA	28	80.4239	-0.571779	0.0334264	AGG12NCUA	35	100.839	-0.245427	0.35438	AGG15NCUA	39	112.709	-0.0848703	0.790477	AGG18NCUA	46	133.35	0.157741	0.408358	AGG21NCUA	31	90.1448	-0.40716	0.124964	AGG24NCUA	28	81.6743	-0.549522	0.0420124
[AGG, CUC]	246.049	AGGCUC	74	210.614	-0.224343	0.194829	AGG3NCUC	83	236.949	-0.054373	0.785022	AGG6NCUC	69	197.583	-0.316491	0.0699627	AGG9NCUC	75	215.421	-0.191786	0.270909	AGG12NCUC	73	210.321	-0.226356	0.19387	AGG15NCUC	59	170.509	-0.5291	0.00354746	AGG18NCUC	61	176.834	-0.476554	0.00812683	AGG21NCUC	69	200.645	-0.294302	0.0939573	AGG24NCUC	82	239.189	-0.0407953	0.853937
[AGG, CUG]	239.838	AGGCUG	104	295.999	0.303532	0.0326189	AGG3NCUG	121	345.431	0.526339	0.000122797	AGG6NCUG	101	289.215	0.270084	0.0588208	AGG9NCUG	94	269.995	0.170872	0.232479	AGG12NCUG	108	311.159	0.375595	0.00792364	AGG15NCUG	86	248.538	0.0514098	0.68927	AGG18NCUG	99	286.992	0.258953	0.0718775	AGG21NCUG	80	232.632	-0.0440103	0.841304	AGG24NCUG	61	177.933	-0.430722	0.0177694
[AGG, CUU]	335.714	AGGCUU	128	364.306	0.117919	0.331868	AGG3NCUU	113	322.593	-0.0575181	0.715901	AGG6NCUU	109	312.123	-0.105116	0.480146	AGG9NCUU	100	287.228	-0.225033	0.124905	AGG12NCUU	96	276.586	-0.279503	0.0583224	AGG15NCUU	117	338.128	0.0103372	0.88963	AGG18NCUU	104	301.487	-0.155136	0.293217	AGG21NCUU	101	293.698	-0.192899	0.190927	AGG24NCUU	145	422.956	0.333277	0.006305
[AGG, GAA]	431.125	AGGGAA	162	461.075	0.0968949	0.369822	AGG3NGAA	119	339.721	-0.343754	0.00818447	AGG6NGAA	144	412.346	-0.0642492	0.629376	AGG9NGAA	149	427.97	-0.0105951	0.971895	AGG12NGAA	155	446.571	0.0507849	0.625047	AGG15NGAA	123	355.468	-0.278387	0.0315531	AGG18NGAA	145	420.342	-0.0365414	0.801923	AGG21NGAA	160	465.264	0.109943	0.315591	AGG24NGAA	147	428.79	-0.00783388	0.991205
[AGG, GAC]	302.966	AGGGAC	124	352.921	0.22019	0.086234	AGG3NGAC	76	216.965	-0.481695	0.00264218	AGG6NGAC	98	280.625	-0.110516	0.483264	AGG9NGAC	100	287.228	-0.0769591	0.637018	AGG12NGAC	116	334.208	0.14159	0.270974	AGG15NGAC	102	294.778	-0.0395281	0.831819	AGG18NGAC	120	347.869	0.199389	0.123724	AGG21NGAC	106	308.237	0.0248836	0.809358	AGG24NGAC	109	317.946	0.0696265	0.573451
[AGG, GAG]	541.072	AGGGAG	212	603.382	0.157251	0.109047	AGG3NGAG	166	473.897	-0.191246	0.0903612	AGG6NGAG	196	561.249	0.0528218	0.577982	AGG9NGAG	237	680.731	0.331266	0.000574457	AGG12NGAG	240	691.465	0.353837	0.000225544	AGG15NGAG	196	566.436	0.0660942	0.494446	AGG18NGAG	192	556.591	0.0407982	0.661747	AGG21NGAG	210	610.659	0.174546	0.0779889	AGG24NGAG	193	562.969	0.057237	0.552008
[AGG, GAU]	488.507	AGGGAU	174	495.228	0.0197156	0.818207	AGG3NGAU	139	396.817	-0.299903	0.0131065	AGG6NGAU	164	469.617	-0.056895	0.648219	AGG9NGAU	172	494.033	0.0162283	0.843378	AGG12NGAU	175	504.193	0.0455988	0.641533	AGG15NGAU	164	473.957	-0.0436226	0.736001	AGG18NGAU	131	379.757	-0.3633	0.00319018	AGG21NGAU	153	444.908	-0.13487	0.262628	AGG24NGAU	177	516.298	0.0798265	0.436298
[AGG, GCA]	336.77	AGGGCA	92	261.845	-0.363051	0.0142968	AGG3NGCA	98	279.771	-0.26752	0.0677509	AGG6NGCA	108	309.26	-0.122945	0.404175	AGG9NGCA	108	310.207	-0.118534	0.422826	AGG12NGCA	105	302.516	-0.154752	0.291876	AGG15NGCA	123	355.468	0.0779544	0.513554	AGG18NGCA	104	301.487	-0.159669	0.278175	AGG21NGCA	99	287.882	-0.226287	0.124679	AGG24NGCA	116	338.365	0.00681655	0.910525
[AGG, GCC]	263.12	AGGGCC	79	224.845	-0.22679	0.173753	AGG3NGCC	99	282.625	0.103169	0.441601	AGG6NGCC	85	243.399	-0.112399	0.51198	AGG9NGCC	81	232.655	-0.177529	0.290512	AGG12NGCC	73	210.321	-0.323131	0.0560537	AGG15NGCC	99	286.108	0.120839	0.374415	AGG18NGCC	78	226.115	-0.218664	0.19418	AGG21NGCC	71	206.461	-0.349854	0.0402446	AGG24NGCC	82	239.189	-0.13757	0.421276
[AGG, GCG]	130.145	AGGGCG	38	108.153	-0.267036	0.283819	AGG3NGCG	45	128.466	-0.0187271	0.990747	AGG6NGCG	44	125.995	-0.0467515	0.907394	AGG9NGCG	55	157.976	0.279587	0.138119	AGG12NGCG	59	169.985	0.385295	0.0402152	AGG15NGCG	52	150.279	0.207529	0.268716	AGG18NGCG	41	118.855	-0.130907	0.62612	AGG21NGCG	38	110.5	-0.236067	0.351754	AGG24NGCG	39	113.761	-0.194113	0.450394
[AGG, GCU]	450.689	AGGGCU	129	367.152	-0.295754	0.0187298	AGG3NGCU	135	385.398	-0.225782	0.0704882	AGG6NGCU	135	386.575	-0.221384	0.0764814	AGG9NGCU	159	456.693	0.0190935	0.82672	AGG12NGCU	143	411.998	-0.129494	0.301399	AGG15NGCU	136	393.037	-0.197465	0.115134	AGG18NGCU	150	434.837	-0.0516576	0.698966	AGG21NGCU	155	450.724	0.000113316	0.956778	AGG24NGCU	138	402.538	-0.163008	0.195163
[AGG, GGA]	304.487	AGGGGA	81	230.537	-0.401382	0.010709	AGG3NGGA	97	276.916	-0.136936	0.377597	AGG6NGGA	103	294.942	-0.0459508	0.795161	AGG9NGGA	88	252.761	-0.268609	0.0833327	AGG12NGGA	91	262.181	-0.215822	0.16336	AGG15NGGA	112	323.678	0.0881759	0.48236	AGG18NGGA	103	298.588	-0.0282271	0.893474	AGG21NGGA	104	302.421	-0.00982269	0.996355	AGG24NGGA	101	294.611	-0.0475719	0.789295
[AGG, GGC]	211.654	AGGGGC	43	122.384	-0.790291	0.000115058	AGG3NGGC	47	134.176	-0.657584	0.00100763	AGG6NGGC	54	154.63	-0.452888	0.0189913	AGG9NGGC	63	180.954	-0.226085	0.232426	AGG12NGGC	64	184.391	-0.198941	0.295288	AGG15NGGC	55	158.949	-0.413143	0.0321642	AGG18NGGC	66	191.328	-0.145657	0.451551	AGG21NGGC	78	226.816	0.0998158	0.496955	AGG24NGGC	86	250.857	0.245157	0.10875
[AGG, GGG]	232.866	AGGGGG	44	125.23	-0.894916	6.99052e-06	AGG3NGGG	85	242.658	0.059427	0.653548	AGG6NGGG	81	231.945	-0.00571684	0.969857	AGG9NGGG	79	226.91	-0.0373755	0.875354	AGG12NGGG	98	282.348	0.277978	0.0556038	AGG15NGGG	94	271.658	0.222294	0.127456	AGG18NGGG	90	260.902	0.16401	0.259368	AGG21NGGG	73	212.277	-0.133553	0.467803	AGG24NGGG	78	227.521	-0.0334966	0.895792
[AGG, GGU]	312.896	AGGGGU	76	216.307	-0.532606	0.000797495	AGG3NGGU	86	245.513	-0.349885	0.023077	AGG6NGGU	97	277.761	-0.17184	0.258763	AGG9NGGU	106	304.462	-0.0394214	0.827247	AGG12NGGU	127	365.9	0.225767	0.0757026	AGG15NGGU	107	309.228	-0.0170131	0.953579	AGG18NGGU	112	324.678	0.0533262	0.651922	AGG21NGGU	100	290.79	-0.105707	0.499449	AGG24NGGU	94	274.192	-0.190496	0.214808
[AGG, GUA]	135.976	AGGGUA	45	128.076	-0.0863448	0.758445	AGG3NGUA	37	105.628	-0.364361	0.134113	AGG6NGUA	36	103.087	-0.399492	0.102033	AGG9NGUA	36	103.402	-0.395081	0.106333	AGG12NGUA	43	123.888	-0.134318	0.602908	AGG15NGUA	49	141.609	0.0585652	0.706199	AGG18NGUA	59	171.036	0.33095	0.0744023	AGG21NGUA	41	119.224	-0.189676	0.44795	AGG24NGUA	35	102.093	-0.413466	0.0944196
[AGG, GUC]	222.809	AGGGUC	63	179.307	-0.313378	0.0879746	AGG3NGUC	66	188.417	-0.24188	0.186783	AGG6NGUC	72	206.173	-0.111952	0.555779	AGG9NGUC	58	166.592	-0.419485	0.0249863	AGG12NGUC	80	230.488	0.0488861	0.707342	AGG15NGUC	73	210.969	-0.0787798	0.69404	AGG18NGUC	58	168.137	-0.406172	0.0304561	AGG21NGUC	73	212.277	-0.0698632	0.734122	AGG24NGUC	60	175.016	-0.348318	0.0623011
[AGG, GUG]	322.234	AGGGUG	91	258.999	-0.315166	0.0363847	AGG3NGUG	112	319.738	-0.0112215	0.984363	AGG6NGUG	113	323.577	0.00599971	0.915061	AGG9NGUG	140	402.12	0.319514	0.00984501	AGG12NGUG	128	368.781	0.194655	0.120997	AGG15NGUG	130	375.698	0.221461	0.0777987	AGG18NGUG	135	391.353	0.28036	0.0249241	AGG21NGUG	125	363.487	0.173794	0.167929	AGG24NGUG	119	347.116	0.107307	0.388747
[AGG, GUU]	380.884	AGGGUU	122	347.229	-0.133464	0.328546	AGG3NGUU	116	331.157	-0.201836	0.138797	AGG6NGUU	128	366.53	-0.0554202	0.705129	AGG9NGUU	115	330.313	-0.20552	0.133075	AGG12NGUU	124	357.257	-0.0923892	0.508796	AGG15NGUU	127	367.028	-0.0534631	0.718099	AGG18NGUU	118	342.072	-0.155053	0.259746	AGG21NGUU	128	372.211	-0.0332312	0.839354	AGG24NGUU	131	382.119	0.00467083	0.924271
[AGG, UAC]	213.851	AGGUAC	72	204.922	-0.0615311	0.77457	AGG3NUAC	93	265.497	0.312086	0.0373778	AGG6NUAC	64	183.265	-0.222675	0.236012	AGG9NUAC	69	198.188	-0.10974	0.575272	AGG12NUAC	65	187.272	-0.191473	0.311349	AGG15NUAC	68	196.519	-0.12194	0.530825	AGG18NUAC	71	205.823	-0.0552043	0.805786	AGG21NUAC	64	186.105	-0.200486	0.291106	AGG24NUAC	66	192.518	-0.151613	0.430884
[AGG, UAU]	230.373	AGGUAU	50	142.307	-0.694963	0.000302842	AGG3NUAU	95	271.206	0.23542	0.10611	AGG6NUAU	93	266.307	0.209121	0.151776	AGG9NUAU	101	290.101	0.332584	0.0216696	AGG12NUAU	78	224.726	-0.0358014	0.884762	AGG15NUAU	92	265.878	0.206796	0.158063	AGG18NUAU	76	220.317	-0.064387	0.752084	AGG21NUAU	89	258.803	0.167884	0.251356	AGG24NUAU	87	253.774	0.139573	0.337521
[AGG, UCA]	221.33	AGGUCA	64	182.153	-0.28105	0.126372	AGG3NUCA	75	214.11	-0.0478472	0.831867	AGG6NUCA	74	211.9	-0.0628154	0.763962	AGG9NUCA	85	244.144	0.141533	0.336217	AGG12NUCA	66	190.153	-0.21904	0.23628	AGG15NUCA	59	170.509	-0.376353	0.0444529	AGG18NUCA	79	229.014	0.0492357	0.706775	AGG21NUCA	69	200.645	-0.141555	0.453844	AGG24NUCA	75	218.771	-0.0167821	0.980526
[AGG, UCC]	200.414	AGGUCC	38	108.153	-0.889906	3.52474e-05	AGG3NUCC	71	202.691	0.0162974	0.861992	AGG6NUCC	50	143.176	-0.485196	0.0151905	AGG9NUCC	69	198.188	-0.0161176	0.989589	AGG12NUCC	62	178.629	-0.166022	0.400932	AGG15NUCC	53	153.169	-0.38786	0.0500484	AGG18NUCC	61	176.834	-0.180591	0.360715	AGG21NUCC	62	180.29	-0.152667	0.444696	AGG24NUCC	66	192.518	-0.0579905	0.804806
[AGG, UCG]	117.975	AGGUCG	31	88.2304	-0.419136	0.112855	AGG3NUCG	40	114.192	-0.0470207	0.917845	AGG6NUCG	50	143.176	0.279305	0.155357	AGG9NUCG	44	126.38	0.0992905	0.581261	AGG12NUCG	41	118.125	0.00183502	0.911355	AGG15NUCG	32	92.4794	-0.351279	0.186055	AGG18NUCG	44	127.552	0.112604	0.540948	AGG21NUCG	49	142.487	0.272347	0.168557	AGG24NUCG	46	134.179	0.185678	0.340567
[AGG, UCU]	272.543	AGGUCU	55	156.538	-0.799973	8.82905e-06	AGG3NUCU	85	242.658	-0.167558	0.307824	AGG6NUCU	100	286.352	0.0713043	0.577938	AGG9NUCU	84	241.272	-0.175824	0.285694	AGG12NUCU	78	224.726	-0.278315	0.0919304	AGG15NUCU	96	277.438	0.025683	0.809083	AGG18NUCU	98	284.093	0.0598817	0.634789	AGG21NUCU	87	252.987	-0.107419	0.527411	AGG24NUCU	81	236.272	-0.206034	0.213905
[AGG, UGC]	126.046	AGGUGC	29	82.5381	-0.610817	0.0194412	AGG3NUGC	56	159.869	0.342941	0.0717833	AGG6NUGC	45	128.858	0.0318364	0.805529	AGG9NUGC	36	103.402	-0.285681	0.262305	AGG12NUGC	40	115.244	-0.129254	0.637162	AGG15NUGC	45	130.049	0.0451088	0.758498	AGG18NUGC	47	136.249	0.112296	0.532747	AGG21NUGC	47	136.671	0.116761	0.519241	AGG24NUGC	39	113.761	-0.147946	0.584475
[AGG, UGG]	176.371	AGGUGG	57	162.23	-0.120574	0.580605	AGG3NUGG	65	185.562	0.0732874	0.6252	AGG6NUGG	65	186.129	0.0776845	0.608193	AGG9NUGG	67	192.443	0.125816	0.432561	AGG12NUGG	49	141.174	-0.321139	0.127212	AGG15NUGG	70	202.299	0.197872	0.229616	AGG18NUGG	64	185.53	0.0730405	0.627904	AGG21NUGG	61	177.382	0.00824298	0.896962	AGG24NUGG	71	207.103	0.231732	0.162385
[AGG, UGU]	114.51	AGGUGU	27	76.8458	-0.575439	0.0357757	AGG3NUGU	46	131.321	0.197619	0.313897	AGG6NUGU	38	108.814	-0.0736181	0.83336	AGG9NUGU	36	103.402	-0.14721	0.607462	AGG12NUGU	37	106.601	-0.103258	0.739449	AGG15NUGU	34	98.2594	-0.22081	0.421233	AGG18NUGU	27	78.2706	-0.548934	0.046586	AGG21NUGU	32	93.0527	-0.299357	0.270563	AGG24NUGU	30	87.5082	-0.387987	0.154041
[AGG, UUA]	114.13	AGGUUA	37	105.307	-0.116074	0.697917	AGG3NUUA	53	151.305	0.406777	0.0400618	AGG6NUUA	43	123.131	0.109518	0.552997	AGG9NUUA	42	120.636	0.0799816	0.646427	AGG12NUUA	40	115.244	0.0140164	0.868026	AGG15NUUA	47	135.829	0.251115	0.208526	AGG18NUUA	33	95.6641	-0.254628	0.351438	AGG21NUUA	35	101.776	-0.165274	0.561588	AGG24NUUA	49	142.93	0.324631	0.106432
[AGG, UUC]	302.163	AGGUUC	99	281.768	-0.100822	0.524415	AGG3NUUC	129	368.269	0.285432	0.0256021	AGG6NUUC	94	269.171	-0.166809	0.282708	AGG9NUUC	84	241.272	-0.32467	0.0384202	AGG12NUUC	92	265.062	-0.189001	0.224324	AGG15NUUC	101	291.888	-0.0499139	0.776781	AGG18NUUC	92	266.7	-0.180112	0.248733	AGG21NUUC	104	302.421	0.00123095	0.941157	AGG24NUUC	98	285.86	-0.0800199	0.626287
[AGG, UUG]	319.488	AGGUUG	123	350.075	0.131904	0.290149	AGG3NUUG	162	462.478	0.533623	7.4015e-06	AGG6NUUG	127	363.667	0.186855	0.137153	AGG9NUUG	109	313.079	-0.0292349	0.881746	AGG12NUUG	97	279.467	-0.193082	0.200348	AGG15NUUG	103	297.668	-0.102057	0.508626	AGG18NUUG	108	313.083	-0.0292185	0.882839	AGG21NUUG	117	340.224	0.0907239	0.462959	AGG24NUUG	115	335.448	0.0703283	0.561902
[AGG, UUU]	307.15	AGGUUU	114	324.46	0.0790995	0.520985	AGG3NUUU	133	379.689	0.305876	0.0156399	AGG6NUUU	107	306.396	-0.00354264	0.969158	AGG9NUUU	96	275.739	-0.155637	0.313261	AGG12NUUU	95	273.705	-0.166319	0.281317	AGG15NUUU	92	265.878	-0.208175	0.177415	AGG18NUUU	99	286.992	-0.0979292	0.537701	AGG21NUUU	96	279.158	-0.137858	0.37696	AGG24NUUU	102	297.528	-0.0459163	0.796862
[AGU, AAA]	270.91	AGUAAA	68	193.538	-0.485199	0.00425788	AGU3NAAA	111	316.883	0.226138	0.0946491	AGU6NAAA	86	246.262	-0.137616	0.408065	AGU9NAAA	93	267.122	-0.0203112	0.946317	AGU12NAAA	94	270.824	-0.000457071	0.947948	AGU15NAAA	89	257.208	-0.0748748	0.671893	AGU18NAAA	91	263.801	-0.0383622	0.853026	AGU21NAAA	95	276.25	0.028164	0.796715	AGU24NAAA	94	274.192	0.0173763	0.853333
[AGU, AAC]	206.913	AGUAAC	52	147.999	-0.483436	0.0135324	AGU3NAAC	62	176.998	-0.225295	0.238481	AGU6NAAC	88	251.989	0.284337	0.0628306	AGU9NAAC	71	203.932	-0.0209367	0.965046	AGU12NAAC	69	198.796	-0.0577353	0.798855	AGU15NAAC	80	231.199	0.160106	0.294285	AGU18NAAC	82	237.711	0.200181	0.193159	AGU21NAAC	69	200.645	-0.044381	0.859504	AGU24NAAC	57	166.266	-0.315536	0.103739
[AGU, AAG]	460.358	AGUAAG	47	133.769	-1.78302	4.63359e-26	AGU3NAAG	141	402.527	-0.193669	0.115592	AGU6NAAG	140	400.892	-0.19954	0.105671	AGU9NAAG	168	482.544	0.0679048	0.511932	AGU12NAAG	152	437.928	-0.072061	0.570872	AGU15NAAG	140	404.597	-0.186268	0.132533	AGU18NAAG	165	478.32	0.0552228	0.589425	AGU21NAAG	159	462.356	0.00624872	0.914756	AGU24NAAG	154	449.209	-0.0353687	0.801141
[AGU, AAU]	244.972	AGUAAU	82	233.384	-0.0699157	0.712046	AGU3NAAU	112	319.738	0.384271	0.00577868	AGU6NAAU	98	280.625	0.196023	0.16703	AGU9NAAU	82	235.527	-0.0567242	0.775573	AGU12NAAU	78	224.726	-0.12445	0.485265	AGU15NAAU	89	257.208	0.070319	0.598633	AGU18NAAU	73	211.621	-0.211138	0.228496	AGU21NAAU	107	311.145	0.344969	0.0146237	AGU24NAAU	91	265.442	0.115776	0.409472
[AGU, ACA]	159.242	AGUACA	48	136.615	-0.221105	0.319676	AGU3NACA	58	165.579	0.0562969	0.702078	AGU6NACA	58	166.084	0.060694	0.685158	AGU9NACA	65	186.698	0.229491	0.182848	AGU12NACA	56	161.342	0.0189026	0.852035	AGU15NACA	58	167.619	0.0739664	0.635164	AGU18NACA	68	197.126	0.3079	0.0750243	AGU21NACA	52	151.211	-0.0746583	0.775799	AGU24NACA	65	189.601	0.251749	0.147097
[AGU, ACC]	148.424	AGUACC	36	102.461	-0.534645	0.0235836	AGU3NACC	45	128.466	-0.208333	0.370821	AGU6NACC	43	123.131	-0.269524	0.244009	AGU9NACC	59	169.465	0.191265	0.278675	AGU12NACC	45	129.65	-0.195101	0.406329	AGU15NACC	41	118.489	-0.324965	0.162332	AGU18NACC	41	118.855	-0.320513	0.168844	AGU21NACC	36	104.684	-0.503675	0.0341827	AGU24NACC	40	116.678	-0.347193	0.137981
[AGU, ACG]	72.2078	AGUACG	19	54.0767	-0.417149	0.23825	AGU3NACG	20	57.096	-0.338765	0.341892	AGU6NACG	27	77.3149	0.0985918	0.631597	AGU9NACG	16	45.9565	-0.651885	0.0716326	AGU12NACG	26	74.9087	0.0529787	0.7517	AGU15NACG	24	69.3596	-0.0580608	0.948694	AGU18NACG	38	110.159	0.609356	0.0109455	AGU21NACG	20	58.158	-0.312179	0.389204	AGU24NACG	17	49.588	-0.542165	0.132996
[AGU, ACU]	189.774	AGUACU	51	145.153	-0.386704	0.0557984	AGU3NACU	74	211.255	0.154708	0.325345	AGU6NACU	78	223.354	0.235054	0.139933	AGU9NACU	58	166.592	-0.187957	0.353567	AGU12NACU	48	138.293	-0.456551	0.0263348	AGU15NACU	64	184.959	-0.0370758	0.901653	AGU18NACU	69	200.025	0.0759	0.607773	AGU21NACU	55	159.934	-0.2468	0.223447	AGU24NACU	62	180.85	-0.0694839	0.765568
[AGU, AGA]	147.87	AGUAGA	41	116.692	-0.341623	0.139537	AGU3NAGA	58	165.579	0.163189	0.350827	AGU6NAGA	53	151.766	0.037526	0.779719	AGU9NAGA	64	183.826	0.314016	0.077778	AGU12NAGA	52	149.817	0.0188799	0.852364	AGU15NAGA	53	153.169	0.0507984	0.729309	AGU18NAGA	52	150.743	0.027769	0.817829	AGU21NAGA	65	189.013	0.354162	0.0472325	AGU24NAGA	54	157.515	0.091161	0.58231
[AGU, AGC]	137.508	AGUAGC	37	105.307	-0.384908	0.111208	AGU3NAGC	61	174.143	0.340759	0.0628296	AGU6NAGC	52	148.903	0.114859	0.510004	AGU9NAGC	73	209.677	0.608654	0.000570104	AGU12NAGC	68	195.915	0.510717	0.00454861	AGU15NAGC	48	138.719	0.012654	0.875837	AGU18NAGC	65	188.429	0.454511	0.0125563	AGU21NAGC	46	133.763	-0.0398299	0.927661	AGU24NAGC	57	166.266	0.273977	0.139318
[AGU, AGG]	171.005	AGUAGG	44	125.23	-0.449455	0.037304	AGU3NAGG	63	179.853	0.0727772	0.630573	AGU6NAGG	43	123.131	-0.473841	0.0292336	AGU9NAGG	63	180.954	0.0815849	0.597117	AGU12NAGG	64	184.391	0.108729	0.497314	AGU15NAGG	54	156.059	-0.131946	0.553417	AGU18NAGG	66	191.328	0.162012	0.328255	AGU21NAGG	64	186.105	0.122083	0.452726	AGU24NAGG	57	166.266	-0.0405476	0.900243
[AGU, AGU]	131.871	AGUAGU	48	136.615	0.0509909	0.734355	AGU3NAGU	78	222.675	0.755814	1.49048e-05	AGU6NAGU	67	191.856	0.540898	0.00297748	AGU9NAGU	66	189.571	0.523614	0.00420009	AGU12NAGU	62	178.629	0.43784	0.0182867	AGU15NAGU	55	158.949	0.269441	0.151685	AGU18NAGU	67	194.227	0.558622	0.00222032	AGU21NAGU	68	197.737	0.584461	0.00132493	AGU24NAGU	56	163.349	0.308832	0.101757
[AGU, AUA]	133.272	AGUAUA	32	91.0765	-0.54922	0.0286982	AGU3NAUA	55	157.014	0.236524	0.202742	AGU6NAUA	39	111.677	-0.255036	0.301458	AGU9NAUA	56	160.848	0.271327	0.145904	AGU12NAUA	46	132.531	-0.00804206	0.952263	AGU15NAUA	52	150.279	0.173273	0.346297	AGU18NAUA	57	165.238	0.310175	0.0977418	AGU21NAUA	51	148.303	0.154176	0.399009	AGU24NAUA	38	110.844	-0.265843	0.286187
[AGU, AUC]	198.181	AGUAUC	42	119.538	-0.729347	0.000501217	AGU3NAUC	60	171.288	-0.21039	0.283359	AGU6NAUC	47	134.585	-0.558295	0.00610106	AGU9NAUC	67	192.443	-0.0423839	0.872291	AGU12NAUC	62	178.629	-0.149853	0.454157	AGU15NAUC	59	170.509	-0.216968	0.271642	AGU18NAUC	66	191.328	-0.0507658	0.83674	AGU21NAUC	46	133.763	-0.567133	0.00580341	AGU24NAUC	53	154.598	-0.358295	0.0723896
[AGU, AUG]	248.491	AGUAUG	53	150.845	-0.720125	0.000106508	AGU3NAUG	83	236.949	-0.0686221	0.715885	AGU6NAUG	94	269.171	0.115324	0.404845	AGU9NAUG	86	247.016	-0.00858905	0.987024	AGU12NAUG	106	305.397	0.297491	0.0343572	AGU15NAUG	99	286.108	0.203365	0.150863	AGU18NAUG	97	281.194	0.178372	0.207654	AGU21NAUG	104	302.421	0.283364	0.0451037	AGU24NAUG	79	230.438	-0.108816	0.545625
[AGU, AUU]	276.547	AGUAUU	69	196.384	-0.493849	0.00331951	AGU3NAUU	101	288.335	0.0602218	0.629608	AGU6NAUU	93	266.307	-0.0544337	0.766125	AGU9NAUU	90	258.506	-0.0973289	0.563668	AGU12NAUU	99	285.229	0.0445988	0.709592	AGU15NAUU	83	239.868	-0.205281	0.209445	AGU18NAUU	95	275.397	-0.00601314	0.978256	AGU21NAUU	96	279.158	0.0135589	0.87331	AGU24NAUU	90	262.525	-0.0750714	0.668564
[AGU, CAA]	178.89	AGUCAA	52	147.999	-0.273485	0.186531	AGU3NCAA	59	168.433	-0.0868981	0.702949	AGU6NCAA	63	180.402	0.0121359	0.880608	AGU9NCAA	72	206.804	0.209192	0.200686	AGU12NCAA	57	164.223	-0.123419	0.570121	AGU15NCAA	66	190.739	0.0925225	0.55034	AGU18NCAA	49	142.047	-0.33271	0.112753	AGU21NCAA	71	206.461	0.206792	0.208221	AGU24NCAA	63	183.767	0.0388039	0.767128
[AGU, CAC]	110.202	AGUCAC	30	85.3842	-0.368105	0.179422	AGU3NCAC	32	91.3537	-0.270612	0.326659	AGU6NCAC	30	85.9055	-0.359324	0.191509	AGU9NCAC	44	126.38	0.197628	0.322403	AGU12NCAC	36	103.72	-0.0874548	0.796627	AGU15NCAC	34	98.2594	-0.165479	0.568858	AGU18NCAC	31	89.8663	-0.294294	0.289244	AGU21NCAC	34	98.8685	-0.156563	0.594561	AGU24NCAC	36	105.01	-0.0696215	0.855558
[AGU, CAG]	238.618	AGUCAG	77	219.153	-0.122767	0.495223	AGU3NCAG	71	202.691	-0.235423	0.181831	AGU6NCAG	99	283.488	0.248584	0.0832022	AGU9NCAG	68	195.315	-0.288899	0.103416	AGU12NCAG	78	224.726	-0.0865358	0.645417	AGU15NCAG	66	190.739	-0.323106	0.070424	AGU18NCAG	74	214.519	-0.153595	0.392253	AGU21NCAG	72	209.369	-0.188659	0.290734	AGU24NCAG	92	268.358	0.169457	0.240498
[AGU, CAU]	139.137	AGUCAU	43	122.384	-0.18509	0.447244	AGU3NCAU	58	165.579	0.25101	0.169043	AGU6NCAU	52	148.903	0.0978658	0.564727	AGU9NCAU	53	152.231	0.129757	0.461435	AGU12NCAU	43	123.888	-0.167474	0.498736	AGU15NCAU	39	112.709	-0.303899	0.207743	AGU18NCAU	41	118.855	-0.227298	0.350116	AGU21NCAU	40	116.316	-0.258457	0.286756	AGU24NCAU	47	137.096	-0.0213171	0.99586
[AGU, CCA]	192.771	AGUCCA	67	190.691	-0.0156516	0.993638	AGU3NCCA	68	194.127	0.0101058	0.890138	AGU6NCCA	104	297.806	0.62748	2.68676e-05	AGU9NCCA	70	201.06	0.0607337	0.667854	AGU12NCCA	58	167.104	-0.206144	0.303768	AGU15NCCA	85	245.648	0.349703	0.0264488	AGU18NCCA	79	229.014	0.248545	0.118035	AGU21NCCA	64	186.105	-0.0507709	0.841153	AGU24NCCA	75	218.771	0.182527	0.250257
[AGU, CCC]	118.055	AGUCCC	33	93.9226	-0.329909	0.210086	AGU3NCCC	44	125.611	0.0895118	0.611453	AGU6NCCC	42	120.268	0.0267948	0.82383	AGU9NCCC	32	91.9131	-0.361112	0.172609	AGU12NCCC	31	89.3143	-0.402492	0.13001	AGU15NCCC	34	98.2594	-0.264787	0.320898	AGU18NCCC	37	107.26	-0.138346	0.627815	AGU21NCCC	32	93.0527	-0.343334	0.197757	AGU24NCCC	36	105.01	-0.16893	0.543592
[AGU, CCG]	80.6147	AGUCCG	19	54.0767	-0.576037	0.0851168	AGU3NCCG	28	79.9345	-0.0122256	0.93596	AGU6NCCG	19	54.4068	-0.567256	0.0907979	AGU9NCCG	27	77.5517	-0.0558853	0.939758	AGU12NCCG	20	57.6221	-0.484421	0.14706	AGU15NCCG	24	69.3596	-0.216948	0.533176	AGU18NCCG	19	55.0793	-0.549532	0.103151	AGU21NCCG	25	72.6975	-0.149138	0.692694	AGU24NCCG	23	67.0896	-0.264953	0.438928
[AGU, CCU]	204.795	AGUCCU	76	216.307	0.078896	0.583508	AGU3NCCU	73	208.401	0.0251768	0.821162	AGU6NCCU	88	251.989	0.299181	0.0511348	AGU9NCCU	74	212.549	0.0536133	0.693152	AGU12NCCU	81	233.37	0.188434	0.221023	AGU15NCCU	71	205.189	0.00276891	0.924615	AGU18NCCU	68	197.126	-0.055064	0.81291	AGU21NCCU	66	191.921	-0.0936675	0.651241	AGU24NCCU	64	186.684	-0.133583	0.502839
[AGU, CGA]	64.1268	AGUCGA	20	56.9228	-0.171921	0.690068	AGU3NCGA	18	51.3864	-0.31954	0.409068	AGU6NCGA	30	85.9055	0.421823	0.0985236	AGU9NCGA	21	60.318	-0.0883401	0.888095	AGU12NCGA	18	51.8599	-0.306308	0.433373	AGU15NCGA	26	75.1395	0.228644	0.357742	AGU18NCGA	33	95.6641	0.57705	0.022934	AGU21NCGA	30	87.2369	0.444011	0.0838535	AGU24NCGA	17	49.588	-0.370937	0.340047
[AGU, CGC]	71.1977	AGUCGC	20	56.9228	-0.322824	0.369838	AGU3NCGC	19	54.2412	-0.392441	0.272713	AGU6NCGC	18	51.5433	-0.466046	0.193353	AGU9NCGC	16	45.9565	-0.631561	0.0826757	AGU12NCGC	21	60.5032	-0.234819	0.531302	AGU15NCGC	27	78.0295	0.132189	0.550025	AGU18NCGC	15	43.4837	-0.711357	0.0543799	AGU21NCGC	26	75.6054	0.0866575	0.664324	AGU24NCGC	23	67.0896	-0.0857412	0.879769
[AGU, CGG]	74.1955	AGUCGG	23	65.4612	-0.180691	0.632427	AGU3NCGG	27	77.0797	0.0550182	0.745474	AGU6NCGG	21	60.1338	-0.303155	0.390676	AGU9NCGG	28	80.4239	0.116293	0.584392	AGU12NCGG	20	57.6221	-0.364709	0.299094	AGU15NCGG	20	57.7996	-0.360272	0.306153	AGU18NCGG	23	66.675	-0.154186	0.699251	AGU21NCGG	19	55.2501	-0.425356	0.227401	AGU24NCGG	37	107.927	0.540649	0.023919
[AGU, CGU]	84.5249	AGUCGU	27	76.8458	-0.13741	0.706291	AGU3NCGU	30	85.6441	0.0189771	0.846754	AGU6NCGU	23	65.8609	-0.359954	0.264764	AGU9NCGU	22	63.1902	-0.419674	0.19407	AGU12NCGU	34	97.9576	0.212781	0.339492	AGU15NCGU	31	89.5894	0.0839524	0.65924	AGU18NCGU	26	75.3717	-0.165353	0.639962	AGU21NCGU	28	81.4211	-0.0539724	0.940677	AGU24NCGU	30	87.5082	0.0500423	0.756095
[AGU, CUA]	92.1823	AGUCUA	23	65.4612	-0.493849	0.10747	AGU3NCUA	36	102.773	0.156898	0.451619	AGU6NCUA	31	88.769	-0.0544337	0.925968	AGU9NCUA	41	117.764	0.353333	0.106812	AGU12NCUA	34	97.9576	0.0876675	0.641738	AGU15NCUA	37	106.929	0.214096	0.321372	AGU18NCUA	28	81.1695	-0.183551	0.572279	AGU21NCUA	37	107.592	0.223012	0.304188	AGU24NCUA	39	113.761	0.30344	0.168357
[AGU, CUC]	189.741	AGUCUC	37	105.307	-0.849428	0.000109569	AGU3NCUC	52	148.45	-0.354058	0.0792847	AGU6NCUC	41	117.404	-0.692548	0.00118616	AGU9NCUC	39	112.019	-0.760288	0.000452796	AGU12NCUC	53	152.699	-0.313345	0.120925	AGU15NCUC	59	170.509	-0.154185	0.453267	AGU18NCUC	53	153.642	-0.304456	0.132932	AGU21NCUC	50	145.395	-0.384055	0.0603865	AGU24NCUC	52	151.681	-0.322993	0.112605
[AGU, CUG]	184.951	AGUCUG	36	102.461	-0.852068	0.000129917	AGU3NCUG	53	151.305	-0.289689	0.154842	AGU6NCUG	53	151.766	-0.285292	0.161848	AGU9NCUG	66	189.571	0.0355923	0.778493	AGU12NCUG	73	210.321	0.185447	0.248929	AGU15NCUG	71	205.189	0.149807	0.347773	AGU18NCUG	52	150.743	-0.295049	0.150934	AGU21NCUG	65	189.013	0.0313443	0.797303	AGU24NCUG	64	186.684	0.0134556	0.87492
[AGU, CUU]	258.886	AGUCUU	78	221.999	-0.221764	0.187367	AGU3NCUU	95	271.206	0.0670734	0.604902	AGU6NCUU	89	254.853	-0.0226516	0.93753	AGU9NCUU	92	264.25	0.0295875	0.791055	AGU12NCUU	76	218.964	-0.241623	0.153799	AGU15NCUU	99	286.108	0.144244	0.296208	AGU18NCUU	88	255.104	-0.0212297	0.945906	AGU21NCUU	88	255.895	-0.0167645	0.969136	AGU24NCUU	96	280.026	0.113245	0.408559
[AGU, GAA]	332.462	AGUGAA	153	435.459	0.389348	0.00117425	AGU3NGAA	103	294.045	-0.177156	0.227666	AGU6NGAA	141	403.756	0.280292	0.0221006	AGU9NGAA	111	318.824	-0.0604329	0.703042	AGU12NGAA	128	368.781	0.149575	0.225929	AGU15NGAA	117	338.128	0.0243777	0.807605	AGU18NGAA	130	376.859	0.180832	0.145088	AGU21NGAA	113	328.592	-0.0168914	0.9504	AGU24NGAA	134	390.87	0.233498	0.060068
[AGU, GAC]	233.633	AGUGAC	105	298.845	0.355154	0.0128966	AGU3NGAC	79	225.529	-0.0509273	0.809602	AGU6NGAC	59	168.947	-0.467668	0.0108579	AGU9NGAC	74	212.549	-0.136447	0.453509	AGU12NGAC	65	187.272	-0.319108	0.0767356	AGU15NGAC	68	196.519	-0.249576	0.164876	AGU18NGAC	50	144.946	-0.688731	0.000347756	AGU21NGAC	77	223.908	-0.0613355	0.764089	AGU24NGAC	74	215.854	-0.11419	0.539923
[AGU, GAG]	417.248	AGUGAG	151	429.767	0.0426506	0.678089	AGU3NGAG	139	396.817	-0.0724293	0.589005	AGU6NGAG	138	395.165	-0.0784487	0.556682	AGU9NGAG	130	373.397	-0.160195	0.218329	AGU12NGAG	132	380.306	-0.133744	0.306097	AGU15NGAG	136	393.037	-0.086238	0.517742	AGU18NGAG	148	429.039	0.040204	0.695343	AGU21NGAG	122	354.764	-0.234047	0.0749618	AGU24NGAG	136	396.704	-0.0728424	0.591535
[AGU, GAU]	376.712	AGUGAU	177	503.767	0.419293	0.000188614	AGU3NGAU	125	356.85	-0.078145	0.581389	AGU6NGAU	159	455.299	0.273351	0.0179601	AGU9NGAU	145	416.481	0.144788	0.213965	AGU12NGAU	152	437.928	0.21723	0.0624395	AGU15NGAU	137	395.927	0.0717723	0.52622	AGU18NGAU	119	344.971	-0.126991	0.361169	AGU21NGAU	149	433.277	0.201825	0.0851265	AGU24NGAU	141	411.289	0.126687	0.278902
[AGU, GCA]	259.701	AGUGCA	123	350.075	0.430816	0.00131698	AGU3NGCA	99	282.625	0.122042	0.370096	AGU6NGCA	89	254.853	-0.0271841	0.913988	AGU9NGCA	102	292.973	0.173918	0.208156	AGU12NGCA	88	253.537	-0.0346513	0.876424	AGU15NGCA	108	312.118	0.265242	0.0552795	AGU18NGCA	89	258.003	-0.00946036	0.993329	AGU21NGCA	103	299.514	0.205772	0.139235	AGU24NGCA	98	285.86	0.13846	0.316448
[AGU, GCC]	202.905	AGUGCC	80	227.691	0.166272	0.277823	AGU3NGCC	54	154.159	-0.396385	0.0426065	AGU6NGCC	39	111.677	-0.861473	5.32059e-05	AGU9NGCC	47	134.997	-0.587876	0.00368597	AGU12NGCC	63	181.51	-0.160761	0.413188	AGU15NGCC	69	199.409	-0.0250783	0.947964	AGU18NGCC	67	194.227	-0.0630622	0.779657	AGU21NGCC	57	165.75	-0.291796	0.135234	AGU24NGCC	60	175.016	-0.213317	0.275905
[AGU, GCG]	100.361	AGUGCG	34	96.7688	-0.0525863	0.919785	AGU3NGCG	25	71.37	-0.491809	0.0927641	AGU6NGCG	30	85.9055	-0.224378	0.449655	AGU9NGCG	27	77.5517	-0.37197	0.20165	AGU12NGCG	38	109.482	0.125494	0.524105	AGU15NGCG	34	98.2594	-0.030533	0.99162	AGU18NGCG	26	75.3717	-0.413105	0.158985	AGU21NGCG	38	110.5	0.138848	0.48862	AGU24NGCG	33	96.259	-0.0602061	0.899208
[AGU, GCU]	347.549	AGUGCU	158	449.69	0.371715	0.00160543	AGU3NGCU	99	282.625	-0.298326	0.0390525	AGU6NGCU	115	329.304	-0.0777951	0.602081	AGU9NGCU	121	347.546	-1.13642e-05	0.952038	AGU12NGCU	130	374.544	0.107917	0.368177	AGU15NGCU	125	361.248	0.0557715	0.625248	AGU18NGCU	132	382.656	0.138833	0.252189	AGU21NGCU	126	366.395	0.0761837	0.518132	AGU24NGCU	115	335.448	-0.0511271	0.748734
[AGU, GGA]	234.806	AGUGGA	169	480.998	1.03456	0	AGU3NGGA	95	271.206	0.207922	0.15012	AGU6NGGA	85	243.399	0.0518544	0.688364	AGU9NGGA	98	281.484	0.261584	0.0705483	AGU12NGGA	90	259.299	0.143151	0.319498	AGU15NGGA	84	242.758	0.0480533	0.707135	AGU18NGGA	95	275.397	0.230043	0.113818	AGU21NGGA	85	247.171	0.0740434	0.588624	AGU24NGGA	88	256.691	0.128563	0.371288
[AGU, GGC]	163.217	AGUGGC	112	318.768	0.965714	1.26147e-10	AGU3NGGC	53	151.305	-0.109337	0.639507	AGU6NGGC	65	186.129	0.189507	0.263254	AGU9NGGC	44	126.38	-0.369018	0.0939658	AGU12NGGC	48	138.293	-0.239063	0.277275	AGU15NGGC	39	112.709	-0.534186	0.0181503	AGU18NGGC	55	159.44	-0.033777	0.932073	AGU21NGGC	49	142.487	-0.195962	0.379209	AGU24NGGC	47	137.096	-0.251604	0.25581
[AGU, GGG]	179.575	AGUGGG	114	324.46	0.853457	6.32923e-09	AGU3NGGG	85	242.658	0.434342	0.00663641	AGU6NGGG	63	180.402	0.00662795	0.904375	AGU9NGGG	68	195.315	0.121221	0.444838	AGU12NGGG	66	190.153	0.0825768	0.587454	AGU15NGGG	68	196.519	0.130083	0.416055	AGU18NGGG	57	165.238	-0.120038	0.582677	AGU21NGGG	69	200.645	0.160061	0.324596	AGU24NGGG	70	204.186	0.185299	0.257752
[AGU, GGU]	241.29	AGUGGU	135	384.229	0.671197	3.99469e-07	AGU3NGGU	106	302.609	0.326686	0.020902	AGU6NGGU	86	246.262	0.0294272	0.794895	AGU9NGGU	99	284.356	0.23693	0.0976262	AGU12NGGU	103	296.754	0.298498	0.0362427	AGU15NGGU	89	257.208	0.0921682	0.505099	AGU18NGGU	92	266.7	0.144448	0.310846	AGU21NGGU	87	252.987	0.0682949	0.610693	AGU24NGGU	90	262.525	0.121684	0.390465
[AGU, GUA]	104.858	AGUGUA	43	122.384	0.222982	0.275569	AGU3NGUA	37	105.628	0.0105541	0.87819	AGU6NGUA	33	94.496	-0.150108	0.620915	AGU9NGUA	39	112.019	0.0953106	0.606755	AGU12NGUA	44	126.769	0.273764	0.186328	AGU15NGUA	30	86.6994	-0.274339	0.338153	AGU18NGUA	42	121.754	0.215539	0.294539	AGU21NGUA	37	107.592	0.0371401	0.791029	AGU24NGUA	35	102.093	-0.0385512	0.962248
[AGU, GUC]	171.819	AGUGUC	67	190.691	0.150346	0.357785	AGU3NGUC	56	159.869	-0.104004	0.647024	AGU6NGUC	45	128.858	-0.415109	0.0534615	AGU9NGUC	43	123.508	-0.476287	0.0283058	AGU12NGUC	49	141.174	-0.283417	0.183994	AGU15NGUC	50	144.499	-0.249833	0.242613	AGU18NGUC	58	168.137	-0.0312571	0.937252	AGU21NGUC	44	127.948	-0.425341	0.0500443	AGU24NGUC	51	148.764	-0.207869	0.335779
[AGU, GUG]	248.491	AGUGUG	114	324.46	0.384845	0.00531516	AGU3NGUG	82	234.094	-0.0861095	0.636472	AGU6NGUG	85	243.399	-0.0298734	0.904797	AGU9NGUG	75	215.421	-0.206035	0.233847	AGU12NGUG	95	273.705	0.139426	0.319844	AGU15NGUG	90	260.098	0.0658611	0.617329	AGU18NGUG	96	278.296	0.163422	0.247419	AGU21NGUG	73	212.277	-0.227251	0.19198	AGU24NGUG	86	250.857	0.0136684	0.873482
[AGU, GUU]	293.719	AGUGUU	124	352.921	0.26491	0.0411448	AGU3NGUU	102	291.19	-0.0124771	0.982576	AGU6NGUU	99	283.488	-0.0511487	0.773235	AGU9NGUU	119	341.802	0.218723	0.0943722	AGU12NGUU	105	302.516	0.0425749	0.714785	AGU15NGUU	113	326.568	0.152946	0.242368	AGU18NGUU	103	298.588	0.023719	0.816837	AGU21NGUU	94	273.342	-0.103727	0.524108	AGU24NGUU	104	303.362	0.0466024	0.694695
[AGU, UAC]	164.911	AGUUAC	56	159.384	-0.0491863	0.866455	AGU3NUAC	55	157.014	-0.0707977	0.781162	AGU6NUAC	57	163.22	-0.0148703	0.992164	AGU9NUAC	51	146.486	-0.170924	0.440646	AGU12NUAC	45	129.65	-0.347073	0.113073	AGU15NUAC	54	156.059	-0.0796004	0.74949	AGU18NUAC	40	115.956	-0.508108	0.023493	AGU21NUAC	40	116.316	-0.503643	0.0248826	AGU24NUAC	43	125.428	-0.394828	0.0747613
[AGU, UAU]	177.652	AGUUAU	53	150.845	-0.235984	0.256751	AGU3NUAU	63	179.853	0.0177594	0.856273	AGU6NUAU	83	237.672	0.419916	0.00928331	AGU9NUAU	53	152.231	-0.222792	0.28741	AGU12NUAU	60	172.866	-0.0393981	0.898956	AGU15NUAU	67	193.629	0.124238	0.437651	AGU18NUAU	74	214.519	0.272054	0.0989426	AGU21NUAU	75	218.092	0.295884	0.0727878	AGU24NUAU	49	142.93	-0.313746	0.137151
[AGU, UCA]	170.679	AGUUCA	66	187.845	0.138259	0.396405	AGU3NUCA	57	162.724	-0.068861	0.782721	AGU6NUCA	67	191.856	0.168735	0.307634	AGU9NUCA	76	218.294	0.354984	0.0326356	AGU12NUCA	88	253.537	0.570912	0.00038201	AGU15NUCA	65	187.849	0.138286	0.399199	AGU18NUCA	58	168.137	-0.0216491	0.977915	AGU21NUCA	58	168.658	-0.017184	0.996816	AGU24NUCA	64	186.684	0.129314	0.429768
[AGU, UCC]	154.55	AGUUCC	46	130.922	-0.239357	0.288692	AGU3NUCC	48	137.03	-0.173572	0.449691	AGU6NUCC	55	157.493	0.027222	0.818939	AGU9NUCC	42	120.636	-0.35741	0.115271	AGU12NUCC	42	121.006	-0.352986	0.120351	AGU15NUCC	53	153.169	-0.0129449	0.97965	AGU18NUCC	37	107.26	-0.526961	0.0237415	AGU21NUCC	71	206.461	0.417798	0.0160929	AGU24NUCC	47	137.096	-0.172881	0.457695
[AGU, UCG]	90.9767	AGUUCG	27	76.8458	-0.24353	0.43643	AGU3NUCG	29	82.7893	-0.136053	0.693033	AGU6NUCG	33	94.496	0.0547573	0.73972	AGU9NUCG	34	97.6577	0.102237	0.601211	AGU12NUCG	29	83.5521	-0.122821	0.731075	AGU15NUCG	27	78.0295	-0.221477	0.487613	AGU18NUCG	39	113.058	0.313489	0.156262	AGU21NUCG	31	90.1448	-0.0132515	0.946305	AGU24NUCG	31	90.4251	-0.00877248	0.932479
[AGU, UCU]	210.172	AGUUCU	89	253.307	0.269316	0.0754359	AGU3NUCU	75	214.11	0.0267846	0.812743	AGU6NUCU	90	257.716	0.294216	0.052319	AGU9NUCU	95	272.867	0.376629	0.012226	AGU12NUCU	70	201.677	-0.0595193	0.788422	AGU15NUCU	65	187.849	-0.161997	0.400544	AGU18NUCU	74	214.519	0.0295401	0.800523	AGU21NUCU	60	174.474	-0.268557	0.160526	AGU24NUCU	82	239.189	0.186583	0.22262
[AGU, UGC]	97.2003	AGUUGC	25	71.1535	-0.450027	0.128872	AGU3NUGC	35	99.9181	0.0397841	0.783557	AGU6NUGC	29	83.042	-0.227121	0.453141	AGU9NUGC	18	51.7011	-0.910766	0.00434397	AGU12NUGC	32	92.1954	-0.0762672	0.852915	AGU15NUGC	15	43.3497	-1.16494	0.000533543	AGU18NUGC	24	69.5739	-0.482416	0.108241	AGU21NUGC	24	69.7896	-0.47795	0.112037	AGU24NUGC	25	72.9235	-0.414578	0.166955
[AGU, UGG]	136.009	AGUUGG	46	130.922	-0.0549874	0.870621	AGU3NUGG	53	151.305	0.153755	0.393166	AGU6NUGG	43	123.131	-0.143504	0.573264	AGU9NUGG	43	123.508	-0.139093	0.587471	AGU12NUGG	52	149.817	0.139506	0.436183	AGU15NUGG	40	115.599	-0.234568	0.340066	AGU18NUGG	49	142.047	0.0626652	0.69154	AGU21NUGG	57	165.75	0.285311	0.125012	AGU24NUGG	53	154.598	0.18482	0.314963
[AGU, UGU]	88.3047	AGUUGU	33	93.9226	0.0889825	0.640434	AGU3NUGU	34	97.0633	0.136435	0.510566	AGU6NUGU	29	83.042	-0.0886497	0.832034	AGU9NUGU	22	63.1902	-0.482789	0.126532	AGU12NUGU	22	63.3843	-0.478364	0.130599	AGU15NUGU	31	89.5894	0.020838	0.84176	AGU18NUGU	35	101.462	0.200376	0.359098	AGU21NUGU	39	113.408	0.36096	0.107615	AGU24NUGU	27	78.7574	-0.165075	0.630929
[AGU, UUA]	88.0114	AGUUUA	27	76.8458	-0.195725	0.551099	AGU3NUUA	37	105.628	0.263225	0.234783	AGU6NUUA	32	91.6325	0.0581685	0.730655	AGU9NUUA	31	89.0408	0.0167754	0.854186	AGU12NUUA	32	92.1954	0.0670032	0.705065	AGU15NUUA	51	147.389	0.743866	0.00048856	AGU18NUUA	26	75.3717	-0.223668	0.49373	AGU21NUUA	27	78.5132	-0.164755	0.631643	AGU24NUUA	25	72.9235	-0.271307	0.399919
[AGU, UUC]	233.014	AGUUUC	88	250.46	0.104168	0.45935	AGU3NUUC	82	234.094	0.00667202	0.90831	AGU6NUUC	75	214.764	-0.117664	0.522527	AGU9NUUC	73	209.677	-0.152248	0.400782	AGU12NUUC	63	181.51	-0.360368	0.0470278	AGU15NUUC	61	176.289	-0.402473	0.0277161	AGU18NUUC	63	182.631	-0.351479	0.0532539	AGU21NUUC	72	209.369	-0.154369	0.397357	AGU24NUUC	65	189.601	-0.297447	0.101059
[AGU, UUG]	246.373	AGUUUG	104	295.999	0.264744	0.0600971	AGU3NUUG	94	268.351	0.123277	0.376129	AGU6NUUG	82	234.808	-0.0693629	0.714706	AGU9NUUG	92	264.25	0.101058	0.463456	AGU12NUUG	97	279.467	0.181833	0.199574	AGU15NUUG	111	320.788	0.380773	0.00642964	AGU18NUUG	81	234.812	-0.0693411	0.717139	AGU21NUUG	80	232.632	-0.0827978	0.657005	AGU24NUUG	96	280.026	0.184716	0.195096
[AGU, UUU]	236.859	AGUUUU	79	224.845	-0.0750949	0.694926	AGU3NUUU	70	199.836	-0.245209	0.166155	AGU6NUUU	86	246.262	0.05617	0.667133	AGU9NUUU	73	209.677	-0.17586	0.324266	AGU12NUUU	86	247.775	0.0650047	0.626907	AGU15NUUU	84	242.758	0.0354951	0.766611	AGU18NUUU	80	231.913	-0.0304429	0.908166	AGU21NUUU	89	258.803	0.127828	0.371454	AGU24NUUU	82	239.189	0.0141252	0.871578
[AUA, AAA]	273.788	AUAAAA	70	199.23	-0.458626	0.00633452	AUA3NAAA	109	311.173	0.184659	0.170339	AUA6NAAA	93	266.307	-0.0399698	0.841731	AUA9NAAA	101	290.101	0.0834935	0.521057	AUA12NAAA	98	282.348	0.0444159	0.711381	AUA15NAAA	101	291.888	0.0923553	0.482556	AUA18NAAA	90	260.902	-0.0695517	0.695673	AUA21NAAA	101	293.698	0.101272	0.445506	AUA24NAAA	91	265.442	-0.044666	0.82012
[AUA, AAC]	209.112	AUAAAC	80	227.691	0.122805	0.409478	AUA3NAAC	79	225.529	0.109041	0.460495	AUA6NAAC	80	229.081	0.131586	0.380111	AUA9NAAC	76	218.294	0.0619957	0.654106	AUA12NAAC	69	198.796	-0.0729833	0.730809	AUA15NAAC	71	205.189	-0.0273229	0.935124	AUA18NAAC	76	220.317	0.0753089	0.598009	AUA21NAAC	53	154.119	-0.440233	0.0243607	AUA24NAAC	72	210.02	0.00625056	0.90851
[AUA, AAG]	465.249	AUAAAG	143	406.998	-0.192981	0.114239	AUA3NAAG	167	476.752	0.035236	0.714873	AUA6NAAG	145	415.21	-0.164162	0.180052	AUA9NAAG	138	396.375	-0.231136	0.0606635	AUA12NAAG	156	449.452	-0.0498343	0.703562	AUA15NAAG	174	502.857	0.112145	0.288465	AUA18NAAG	137	397.151	-0.228315	0.065092	AUA21NAAG	138	401.29	-0.213358	0.0847836	AUA24NAAG	151	440.458	-0.0789984	0.532227
[AUA, AAU]	247.575	AUAAAU	86	244.768	-0.0164509	0.97236	AUA3NAAU	105	299.754	0.275914	0.0496809	AUA6NAAU	87	249.126	0.00900874	0.897322	AUA9NAAU	86	247.016	-0.00325943	0.95986	AUA12NAAU	101	290.992	0.233111	0.0996893	AUA15NAAU	99	286.108	0.208694	0.14121	AUA18NAAU	104	301.487	0.284229	0.0445205	AUA21NAAU	98	284.974	0.202964	0.153561	AUA24NAAU	106	309.196	0.320654	0.0232272
[AUA, ACA]	160.934	AUAACA	74	210.614	0.388138	0.0218883	AUA3NACA	59	168.433	0.065711	0.664402	AUA6NACA	64	183.265	0.187465	0.270956	AUA9NACA	67	192.443	0.257965	0.132902	AUA12NACA	66	190.153	0.240694	0.161257	AUA15NACA	56	161.839	0.00809236	0.896031	AUA18NACA	65	188.429	0.227557	0.186205	AUA21NACA	66	191.921	0.254048	0.141025	AUA24NACA	65	189.601	0.236501	0.170897
[AUA, ACC]	150.001	AUAACC	42	119.538	-0.3275	0.153001	AUA3NACC	51	145.595	-0.0430087	0.903403	AUA6NACC	50	143.176	-0.0671807	0.811526	AUA9NACC	33	94.7854	-0.662232	0.00602987	AUA12NACC	45	129.65	-0.210349	0.365494	AUA15NACC	47	135.829	-0.143176	0.551201	AUA18NACC	48	139.148	-0.108351	0.665841	AUA21NACC	43	125.04	-0.262583	0.257819	AUA24NACC	50	145.847	-0.0405127	0.915601
[AUA, ACG]	72.9751	AUAACG	27	76.8458	0.0745629	0.693466	AUA3NACG	23	65.6604	-0.152379	0.703862	AUA6NACG	36	103.087	0.498381	0.038081	AUA9NACG	35	100.53	0.46215	0.0555391	AUA12NACG	20	57.6221	-0.340781	0.33835	AUA15NACG	22	63.5796	-0.19884	0.600402	AUA18NACG	24	69.5739	-0.0688574	0.918848	AUA21NACG	32	93.0527	0.350645	0.149448	AUA24NACG	23	67.0896	-0.121314	0.784801
[AUA, ACU]	191.79	AUAACU	68	193.538	0.0130857	0.876775	AUA3NACU	74	211.255	0.13946	0.370539	AUA6NACU	53	151.766	-0.337676	0.0922598	AUA9NACU	66	189.571	-0.0167915	0.989466	AUA12NACU	76	218.964	0.191166	0.227718	AUA15NACU	75	216.749	0.176495	0.264898	AUA18NACU	63	182.631	-0.0705925	0.757885	AUA21NACU	83	241.356	0.331632	0.0366689	AUA24NACU	67	195.435	0.027161	0.814494
[AUA, AGA]	149.441	AUAAGA	47	133.769	-0.159834	0.497745	AUA3NAGA	48	137.03	-0.125077	0.606922	AUA6NAGA	43	123.131	-0.279378	0.225134	AUA9NAGA	60	172.337	0.205659	0.244138	AUA12NAGA	57	164.223	0.136082	0.429898	AUA15NAGA	51	147.389	-0.0199447	0.99502	AUA18NAGA	62	179.733	0.266278	0.134978	AUA21NAGA	58	168.658	0.174528	0.321833	AUA24NAGA	52	151.681	0.0214653	0.842232
[AUA, AGC]	138.969	AUAAGC	42	119.538	-0.217292	0.367816	AUA3NAGC	54	154.159	0.149662	0.400899	AUA6NAGC	52	148.903	0.0996109	0.558911	AUA9NAGC	47	134.997	-0.0418294	0.917639	AUA12NAGC	42	121.006	-0.199677	0.413712	AUA15NAGC	45	130.049	-0.0957034	0.724934	AUA18NAGC	47	136.249	-0.0285162	0.968452	AUA21NAGC	57	165.75	0.25425	0.167246	AUA24NAGC	41	119.595	-0.216609	0.37657
[AUA, AGG]	172.822	AUAAGG	68	193.538	0.163328	0.318806	AUA3NAGG	67	191.272	0.146338	0.369333	AUA6NAGG	55	157.493	-0.133994	0.541378	AUA9NAGG	49	140.742	-0.296233	0.162991	AUA12NAGG	70	201.677	0.222764	0.180577	AUA15NAGG	54	156.059	-0.147194	0.500896	AUA18NAGG	69	200.025	0.210895	0.205686	AUA21NAGG	49	142.487	-0.278455	0.192668	AUA24NAGG	59	172.099	-0.00604251	0.956829
[AUA, AGU]	133.272	AUAAGU	50	142.307	0.0946366	0.580238	AUA3NAGU	48	137.03	0.0401267	0.773564	AUA6NAGU	46	131.722	-0.0168767	0.985512	AUA9NAGU	49	140.742	0.0786817	0.635897	AUA12NAGU	52	149.817	0.168836	0.357342	AUA15NAGU	46	132.939	-0.00360435	0.935615	AUA18NAGU	43	124.653	-0.0964502	0.731694	AUA21NAGU	43	125.04	-0.091985	0.747378	AUA24NAGU	47	137.096	0.0408182	0.771814
[AUA, AUA]	134.688	AUAAUA	72	204.922	0.605457	0.000658146	AUA3NAUA	37	105.628	-0.35063	0.151321	AUA6NAUA	64	183.265	0.444313	0.0152239	AUA9NAUA	68	195.315	0.536187	0.00300882	AUA12NAUA	50	144.055	0.0970042	0.57261	AUA15NAUA	54	156.059	0.212473	0.251305	AUA18NAUA	52	150.743	0.162477	0.37367	AUA21NAUA	57	165.75	0.299392	0.108931	AUA24NAUA	49	142.93	0.0856912	0.612389
[AUA, AUC]	200.286	AUAAUC	60	170.768	-0.230022	0.236408	AUA3NAUC	51	145.595	-0.460103	0.0206176	AUA6NAUC	57	163.22	-0.295242	0.13027	AUA9NAUC	85	244.144	0.28567	0.0659675	AUA12NAUC	59	169.985	-0.236654	0.22626	AUA15NAUC	72	208.079	0.0550657	0.68929	AUA18NAUC	79	229.014	0.193373	0.215095	AUA21NAUC	62	180.29	-0.151746	0.447614	AUA24NAUC	67	195.435	-0.0353745	0.903861
[AUA, AUG]	251.132	AUAAUG	102	290.306	0.209132	0.135043	AUA3NAUG	87	248.368	-0.015966	0.974249	AUA6NAUG	79	226.218	-0.150732	0.384044	AUA9NAUG	87	249.889	-0.0071583	0.980208	AUA12NAUG	77	221.845	-0.178891	0.300426	AUA15NAUG	80	231.199	-0.119312	0.499122	AUA18NAUG	76	220.317	-0.188861	0.275398	AUA21NAUG	88	255.895	0.0271082	0.80537	AUA24NAUG	91	265.442	0.0799503	0.553023
[AUA, AUU]	279.485	AUAAUU	105	298.845	0.0966241	0.457542	AUA3NAUU	82	234.094	-0.255686	0.113969	AUA6NAUU	98	280.625	0.00586933	0.914774	AUA9NAUU	117	336.057	0.265935	0.046119	AUA12NAUU	96	276.586	-0.0150433	0.972215	AUA15NAUU	84	242.758	-0.203251	0.211297	AUA18NAUU	127	368.162	0.397568	0.00248123	AUA21NAUU	106	308.237	0.141269	0.291097	AUA24NAUU	93	271.275	-0.0430137	0.82562
[AUA, CAA]	180.791	AUACAA	41	116.692	-0.631621	0.00344709	AUA3NCAA	80	228.384	0.337139	0.037002	AUA6NCAA	60	171.811	-0.0735014	0.754553	AUA9NCAA	69	198.188	0.132543	0.405621	AUA12NCAA	71	204.558	0.17819	0.271944	AUA15NCAA	61	176.289	-0.0363823	0.910026	AUA18NCAA	66	191.328	0.0817259	0.590801	AUA21NCAA	61	177.382	-0.0274657	0.948691	AUA24NCAA	70	204.186	0.175559	0.281324
[AUA, CAC]	111.373	AUACAC	28	79.6919	-0.482888	0.0790847	AUA3NCAC	39	111.337	-0.000457413	0.917007	AUA6NCAC	43	123.131	0.144802	0.45361	AUA9NCAC	40	114.891	0.0448762	0.763488	AUA12NCAC	29	83.5521	-0.414647	0.131774	AUA15NCAC	35	101.149	-0.138907	0.639731	AUA18NCAC	49	142.047	0.350971	0.0830821	AUA21NCAC	35	101.776	-0.129991	0.666999	AUA24NCAC	39	113.761	0.0306077	0.811525
[AUA, CAG]	241.154	AUACAG	62	176.461	-0.450605	0.0120303	AUA3NCAG	76	216.965	-0.15249	0.388748	AUA6NCAG	102	292.079	0.276405	0.0523829	AUA9NCAG	79	226.91	-0.0878293	0.636962	AUA12NCAG	90	259.299	0.104667	0.453324	AUA15NCAG	97	280.328	0.217165	0.130243	AUA18NCAG	86	249.306	0.0479679	0.705281	AUA21NCAG	97	282.066	0.226081	0.11618	AUA24NCAG	75	218.771	-0.140534	0.434821
[AUA, CAU]	140.615	AUACAU	35	99.6149	-0.49732	0.0397522	AUA3NCAU	57	162.724	0.210671	0.244237	AUA6NCAU	51	146.039	0.0546034	0.717821	AUA9NCAU	47	134.997	-0.0588225	0.852938	AUA12NCAU	56	161.342	0.198368	0.273571	AUA15NCAU	58	167.619	0.253431	0.165346	AUA18NCAU	65	188.429	0.42227	0.0196631	AUA21NCAU	48	139.579	-0.0106705	0.964885	AUA24NCAU	57	166.266	0.241736	0.187166
[AUA, CCA]	194.82	AUACCA	72	204.922	0.0729362	0.614592	AUA3NCCA	63	179.853	-0.115325	0.575577	AUA6NCCA	55	157.493	-0.306848	0.121813	AUA9NCCA	68	195.315	0.00366552	0.919317	AUA12NCCA	60	172.866	-0.172483	0.389848	AUA15NCCA	70	202.299	0.0543475	0.694711	AUA18NCCA	101	292.79	0.587727	9.70102e-05	AUA21NCCA	68	197.737	0.0214439	0.839406	AUA24NCCA	73	212.937	0.128285	0.408635
[AUA, CCC]	119.309	AUACCC	35	99.6149	-0.260269	0.321782	AUA3NCCC	31	88.4989	-0.430971	0.101854	AUA6NCCC	39	111.677	-0.0953684	0.754921	AUA9NCCC	24	68.9348	-0.791398	0.00461415	AUA12NCCC	35	100.839	-0.242653	0.360697	AUA15NCCC	35	101.149	-0.238215	0.370921	AUA18NCCC	44	127.552	0.0963848	0.590105	AUA21NCCC	40	116.316	-0.0366536	0.954567	AUA24NCCC	30	87.5082	-0.447212	0.094069
[AUA, CCG]	81.4712	AUACCG	36	102.461	0.330713	0.150447	AUA3NCCG	20	57.096	-0.5129	0.121135	AUA6NCCG	17	48.6798	-0.742969	0.0296201	AUA9NCCG	21	60.318	-0.433703	0.189405	AUA12NCCG	30	86.4332	0.0852939	0.658121	AUA15NCCG	19	54.9096	-0.569231	0.0894497	AUA18NCCG	18	52.1804	-0.642783	0.0578605	AUA21NCCG	21	61.0659	-0.415925	0.211428	AUA24NCCG	21	61.2557	-0.411446	0.217242
[AUA, CCU]	206.971	AUACCU	65	184.999	-0.161912	0.40082	AUA3NCCU	67	191.272	-0.113807	0.566311	AUA6NCCU	70	200.446	-0.0462156	0.849106	AUA9NCCU	52	149.359	-0.470648	0.0164888	AUA12NCCU	77	221.845	0.100123	0.498022	AUA15NCCU	70	202.299	-0.0329432	0.910377	AUA18NCCU	70	202.924	-0.0284918	0.931023	AUA21NCCU	68	197.737	-0.0658468	0.764976	AUA24NCCU	70	204.186	-0.0195476	0.97257
[AUA, CGA]	64.8082	AUACGA	16	45.5382	-0.509097	0.178944	AUA3NCGA	27	77.0797	0.250174	0.314461	AUA6NCGA	22	62.9974	-0.0408844	0.994604	AUA9NCGA	19	54.5734	-0.247978	0.532761	AUA12NCGA	16	46.0977	-0.491481	0.197502	AUA15NCGA	29	83.8095	0.370937	0.145797	AUA18NCGA	24	69.5739	0.10237	0.631329	AUA21NCGA	24	69.7896	0.106835	0.620796	AUA24NCGA	24	70.0066	0.111314	0.610317
[AUA, CGC]	71.9542	AUACGC	13	36.9998	-0.95956	0.0112999	AUA3NCGC	17	48.5316	-0.568153	0.112473	AUA6NCGC	16	45.8163	-0.651219	0.0720419	AUA9NCGC	14	40.212	-0.839454	0.0244031	AUA12NCGC	18	51.8599	-0.472459	0.186337	AUA15NCGC	21	60.6896	-0.245629	0.507927	AUA18NCGC	15	43.4837	-0.726605	0.0485716	AUA21NCGC	22	63.9738	-0.169599	0.671906	AUA24NCGC	27	78.7574	0.130336	0.554052
[AUA, CGG]	74.9838	AUACGG	22	62.6151	-0.260069	0.46285	AUA3NCGG	25	71.37	-0.0712611	0.9066	AUA6NCGG	25	71.5879	-0.0668639	0.918926	AUA9NCGG	12	34.4674	-1.12135	0.003434	AUA12NCGG	24	69.1465	-0.116923	0.788153	AUA15NCGG	22	63.5796	-0.238016	0.510636	AUA18NCGG	28	81.1695	0.114359	0.588756	AUA21NCGG	18	52.3422	-0.518606	0.140216	AUA24NCGG	28	81.6743	0.123303	0.566866
[AUA, CGU]	85.423	AUACGU	23	65.4612	-0.383983	0.229034	AUA3NCGU	27	77.0797	-0.148274	0.676277	AUA6NCGU	28	80.1785	-0.0914094	0.830062	AUA9NCGU	25	71.8071	-0.250498	0.444442	AUA12NCGU	29	83.5521	-0.0319487	0.997558	AUA15NCGU	27	78.0295	-0.130604	0.725138	AUA18NCGU	27	78.2706	-0.126153	0.737604	AUA21NCGU	24	69.7896	-0.291613	0.371637	AUA24NCGU	34	99.176	0.215367	0.334523
[AUA, CUA]	93.1617	AUACUA	46	130.922	0.490903	0.0223493	AUA3NCUA	31	88.4989	-0.0740788	0.864924	AUA6NCUA	24	68.7244	-0.438916	0.149671	AUA9NCUA	46	132.125	0.504095	0.0192862	AUA12NCUA	33	95.0765	0.0293508	0.816447	AUA15NCUA	46	132.939	0.512956	0.0174448	AUA18NCUA	27	78.2706	-0.251267	0.41934	AUA21NCUA	24	69.7896	-0.416727	0.174766	AUA24NCUA	33	96.259	0.0471841	0.762131
[AUA, CUC]	191.757	AUACUC	51	145.153	-0.401704	0.0461028	AUA3NCUC	57	162.724	-0.236856	0.235006	AUA6NCUC	61	174.674	-0.134611	0.511885	AUA9NCUC	64	183.826	-0.0609379	0.79661	AUA12NCUC	48	138.293	-0.471551	0.0213348	AUA15NCUC	57	164.729	-0.219186	0.275722	AUA18NCUC	49	142.047	-0.432915	0.0341048	AUA21NCUC	58	168.658	-0.185179	0.361425	AUA24NCUC	58	169.183	-0.180699	0.374559
[AUA, CUG]	186.916	AUACUG	77	219.153	0.229545	0.151165	AUA3NCUG	58	165.579	-0.174877	0.392043	AUA6NCUG	60	171.811	-0.12157	0.563944	AUA9NCUG	62	178.082	-0.0698535	0.763765	AUA12NCUG	65	187.272	0.00274206	0.922446	AUA15NCUG	59	170.509	-0.132545	0.528051	AUA18NCUG	71	205.823	0.13901	0.380109	AUA21NCUG	68	197.737	0.0811914	0.589133	AUA24NCUG	62	180.85	-0.0475961	0.859242
[AUA, CUU]	261.637	AUACUU	68	193.538	-0.434951	0.011146	AUA3NCUU	76	216.965	-0.270103	0.107627	AUA6NCUU	91	260.58	-0.00583842	0.975481	AUA9NCUU	96	275.739	0.07574	0.563753	AUA12NCUU	102	293.873	0.167627	0.223917	AUA15NCUU	89	257.208	-0.0246272	0.927227	AUA18NCUU	88	255.104	-0.0364777	0.866884	AUA21NCUU	98	284.974	0.123266	0.367858	AUA24NCUU	80	233.355	-0.165037	0.332496
[AUA, GAA]	335.995	AUAGAA	92	261.845	-0.359726	0.0152872	AUA3NGAA	138	393.963	0.22962	0.0605884	AUA6NGAA	119	340.758	0.0203104	0.830513	AUA9NGAA	120	344.674	0.0367938	0.734841	AUA12NGAA	119	342.852	0.0291451	0.779149	AUA15NGAA	130	375.698	0.161133	0.191017	AUA18NGAA	106	307.285	-0.128863	0.385068	AUA21NGAA	120	348.948	0.0545722	0.636783	AUA24NGAA	123	358.784	0.0946752	0.435738
[AUA, GAC]	236.115	AUAGAC	67	190.691	-0.308251	0.0830495	AUA3NGAC	99	282.625	0.259401	0.0714448	AUA6NGAC	82	234.808	-0.00800696	0.981889	AUA9NGAC	85	244.144	0.0482425	0.705252	AUA12NGAC	80	230.488	-0.0347962	0.886543	AUA15NGAC	79	228.309	-0.0485058	0.821092	AUA18NGAC	70	202.924	-0.218552	0.221871	AUA21NGAC	77	223.908	-0.0765835	0.693101	AUA24NGAC	87	253.774	0.104053	0.462034
[AUA, GAG]	421.681	AUAGAG	143	406.998	-0.0511308	0.710989	AUA3NGAG	156	445.349	0.0787839	0.466357	AUA6NGAG	137	392.302	-0.104189	0.424694	AUA9NGAG	133	382.014	-0.142528	0.271285	AUA12NGAG	152	437.928	0.054541	0.605444	AUA15NGAG	144	416.157	-0.0190238	0.91782	AUA18NGAG	120	347.869	-0.277607	0.0343437	AUA21NGAG	155	450.724	0.0960922	0.382818	AUA24NGAG	134	390.87	-0.109464	0.4056
[AUA, GAU]	380.715	AUAGAU	124	352.921	-0.109365	0.4266	AUA3NGAU	157	448.204	0.235443	0.0411937	AUA6NGAU	150	429.527	0.174039	0.133345	AUA9NGAU	165	473.927	0.315953	0.00573074	AUA12NGAU	148	426.404	0.163508	0.159604	AUA15NGAU	150	433.497	0.187311	0.107598	AUA18NGAU	118	342.072	-0.154413	0.261751	AUA21NGAU	123	357.671	-0.0900767	0.522371	AUA24NGAU	127	370.451	-0.0394274	0.802188
[AUA, GCA]	262.46	AUAGCA	96	273.229	0.058016	0.646309	AUA3NGCA	97	276.916	0.0773501	0.554872	AUA6NGCA	105	300.669	0.19608	0.15391	AUA9NGCA	95	272.867	0.0561006	0.656714	AUA12NGCA	97	279.467	0.0905819	0.497101	AUA15NGCA	96	277.438	0.0800693	0.544333	AUA18NGCA	87	252.205	-0.0574983	0.761803	AUA21NGCA	87	252.987	-0.0530331	0.784178	AUA24NGCA	88	256.691	-0.032066	0.889775
[AUA, GCC]	205.061	AUAGCC	64	182.153	-0.170904	0.376543	AUA3NGCC	60	171.288	-0.25963	0.176292	AUA6NGCC	81	231.945	0.177727	0.246049	AUA9NGCC	75	215.421	0.0711061	0.617101	AUA12NGCC	69	198.796	-0.044764	0.85769	AUA15NGCC	73	210.969	0.0409738	0.749604	AUA18NGCC	60	173.935	-0.237509	0.220077	AUA21NGCC	61	177.382	-0.209197	0.281798	AUA24NGCC	56	163.349	-0.3281	0.0926467
[AUA, GCG]	101.427	AUAGCG	28	79.6919	-0.347942	0.226795	AUA3NGCG	42	119.902	0.241404	0.246614	AUA6NGCG	37	105.95	0.0629372	0.709397	AUA9NGCG	36	103.402	0.0278194	0.821377	AUA12NGCG	38	109.482	0.110246	0.566455	AUA15NGCG	24	69.3596	-0.548281	0.0628827	AUA18NGCG	26	75.3717	-0.428353	0.14199	AUA21NGCG	24	69.7896	-0.539365	0.0679333	AUA24NGCG	37	107.927	0.0896052	0.62882
[AUA, GCU]	351.242	AUAGCU	126	358.614	0.0299659	0.770821	AUA3NGCU	130	371.124	0.0794375	0.496603	AUA6NGCU	129	369.394	0.0726941	0.531609	AUA9NGCU	105	301.59	-0.219877	0.124286	AUA12NGCU	118	339.97	-0.0470554	0.768027	AUA15NGCU	110	317.898	-0.143901	0.317277	AUA18NGCU	114	330.476	-0.0879194	0.551929	AUA21NGCU	132	383.843	0.12805	0.288271	AUA24NGCU	138	402.538	0.196659	0.10501
[AUA, GGA]	237.301	AUAGGA	56	159.384	-0.57421	0.00191243	AUA3NGGA	89	254.077	0.0985518	0.47937	AUA6NGGA	81	231.945	-0.0329345	0.894536	AUA9NGGA	106	304.462	0.359547	0.0115161	AUA12NGGA	105	302.516	0.350296	0.0140983	AUA15NGGA	112	323.678	0.447843	0.0014508	AUA18NGGA	95	275.397	0.214795	0.137922	AUA21NGGA	81	235.54	-0.0107455	0.994772	AUA24NGGA	84	245.023	0.0462009	0.715662
[AUA, GGC]	164.951	AUAGGC	38	108.153	-0.608962	0.00701613	AUA3NGGC	54	154.159	-0.0976181	0.679553	AUA6NGGC	62	177.538	0.106088	0.511526	AUA9NGGC	45	129.253	-0.351845	0.107692	AUA12NGGC	58	167.104	0.0187072	0.852711	AUA15NGGC	56	161.839	-0.0274812	0.956534	AUA18NGGC	62	179.733	0.123812	0.45281	AUA21NGGC	62	180.29	0.128277	0.438676	AUA24NGGC	49	142.93	-0.206731	0.350305
[AUA, GGG]	181.483	AUAGGG	44	125.23	-0.535249	0.0115205	AUA3NGGG	67	191.272	0.0757921	0.611823	AUA6NGGG	81	231.945	0.35395	0.0281768	AUA9NGGG	72	206.804	0.188436	0.244815	AUA12NGGG	58	167.104	-0.119084	0.581853	AUA15NGGG	64	184.959	0.0273724	0.814742	AUA18NGGG	65	188.429	0.0541916	0.70144	AUA21NGGG	55	159.934	-0.182351	0.38494	AUA24NGGG	81	236.272	0.380618	0.0188759
[AUA, GGU]	243.854	AUAGGU	44	125.23	-0.961435	1.07483e-06	AUA3NGGU	87	248.368	0.0264608	0.808993	AUA6NGGU	87	249.126	0.0308579	0.787188	AUA9NGGU	96	275.739	0.177287	0.212306	AUA12NGGU	108	311.159	0.351637	0.0125355	AUA15NGGU	82	236.978	-0.0412612	0.851761	AUA18NGGU	85	246.408	0.0150291	0.866659	AUA21NGGU	74	215.184	-0.180443	0.306873	AUA24NGGU	81	236.272	-0.0455676	0.832128
[AUA, GUA]	105.972	AUAGUA	34	96.7688	-0.131068	0.670527	AUA3NGUA	43	122.756	0.212117	0.296706	AUA6NGUA	46	131.722	0.313812	0.127716	AUA9NGUA	38	109.147	0.0425879	0.772617	AUA12NGUA	37	106.601	0.00853787	0.884703	AUA15NGUA	44	127.159	0.262954	0.202327	AUA18NGUA	48	139.148	0.392936	0.0570685	AUA21NGUA	32	93.0527	-0.187561	0.524486	AUA24NGUA	36	105.01	-0.0131572	0.955688
[AUA, GUC]	173.645	AUAGUC	50	142.307	-0.287135	0.17271	AUA3NGUC	42	119.902	-0.53429	0.0139112	AUA6NGUC	54	154.63	-0.167322	0.435503	AUA9NGUC	41	117.764	-0.560247	0.0104888	AUA12NGUC	48	138.293	-0.328413	0.122178	AUA15NGUC	42	121.379	-0.51662	0.0178113	AUA18NGUC	61	176.834	0.0262513	0.820908	AUA21NGUC	62	180.29	0.0541754	0.705492	AUA24NGUC	51	148.764	-0.223116	0.297325
[AUA, GUG]	251.132	AUAGUG	70	199.23	-0.33401	0.0528754	AUA3NGUG	94	268.351	0.0956793	0.481316	AUA6NGUG	96	274.898	0.13045	0.347118	AUA9NGUG	79	226.91	-0.146321	0.399597	AUA12NGUG	73	210.321	-0.255853	0.137808	AUA15NGUG	81	234.088	-0.10139	0.571204	AUA18NGUG	75	217.418	-0.20797	0.22909	AUA21NGUG	79	229.724	-0.128543	0.465843	AUA24NGUG	85	247.94	-0.0184534	0.963141
[AUA, GUU]	296.84	AUAGUU	93	264.691	-0.165375	0.290072	AUA3NGUU	79	225.529	-0.39637	0.0129692	AUA6NGUU	122	349.349	0.234984	0.0702469	AUA9NGUU	92	264.25	-0.167781	0.285443	AUA12NGUU	111	319.803	0.107497	0.402087	AUA15NGUU	92	265.878	-0.158919	0.31394	AUA18NGUU	126	365.263	0.29925	0.0210003	AUA21NGUU	110	319.869	0.107795	0.402692	AUA24NGUU	107	312.113	0.0723817	0.562914
[AUA, UAC]	166.664	AUAUAC	79	224.845	0.431992	0.00906987	AUA3NUAC	58	165.579	-0.00942445	0.970221	AUA6NUAC	58	166.084	-0.00502732	0.95168	AUA9NUAC	45	129.253	-0.366745	0.0921718	AUA12NUAC	51	146.936	-0.181748	0.4083	AUA15NUAC	56	161.839	-0.042381	0.894697	AUA18NUAC	61	176.834	0.0854528	0.586902	AUA21NUAC	49	142.487	-0.22611	0.30165	AUA24NUAC	58	169.183	0.0216407	0.840542
[AUA, UAU]	179.54	AUAUAU	108	307.383	0.775735	2.11445e-07	AUA3NUAU	65	185.562	0.0475993	0.728734	AUA6NUAU	63	180.402	0.00690852	0.903325	AUA9NUAU	63	180.954	0.0113191	0.884168	AUA12NUAU	55	158.461	-0.180177	0.391293	AUA15NUAU	57	164.729	-0.124209	0.567214	AUA18NUAU	55	159.44	-0.171288	0.418148	AUA21NUAU	72	209.369	0.221743	0.177052	AUA24NUAU	71	207.103	0.206044	0.209739
[AUA, UCA]	172.492	AUAUCA	96	273.229	0.66358	2.12154e-05	AUA3NUCA	68	194.127	0.170464	0.3001	AUA6NUCA	57	163.22	-0.0797119	0.738811	AUA9NUCA	62	178.082	0.046005	0.738276	AUA12NUCA	60	172.866	0.00312337	0.918419	AUA15NUCA	69	199.409	0.209195	0.209039	AUA18NUCA	46	133.35	-0.371316	0.0839398	AUA21NUCA	58	168.658	-0.0324319	0.932388	AUA24NUCA	60	175.016	0.0209567	0.843071
[AUA, UCC]	156.192	AUAUCC	66	187.845	0.266228	0.124421	AUA3NUCC	45	128.466	-0.28193	0.208416	AUA6NUCC	35	100.223	-0.640103	0.00637268	AUA9NUCC	33	94.7854	-0.720581	0.00251961	AUA12NUCC	25	72.0276	-1.11669	1.53965e-05	AUA15NUCC	45	130.049	-0.26426	0.241902	AUA18NUCC	36	104.361	-0.581737	0.0128412	AUA21NUCC	53	154.119	-0.0192763	0.994824	AUA24NUCC	37	107.927	-0.533264	0.0219392
[AUA, UCG]	91.9433	AUAUCG	44	125.23	0.445766	0.0401819	AUA3NUCG	24	68.5152	-0.424319	0.165899	AUA6NUCG	29	83.042	-0.146904	0.662606	AUA9NUCG	31	89.0408	-0.0462779	0.951416	AUA12NUCG	35	100.839	0.133233	0.514809	AUA15NUCG	29	83.8095	-0.133631	0.700247	AUA18NUCG	30	86.9674	-0.0802704	0.851353	AUA21NUCG	33	95.9606	0.0616983	0.718856	AUA24NUCG	24	70.0066	-0.393254	0.204466
[AUA, UCU]	212.405	AUAUCU	107	304.537	0.519801	0.00034616	AUA3NUCU	91	259.787	0.290513	0.0538977	AUA6NUCU	68	194.719	-0.125422	0.517579	AUA9NUCU	67	192.443	-0.142385	0.45902	AUA12NUCU	83	239.132	0.170989	0.25777	AUA15NUCU	79	228.309	0.104168	0.478398	AUA18NUCU	62	179.733	-0.240965	0.204397	AUA21NUCU	71	206.461	-0.0409489	0.871694	AUA24NUCU	82	239.189	0.171335	0.25938
[AUA, UGC]	98.2331	AUAUGC	54	153.692	0.645757	0.00161303	AUA3NUGC	30	85.6441	-0.197856	0.515822	AUA6NUGC	29	83.042	-0.242369	0.41775	AUA9NUGC	37	106.275	0.113514	0.560308	AUA12NUGC	37	106.601	0.117938	0.548114	AUA15NUGC	30	86.6994	-0.180187	0.562247	AUA18NUGC	20	57.9782	-0.760698	0.014338	AUA21NUGC	46	133.763	0.445401	0.0364573	AUA24NUGC	31	90.4251	-0.119486	0.726544
[AUA, UGG]	137.454	AUAUGG	85	241.922	0.815594	1.33637e-06	AUA3NUGG	39	111.337	-0.304011	0.207685	AUA6NUGG	66	188.992	0.459378	0.01112	AUA9NUGG	40	114.891	-0.258678	0.286451	AUA12NUGG	47	135.412	-0.0215929	0.995082	AUA15NUGG	41	118.489	-0.214192	0.382842	AUA18NUGG	49	142.047	0.0474172	0.746017	AUA21NUGG	41	119.224	-0.205275	0.405945	AUA24NUGG	51	148.764	0.114077	0.515146
[AUA, UGU]	89.243	AUAUGU	36	102.461	0.199265	0.356384	AUA3NUGU	37	105.628	0.243178	0.267741	AUA6NUGU	29	83.042	-0.103898	0.786717	AUA9NUGU	45	129.253	0.534385	0.0145945	AUA12NUGU	33	95.0765	0.0913501	0.633896	AUA15NUGU	33	95.3694	0.0957878	0.621596	AUA18NUGU	32	92.7652	0.0558451	0.737364	AUA21NUGU	39	113.408	0.345712	0.121658	AUA24NUGU	33	96.259	0.109183	0.585185
[AUA, UUA]	88.9466	AUAUUA	45	128.076	0.525993	0.016079	AUA3NUUA	29	82.7893	-0.103496	0.787599	AUA6NUUA	36	103.087	0.212846	0.329127	AUA9NUUA	45	129.253	0.539184	0.013829	AUA12NUUA	33	95.0765	0.0961493	0.620887	AUA15NUUA	32	92.4794	0.0561929	0.736651	AUA18NUUA	44	127.552	0.520076	0.0183504	AUA21NUUA	33	95.9606	0.109504	0.584608	AUA24NUUA	29	84.5913	-0.0724305	0.880187
[AUA, UUC]	235.489	AUAUUC	100	284.614	0.273344	0.0571568	AUA3NUUC	83	236.949	0.00891146	0.89741	AUA6NUUC	80	229.081	-0.0398027	0.862005	AUA9NUUC	86	247.016	0.0689445	0.609319	AUA12NUUC	76	218.964	-0.104969	0.571304	AUA15NUUC	73	210.969	-0.158634	0.379068	AUA18NUUC	89	258.003	0.131726	0.358347	AUA21NUUC	74	215.184	-0.130089	0.477332	AUA24NUUC	67	195.435	-0.268974	0.135019
[AUA, UUG]	248.991	AUAUUG	112	318.768	0.356411	0.0101052	AUA3NUUG	81	231.239	-0.10671	0.548314	AUA6NUUG	90	257.716	0.0496902	0.693053	AUA9NUUG	106	304.462	0.290168	0.0387362	AUA12NUUG	88	253.537	0.0261034	0.810418	AUA15NUUG	84	242.758	-0.0365731	0.872136	AUA18NUUG	89	258.003	0.0512943	0.686448	AUA21NUUG	99	287.882	0.209383	0.139924	AUA24NUUG	97	282.943	0.184418	0.193728
[AUA, UUU]	239.375	AUAUUU	149	424.075	0.825045	1.34278e-10	AUA3NUUU	86	245.513	0.0365249	0.760335	AUA6NUUU	77	220.491	-0.118556	0.511954	AUA9NUUU	92	264.25	0.14263	0.316563	AUA12NUUU	65	187.272	-0.35414	0.0474532	AUA15NUUU	84	242.758	0.0202471	0.84113	AUA18NUUU	92	266.7	0.155943	0.277003	AUA21NUUU	93	270.435	0.176005	0.221981	AUA24NUUU	87	253.774	0.0842687	0.541622
[AUC, AAA]	407.134	AUCAAA	173	492.382	0.274274	0.0134459	AUC3NAAA	143	408.237	0.00390064	0.929991	AUC6NAAA	135	386.575	-0.074758	0.582523	AUC9NAAA	109	313.079	-0.378979	0.00505882	AUC12NAAA	136	391.83	-0.055276	0.694766	AUC15NAAA	123	355.468	-0.195787	0.139106	AUC18NAAA	136	394.252	-0.0463869	0.749163	AUC21NAAA	135	392.566	-0.052569	0.712517	AUC24NAAA	117	341.282	-0.254541	0.0569286
[AUC, AAC]	310.958	AUCAAC	175	498.075	0.679643	5.82255e-09	AUC3NAAC	156	445.349	0.518218	1.85441e-05	AUC6NAAC	115	329.304	0.0827026	0.502658	AUC9NAAC	132	379.141	0.286017	0.0237719	AUC12NAAC	114	328.446	0.0789373	0.521776	AUC15NAAC	136	393.037	0.337948	0.0072798	AUC18NAAC	137	397.151	0.352968	0.00501944	AUC21NAAC	149	433.277	0.47857	0.00010119	AUC24NAAC	106	309.196	-0.00819896	0.995393
[AUC, AAG]	691.844	AUCAAG	367	1044.53	0.594339	0	AUC3NAAG	298	850.731	0.298255	0.00049465	AUC6NAAG	229	655.745	-0.0773124	0.439272	AUC9NAAG	256	735.305	0.0878944	0.314736	AUC12NAAG	263	757.731	0.131238	0.135604	AUC15NAAG	251	725.385	0.0682998	0.432325	AUC18NAAG	241	698.638	0.014097	0.846113	AUC21NAAG	247	718.251	0.05404	0.530894	AUC24NAAG	255	743.82	0.104505	0.236738
[AUC, AAU]	368.154	AUCAAU	170	483.844	0.39423	0.000550219	AUC3NAAU	131	373.979	0.0226461	0.812563	AUC6NAAU	106	303.533	-0.278459	0.0468237	AUC9NAAU	113	324.568	-0.18179	0.191878	AUC12NAAU	101	290.992	-0.339334	0.0166953	AUC15NAAU	110	317.898	-0.211748	0.130046	AUC18NAAU	128	371.061	0.011344	0.882722	AUC21NAAU	132	383.843	0.0602033	0.593593	AUC24NAAU	125	364.618	-0.0139274	0.961233
[AUC, ACA]	239.315	AUCACA	105	298.845	0.320485	0.0239238	AUC3NACA	83	236.949	-0.0143376	0.985541	AUC6NACA	87	249.126	0.0579636	0.657727	AUC9NACA	72	206.804	-0.210644	0.233213	AUC12NACA	72	207.44	-0.20622	0.244099	AUC15NACA	78	225.419	-0.0863053	0.646366	AUC18NACA	96	278.296	0.217706	0.131242	AUC21NACA	70	203.553	-0.233508	0.189169	AUC24NACA	72	210.02	-0.188387	0.291443
[AUC, ACC]	223.057	AUCACC	119	338.691	0.602555	1.58071e-05	AUC3NACC	110	314.028	0.493481	0.000550284	AUC6NACC	99	283.488	0.345875	0.0183123	AUC9NACC	89	255.633	0.196662	0.184421	AUC12NACC	92	265.062	0.248915	0.0935153	AUC15NACC	97	280.328	0.329703	0.0254473	AUC18NACC	95	275.397	0.304098	0.040175	AUC21NACC	79	229.724	0.0424878	0.737672	AUC24NACC	86	250.857	0.169451	0.254492
[AUC, ACG]	108.517	AUCACG	52	147.999	0.44767	0.0263463	AUC3NACG	36	102.773	-0.0784608	0.826049	AUC6NACG	33	94.496	-0.199595	0.483723	AUC9NACG	48	137.87	0.345384	0.0906148	AUC12NACG	29	83.5521	-0.377173	0.175918	AUC15NACG	39	112.709	0.0546859	0.732709	AUC18NACG	45	130.451	0.265588	0.194186	AUC21NACG	42	122.132	0.170518	0.392903	AUC24NACG	40	116.678	0.104607	0.576553
[AUC, ACU]	285.2	AUCACU	132	375.691	0.397572	0.00205413	AUC3NACU	88	251.223	-0.183007	0.252285	AUC6NACU	79	226.218	-0.33426	0.0386858	AUC9NACU	97	278.612	-0.0337178	0.869955	AUC12NACU	93	267.943	-0.0900477	0.589628	AUC15NACU	83	239.868	-0.249729	0.120894	AUC18NACU	90	260.902	-0.128464	0.431013	AUC21NACU	90	261.711	-0.123999	0.448912	AUC24NACU	95	277.109	-0.0415176	0.830728
[AUC, AGA]	222.225	AUCAGA	90	256.153	0.204985	0.165615	AUC3NAGA	72	205.546	-0.11256	0.553467	AUC6NAGA	61	174.674	-0.34735	0.0607919	AUC9NAGA	53	152.231	-0.545756	0.00436625	AUC12NAGA	56	161.342	-0.461898	0.014528	AUC15NAGA	76	219.639	-0.0168875	0.979219	AUC18NAGA	80	231.913	0.0615645	0.650361	AUC21NAGA	79	229.724	0.0478823	0.71278	AUC24NAGA	79	230.438	0.0523613	0.692544
[AUC, AGC]	206.652	AUCAGC	80	227.691	0.139873	0.353663	AUC3NAGC	75	214.11	0.0511477	0.702564	AUC6NAGC	80	229.081	0.148654	0.326996	AUC9NAGC	62	178.082	-0.214667	0.263679	AUC12NAGC	85	244.894	0.244952	0.110935	AUC15NAGC	72	208.079	0.00992357	0.891423	AUC18NAGC	72	208.722	0.014375	0.87082	AUC21NAGC	76	221	0.0968427	0.51255	AUC24NAGC	62	180.85	-0.19241	0.322027
[AUC, AGG]	256.993	AUCAGG	120	341.537	0.410311	0.00242119	AUC3NAGG	76	216.965	-0.244268	0.149053	AUC6NAGG	87	249.126	-0.044855	0.825647	AUC9NAGG	71	203.932	-0.333641	0.0513641	AUC12NAGG	103	296.754	0.207537	0.136079	AUC15NAGG	90	260.098	0.0173269	0.854273	AUC18NAGG	75	217.418	-0.241256	0.157573	AUC21NAGG	91	264.619	0.0421851	0.7285	AUC24NAGG	80	233.355	-0.139202	0.422026
[AUC, AGU]	198.181	AUCAGU	91	258.999	0.38613	0.0119766	AUC3NAGU	56	159.869	-0.309926	0.114134	AUC6NAGU	58	166.084	-0.254903	0.193515	AUC9NAGU	48	137.87	-0.523511	0.00979472	AUC12NAGU	59	169.985	-0.221406	0.260941	AUC15NAGU	67	193.629	-0.0335221	0.912401	AUC18NAGU	57	165.238	-0.26227	0.183996	AUC21NAGU	61	177.382	-0.159957	0.424953	AUC24NAGU	67	195.435	-0.0201265	0.973268
[AUC, AUA]	200.286	AUCAUA	77	219.153	0.129874	0.393318	AUC3NAUA	52	148.45	-0.432089	0.0290057	AUC6NAUA	54	154.63	-0.373244	0.0576515	AUC9NAUA	73	209.677	0.0661035	0.641241	AUC12NAUA	52	149.817	-0.418857	0.0348386	AUC15NAUA	46	132.939	-0.591297	0.00385947	AUC18NAUA	69	200.025	-0.00188342	0.94517	AUC21NAUA	63	183.198	-0.128663	0.525078	AUC24NAUA	72	210.02	0.0684613	0.632995
[AUC, AUC]	297.834	AUCAUC	159	452.536	0.603525	6.40059e-07	AUC3NAUC	129	368.269	0.306253	0.0170631	AUC6NAUC	140	400.892	0.428706	0.000665744	AUC9NAUC	136	390.631	0.391297	0.00206532	AUC12NAUC	161	463.858	0.639175	1.27786e-07	AUC15NAUC	134	387.257	0.378785	0.00300795	AUC18NAUC	122	353.667	0.247884	0.0569214	AUC21NAUC	129	375.119	0.33284	0.0098818	AUC24NAUC	138	402.538	0.434616	0.000618181
[AUC, AUG]	373.443	AUCAUG	145	412.69	0.144171	0.215803	AUC3NAUG	112	319.738	-0.224	0.104532	AUC6NAUG	123	352.212	-0.0844428	0.551664	AUC9NAUG	125	359.035	-0.0567625	0.70163	AUC12NAUG	126	363.019	-0.0408427	0.79492	AUC15NAUG	124	358.358	-0.0594887	0.687367	AUC18NAUG	144	417.443	0.160691	0.17178	AUC21NAUG	115	334.408	-0.159278	0.252779	AUC24NAUG	130	379.202	0.0220785	0.816404
[AUC, AUU]	415.606	AUCAUU	163	463.921	0.158662	0.152921	AUC3NAUU	109	311.173	-0.417498	0.00187326	AUC6NAUU	137	392.302	-0.0832534	0.531985	AUC9NAUU	139	399.247	-0.0579338	0.67437	AUC12NAUU	111	319.803	-0.378035	0.00476258	AUC15NAUU	133	384.368	-0.112731	0.392528	AUC18NAUU	138	400.05	-0.0550373	0.693311	AUC21NAUU	115	334.408	-0.313606	0.01848	AUC24NAUU	126	367.534	-0.177338	0.177382
[AUC, CAA]	268.844	AUCCAA	102	290.306	0.110807	0.405789	AUC3NCAA	68	194.127	-0.469771	0.00578947	AUC6NCAA	87	249.126	-0.109893	0.51678	AUC9NCAA	74	212.549	-0.338973	0.0426967	AUC12NCAA	75	216.083	-0.315184	0.0591536	AUC15NCAA	70	202.299	-0.410282	0.0155643	AUC18NCAA	84	243.509	-0.142796	0.395411	AUC21NCAA	91	264.619	-0.0228534	0.934761	AUC24NCAA	77	224.604	-0.259382	0.120934
[AUC, CAC]	165.616	AUCCAC	89	253.307	0.613045	0.000137567	AUC3NCAC	77	219.82	0.408482	0.014374	AUC6NCAC	59	168.947	0.0287356	0.811392	AUC9NCAC	65	186.698	0.172871	0.303268	AUC12NCAC	69	198.796	0.263452	0.120674	AUC15NCAC	70	202.299	0.288648	0.0892764	AUC18NCAC	71	205.823	0.313563	0.0648803	AUC21NCAC	76	221	0.416209	0.0133046	AUC24NCAC	58	169.183	0.0307415	0.803658
[AUC, CAG]	358.605	AUCCAG	138	392.767	0.131278	0.267681	AUC3NCAG	132	376.834	0.0715314	0.533863	AUC6NCAG	127	363.667	0.0202191	0.828876	AUC9NCAG	130	373.397	0.0583128	0.606244	AUC12NCAG	103	296.754	-0.27313	0.0550993	AUC15NCAG	122	352.578	-0.0244559	0.898325	AUC18NCAG	110	318.88	-0.169382	0.233135	AUC21NCAG	159	462.356	0.366606	0.00178699	AUC24NCAG	110	320.863	-0.160438	0.260679
[AUC, CAU]	209.101	AUCCAU	90	256.153	0.292805	0.053389	AUC3NCAU	78	222.675	0.0907382	0.532122	AUC6NCAU	74	211.9	0.0191865	0.848346	AUC9NCAU	78	224.038	0.0995459	0.49807	AUC12NCAU	58	167.104	-0.323451	0.0914501	AUC15NCAU	84	242.758	0.215323	0.159469	AUC18NCAU	75	217.418	0.0562756	0.680179	AUC21NCAU	52	151.211	-0.467638	0.0172591	AUC24NCAU	78	227.521	0.121803	0.417718
[AUC, CCA]	289.705	AUCCCA	104	295.999	0.031006	0.776824	AUC3NCCA	85	242.658	-0.255659	0.10712	AUC6NCCA	86	246.262	-0.234388	0.139744	AUC9NCCA	92	264.25	-0.13268	0.408595	AUC12NCCA	98	282.348	-0.0371084	0.850474	AUC15NCCA	83	239.868	-0.272341	0.088632	AUC18NCCA	77	223.216	-0.376143	0.0205447	AUC21NCCA	82	238.448	-0.280912	0.0803005	AUC24NCCA	97	282.943	-0.034072	0.868177
[AUC, CCC]	177.417	AUCCCC	75	213.461	0.266822	0.103055	AUC3NCCC	74	211.255	0.251841	0.124494	AUC6NCCC	59	168.947	-0.0705726	0.769597	AUC9NCCC	66	189.571	0.0955891	0.539207	AUC12NCCC	76	218.964	0.303547	0.0645987	AUC15NCCC	79	228.309	0.363838	0.0260518	AUC18NCCC	66	191.328	0.108902	0.491908	AUC21NCCC	72	209.369	0.238898	0.148308	AUC24NCCC	58	169.183	-0.0685666	0.78087
[AUC, CCG]	121.151	AUCCCG	40	113.846	-0.0897291	0.769248	AUC3NCCG	38	108.482	-0.159346	0.556934	AUC6NCCG	44	125.995	0.0565553	0.719889	AUC9NCCG	45	129.253	0.0933874	0.596839	AUC12NCCG	52	149.817	0.306398	0.115868	AUC15NCCG	42	121.379	0.00271349	0.908868	AUC18NCCG	48	139.148	0.19981	0.300849	AUC21NCCG	50	145.395	0.263169	0.17804	AUC24NCCG	45	131.262	0.115645	0.528602
[AUC, CCU]	307.775	AUCCCU	123	350.075	0.18579	0.145063	AUC3NCCU	78	222.675	-0.466938	0.00321577	AUC6NCCU	91	260.58	-0.240149	0.117994	AUC9NCCU	89	255.633	-0.2678	0.0824985	AUC12NCCU	100	288.111	-0.0952527	0.5479	AUC15NCCU	107	309.228	0.00679581	0.910103	AUC18NCCU	106	307.285	-0.00229932	0.961605	AUC21NCCU	99	287.882	-0.096398	0.544965	AUC24NCCU	76	221.687	-0.473348	0.00317891
[AUC, CGA]	96.3724	AUCCGA	48	136.615	0.503421	0.0171756	AUC3NCGA	21	59.9508	-0.684841	0.0258983	AUC6NCGA	30	85.9055	-0.16587	0.601118	AUC9NCGA	25	71.8071	-0.424494	0.155611	AUC12NCGA	37	106.601	0.145527	0.475455	AUC15NCGA	30	86.6994	-0.152598	0.638097	AUC18NCGA	32	92.7652	-0.0550373	0.919913	AUC21NCGA	26	75.6054	-0.350132	0.244394	AUC24NCGA	30	87.5082	-0.139202	0.676236
[AUC, CGC]	106.999	AUCCGC	58	165.076	0.625536	0.00153364	AUC3NCGC	55	157.014	0.553298	0.00570079	AUC6NCGC	48	137.449	0.361298	0.077919	AUC9NCGC	45	129.253	0.2726	0.183819	AUC12NCGC	49	141.174	0.39988	0.0510502	AUC15NCGC	48	138.719	0.374571	0.0685102	AUC18NCGC	57	165.238	0.62695	0.00163819	AUC21NCGC	51	148.303	0.47095	0.0211252	AUC24NCGC	54	157.515	0.557891	0.00574776
[AUC, CGG]	111.504	AUCCGG	61	173.615	0.638791	0.000942867	AUC3NCGG	44	125.611	0.171869	0.381047	AUC6NCGG	35	100.223	-0.153882	0.594961	AUC9NCGG	42	120.636	0.113563	0.544037	AUC12NCGG	44	126.769	0.185101	0.350061	AUC15NCGG	42	121.379	0.122425	0.518582	AUC18NCGG	39	113.058	0.0199609	0.847242	AUC21NCGG	32	93.0527	-0.260976	0.346987	AUC24NCGG	45	131.262	0.235356	0.243707
[AUC, CGU]	127.028	AUCCGU	64	182.153	0.52001	0.00505183	AUC3NCGU	46	131.321	0.0479555	0.747448	AUC6NCGU	35	100.223	-0.341926	0.176684	AUC9NCGU	39	112.019	-0.181397	0.485497	AUC12NCGU	46	132.531	0.0611873	0.701336	AUC15NCGU	49	141.609	0.156773	0.399551	AUC18NCGU	40	115.956	-0.131557	0.629797	AUC21NCGU	38	110.5	-0.201093	0.438941	AUC24NCGU	31	90.4251	-0.490345	0.0584557
[AUC, CUA]	138.535	AUCCUA	45	128.076	-0.113251	0.663026	AUC3NCUA	36	102.773	-0.430795	0.0752442	AUC6NCUA	51	146.039	0.0761024	0.640998	AUC9NCUA	59	169.465	0.290731	0.113095	AUC12NCUA	44	126.769	-0.128057	0.617918	AUC15NCUA	41	118.489	-0.225499	0.354445	AUC18NCUA	52	150.743	0.121841	0.488481	AUC21NCUA	41	119.224	-0.216582	0.376551	AUC24NCUA	39	113.761	-0.284253	0.242564
[AUC, CUC]	285.151	AUCCUC	147	418.383	0.553098	9.89078e-06	AUC3NCUC	133	379.689	0.413092	0.0013429	AUC6NCUC	150	429.527	0.591025	2.07196e-06	AUC9NCUC	142	407.864	0.516364	4.56226e-05	AUC12NCUC	120	345.733	0.277932	0.0353887	AUC15NCUC	143	413.267	0.53535	2.3299e-05	AUC18NCUC	146	423.241	0.569755	5.95544e-06	AUC21NCUC	133	386.75	0.439678	0.000674759	AUC24NCUC	128	373.368	0.388875	0.00293049
[AUC, CUG]	277.952	AUCCUG	76	216.307	-0.361759	0.027425	AUC3NCUG	73	208.401	-0.415478	0.0121641	AUC6NCUG	112	320.714	0.20645	0.123314	AUC9NCUG	113	324.568	0.223684	0.0952872	AUC12NCUG	91	262.181	-0.0842761	0.621979	AUC15NCUG	103	297.668	0.0988675	0.451601	AUC18NCUG	123	356.566	0.359333	0.0067237	AUC21NCUG	96	279.158	0.00624605	0.912324	AUC24NCUG	99	288.777	0.0551192	0.65682
[AUC, CUU]	389.065	AUCCUU	122	347.229	-0.164122	0.222505	AUC3NCUU	108	308.319	-0.335588	0.0142907	AUC6NCUU	152	435.254	0.161849	0.158413	AUC9NCUU	156	448.076	0.203735	0.0759166	AUC12NCUU	120	345.733	-0.170353	0.208363	AUC15NCUU	125	361.248	-0.107021	0.435499	AUC18NCUU	122	353.667	-0.137617	0.312563	AUC21NCUU	114	331.5	-0.230999	0.0903808	AUC24NCUU	120	350.033	-0.152519	0.263751
[AUC, GAA]	499.638	AUCGAA	87	247.614	-1.01279	2.1177e-13	AUC3NGAA	170	485.316	-0.0419585	0.741481	AUC6NGAA	151	432.391	-0.208548	0.0775933	AUC9NGAA	133	382.014	-0.387259	0.00146709	AUC12NGAA	158	455.215	-0.134337	0.25629	AUC15NGAA	158	456.617	-0.129899	0.273356	AUC18NGAA	143	414.544	-0.269357	0.0246187	AUC21NGAA	155	450.724	-0.148639	0.210986	AUC24NGAA	163	475.461	-0.0715562	0.557819
[AUC, GAC]	351.113	AUCGAC	123	350.075	-0.00427033	0.978427	AUC3NGAC	169	482.462	0.458478	7.17509e-05	AUC6NGAC	164	469.617	0.419548	0.000317942	AUC9NGAC	141	404.992	0.205958	0.0872043	AUC12NGAC	149	429.285	0.289999	0.0152491	AUC15NGAC	145	419.047	0.255178	0.0338161	AUC18NGAC	113	327.577	-0.100101	0.494368	AUC21NGAC	128	372.211	0.084185	0.476416	AUC24NGAC	143	417.122	0.248535	0.0397381
[AUC, GAG]	627.058	AUCGAG	151	429.767	-0.545042	9.74954e-07	AUC3NGAG	245	699.426	0.157575	0.0855692	AUC6NGAG	207	592.748	-0.0811792	0.441094	AUC9NGAG	196	562.968	-0.155546	0.136695	AUC12NGAG	210	605.032	-0.051586	0.634773	AUC15NGAG	206	595.336	-0.0748933	0.481022	AUC18NGAG	181	524.703	-0.257096	0.0155443	AUC21NGAG	209	607.751	-0.0451181	0.683127	AUC24NGAG	231	673.813	0.103751	0.261698
[AUC, GAU]	566.139	AUCGAU	113	321.614	-0.815827	5.01801e-11	AUC3NGAU	182	519.574	-0.123828	0.260813	AUC6NGAU	178	509.706	-0.151492	0.169161	AUC9NGAU	191	548.606	-0.0453857	0.69752	AUC12NGAU	192	553.172	-0.0334279	0.783969	AUC15NGAU	188	543.316	-0.0593639	0.603625	AUC18NGAU	166	481.219	-0.234462	0.0358237	AUC21NGAU	182	529.237	-0.0972415	0.38449	AUC24NGAU	187	545.468	-0.0536626	0.643463
[AUC, GCA]	390.289	AUCGCA	46	130.922	-1.57583	3.42243e-19	AUC3NGCA	121	345.431	-0.176144	0.190227	AUC6NGCA	128	366.53	-0.0906105	0.509856	AUC9NGCA	115	330.313	-0.24071	0.0754515	AUC12NGCA	109	314.04	-0.313592	0.02201	AUC15NGCA	116	335.238	-0.219357	0.105705	AUC18NGCA	107	310.184	-0.33142	0.016135	AUC21NGCA	131	380.935	-0.0349986	0.825316	AUC24NGCA	106	309.196	-0.336022	0.0151178
[AUC, GCC]	304.935	AUCGCC	81	230.537	-0.403499	0.0102776	AUC3NGCC	144	411.091	0.43096	0.000526489	AUC6NGCC	146	418.073	0.455256	0.00023871	AUC9NGCC	116	333.185	0.127823	0.316578	AUC12NGCC	139	400.474	0.393208	0.00176316	AUC15NGCC	107	309.228	0.0201713	0.834869	AUC18NGCC	133	385.555	0.338438	0.0078325	AUC21NGCC	132	383.843	0.332015	0.00926027	AUC24NGCC	114	332.531	0.12499	0.330253
[AUC, GCG]	150.827	AUCGCG	27	76.8458	-0.972855	0.000127846	AUC3NGCG	49	139.885	-0.108648	0.659983	AUC6NGCG	55	157.493	0.0623985	0.683365	AUC9NGCG	58	166.592	0.14343	0.405356	AUC12NGCG	45	129.65	-0.218273	0.345213	AUC15NGCG	51	147.389	-0.0332634	0.94194	AUC18NGCG	45	130.451	-0.209384	0.367899	AUC21NGCG	57	165.75	0.136118	0.429897	AUC24NGCG	56	163.349	0.115062	0.497893
[AUC, GCU]	522.311	AUCGCU	61	173.615	-1.58902	1.641e-25	AUC3NGCU	157	448.204	-0.220755	0.055762	AUC6NGCU	182	521.16	-0.0031835	0.984502	AUC9NGCU	162	465.31	-0.166718	0.148086	AUC12NGCU	166	478.264	-0.127104	0.271537	AUC15NGCU	173	499.967	-0.0630775	0.597275	AUC18NGCU	146	423.241	-0.30343	0.00997078	AUC21NGCU	175	508.882	-0.0375781	0.767534	AUC24NGCU	177	516.298	-0.0167046	0.916907
[AUC, GGA]	352.876	AUCGGA	61	173.615	-1.02327	5.71117e-10	AUC3NGGA	117	334.012	-0.0792619	0.590393	AUC6NGGA	110	314.987	-0.16387	0.24988	AUC9NGGA	107	307.334	-0.199352	0.161974	AUC12NGGA	124	357.257	0.0178015	0.844269	AUC15NGGA	108	312.118	-0.17707	0.215746	AUC18NGGA	134	388.454	0.138584	0.249827	AUC21NGGA	123	357.671	0.019474	0.834507	AUC24NGGA	106	309.196	-0.190641	0.184733
[AUC, GGC]	245.289	AUCGGC	75	213.461	-0.200516	0.247757	AUC3NGGC	120	342.576	0.48194	0.000424474	AUC6NGGC	90	257.716	0.0712997	0.592824	AUC9NGGC	102	292.973	0.256282	0.0707139	AUC12NGGC	113	325.565	0.40846	0.00333998	AUC15NGGC	94	271.658	0.147308	0.297674	AUC18NGGC	106	307.285	0.325091	0.0214921	AUC21NGGC	105	305.329	0.315881	0.0258662	AUC24NGGC	107	312.113	0.347582	0.0139411
[AUC, GGG]	269.872	AUCGGG	67	190.691	-0.501037	0.00331223	AUC3NGGG	92	262.642	-0.0391801	0.84741	AUC6NGGG	101	289.215	0.0998665	0.451156	AUC9NGGG	84	241.272	-0.161617	0.330172	AUC12NGGG	109	314.04	0.218674	0.108223	AUC15NGGG	93	268.768	-0.00591375	0.976654	AUC18NGGG	97	281.194	0.0592917	0.638881	AUC21NGGG	83	241.356	-0.161117	0.335124	AUC24NGGG	98	285.86	0.0830329	0.527914
[AUC, GGU]	362.621	AUCGGU	59	167.922	-1.11067	2.1158e-11	AUC3NGGU	121	345.431	-0.0700644	0.632679	AUC6NGGU	115	329.304	-0.13904	0.323157	AUC9NGGU	134	384.886	0.0859692	0.45942	AUC12NGGU	133	383.187	0.0795866	0.491797	AUC15NGGU	135	390.147	0.105557	0.370071	AUC18NGGU	128	371.061	0.0331932	0.750666	AUC21NGGU	125	363.487	0.00344269	0.931486	AUC24NGGU	114	332.531	-0.124973	0.381101
[AUC, GUA]	157.585	AUCGUA	32	91.0765	-0.790976	0.000955319	AUC3NGUA	39	111.337	-0.50119	0.0277816	AUC6NGUA	55	157.493	-0.000835427	0.93206	AUC9NGUA	53	152.231	-0.0498641	0.871248	AUC12NGUA	34	97.9576	-0.685898	0.00369528	AUC15NGUA	49	141.609	-0.154213	0.504283	AUC18NGUA	52	150.743	-0.0640316	0.817597	AUC21NGUA	56	162.842	0.0473487	0.738986	AUC24NGUA	48	140.013	-0.170565	0.458897
[AUC, GUC]	258.217	AUCGUC	89	253.307	-0.0277023	0.911193	AUC3NGUC	113	322.593	0.321127	0.0191626	AUC6NGUC	108	309.26	0.260233	0.0597616	AUC9NGUC	113	324.568	0.329935	0.0162781	AUC12NGUC	109	314.04	0.282364	0.041237	AUC15NGUC	106	306.338	0.246538	0.0760456	AUC18NGUC	113	327.577	0.343248	0.0126493	AUC21NGUC	114	331.5	0.360424	0.00876098	AUC24NGUC	111	323.78	0.326429	0.0183366
[AUC, GUG]	373.443	AUCGUG	87	247.614	-0.592795	5.28955e-05	AUC3NGUG	109	311.173	-0.26317	0.057469	AUC6NGUG	112	320.714	-0.219602	0.111989	AUC9NGUG	131	376.269	0.0108762	0.885394	AUC12NGUG	129	371.663	-0.00689542	0.99667	AUC15NGUG	115	332.348	-0.168195	0.225344	AUC18NGUG	123	356.566	-0.0667191	0.647888	AUC21NGUG	125	363.487	-0.0389841	0.807309	AUC24NGUG	119	347.116	-0.105472	0.455644
[AUC, GUU]	441.413	AUCGUU	80	227.691	-0.955051	4.72704e-11	AUC3NGUU	127	362.56	-0.283911	0.0255744	AUC6NGUU	142	406.619	-0.118451	0.349536	AUC9NGUU	121	347.546	-0.344924	0.0074239	AUC12NGUU	144	414.879	-0.0894386	0.486561	AUC15NGUU	131	378.588	-0.221503	0.0811123	AUC18NGUU	152	440.635	-0.00254697	0.974383	AUC21NGUU	137	398.382	-0.147977	0.244479	AUC24NGUU	117	341.282	-0.371166	0.00444525
[AUC, UAC]	247.836	AUCUAC	98	278.922	0.170476	0.224934	AUC3NUAC	109	311.173	0.328334	0.0187117	AUC6NUAC	98	280.625	0.179257	0.203589	AUC9NUAC	115	330.313	0.414447	0.00270292	AUC12NUAC	90	259.299	0.0652345	0.62034	AUC15NUAC	97	280.328	0.177732	0.209251	AUC18NUAC	100	289.891	0.226127	0.111162	AUC21NUAC	106	308.237	0.314656	0.0257548	AUC24NUAC	100	291.694	0.235071	0.0985738
[AUC, UAU]	266.983	AUCUAU	97	276.076	0.0483156	0.692626	AUC3NUAU	71	202.691	-0.397466	0.0185293	AUC6NUAU	79	226.218	-0.239036	0.149916	AUC9NUAU	105	301.59	0.17584	0.197651	AUC12NUAU	67	193.034	-0.467893	0.00640789	AUC15NUAU	85	245.648	-0.120153	0.479834	AUC18NUAU	80	231.913	-0.203165	0.224123	AUC21NUAU	78	226.816	-0.235225	0.159979	AUC24NUAU	98	285.86	0.0985615	0.462012
[AUC, UCA]	256.503	AUCUCA	84	239.076	-0.10151	0.561904	AUC3NUCA	89	254.077	-0.0137106	0.984525	AUC6NUCA	70	200.446	-0.355764	0.0381944	AUC9NUCA	77	221.166	-0.21385	0.208362	AUC12NUCA	68	195.915	-0.388749	0.0246595	AUC15NUCA	77	222.529	-0.204988	0.229564	AUC18NUCA	58	168.137	-0.609342	0.00073808	AUC21NUCA	76	221	-0.21493	0.209181	AUC24NUCA	90	262.525	0.0334742	0.77241
[AUC, UCC]	232.263	AUCUCC	124	352.921	0.603585	1.02711e-05	AUC3NUCC	113	322.593	0.473951	0.000748232	AUC6NUCC	106	303.533	0.38609	0.00691872	AUC9NUCC	90	258.506	0.154433	0.285763	AUC12NUCC	112	322.684	0.474359	0.00078039	AUC15NUCC	89	257.208	0.147175	0.309396	AUC18NUCC	98	284.093	0.290603	0.0459739	AUC21NUCC	93	270.435	0.219517	0.133741	AUC24NUCC	111	323.78	0.479253	0.000731758
[AUC, UCG]	136.724	AUCUCG	59	167.922	0.296532	0.106584	AUC3NUCG	47	134.176	-0.027138	0.973902	AUC6NUCG	48	137.449	0.00763275	0.894626	AUC9NUCG	50	143.614	0.070937	0.660617	AUC12NUCG	63	181.51	0.408785	0.0256088	AUC15NUCG	47	135.829	-0.00946852	0.958762	AUC18NUCG	43	124.653	-0.133341	0.606377	AUC21NUCG	44	127.948	-0.0957092	0.729682	AUC24NUCG	41	119.595	-0.19311	0.438685
[AUC, UCU]	315.855	AUCUCU	131	372.844	0.239312	0.0568924	AUC3NUCU	92	262.642	-0.266165	0.0790795	AUC6NUCU	121	346.485	0.133533	0.288033	AUC9NUCU	98	281.484	-0.16621	0.273365	AUC12NUCU	95	273.705	-0.20664	0.173306	AUC15NUCU	95	274.548	-0.202202	0.183445	AUC18NUCU	97	281.194	-0.167693	0.271499	AUC21NUCU	96	279.158	-0.178179	0.243056	AUC24NUCU	96	280.026	-0.173699	0.256082
[AUC, UGC]	146.077	AUCUGC	68	193.538	0.405887	0.0216358	AUC3NUGC	59	168.433	0.205451	0.248023	AUC6NUGC	56	160.357	0.13456	0.437676	AUC9NUGC	71	203.932	0.481363	0.00610427	AUC12NUGC	51	146.936	0.00846522	0.893	AUC15NUGC	76	219.639	0.588405	0.000661403	AUC18NUGC	40	115.956	-0.333143	0.156536	AUC21NUGC	56	162.842	0.156749	0.374786	AUC24NUGC	60	175.016	0.260764	0.148392
[AUC, UGG]	204.4	AUCUGG	59	167.922	-0.283599	0.140021	AUC3NUGG	75	214.11	0.0669601	0.634505	AUC6NUGG	65	186.129	-0.135094	0.49333	AUC9NUGG	73	209.677	0.0367737	0.768423	AUC12NUGG	84	242.013	0.243691	0.114612	AUC15NUGG	85	245.648	0.265202	0.0861646	AUC18NUGG	70	202.924	-0.0104546	0.985256	AUC21NUGG	54	157.026	-0.380385	0.0526196	AUC24NUGG	64	186.684	-0.130793	0.513181
[AUC, UGU]	132.708	AUCUGU	57	162.23	0.289785	0.11973	AUC3NUGU	43	122.756	-0.112456	0.676167	AUC6NUGU	33	94.496	-0.48993	0.0503097	AUC9NUGU	56	160.848	0.277442	0.137868	AUC12NUGU	51	146.936	0.146936	0.418785	AUC15NUGU	31	89.5894	-0.566855	0.0258883	AUC18NUGU	40	115.956	-0.194672	0.441374	AUC21NUGU	36	104.684	-0.34221	0.169294	AUC24NUGU	38	110.844	-0.259728	0.298867
[AUC, UUA]	132.267	AUCUUA	58	165.076	0.319676	0.0863106	AUC3NUUA	46	131.321	-0.0103596	0.961157	AUC6NUUA	43	123.131	-0.10326	0.707797	AUC9NUUA	48	137.87	0.0598486	0.703039	AUC12NUUA	36	103.72	-0.350765	0.157604	AUC15NUUA	39	112.709	-0.23085	0.356254	AUC18NUUA	47	136.249	0.0427882	0.764899	AUC21NUUA	38	110.5	-0.259408	0.29953	AUC24NUUA	34	99.176	-0.415394	0.0981368
[AUC, UUC]	350.183	AUCUUC	145	412.69	0.236952	0.0478731	AUC3NUUC	153	436.785	0.318815	0.00719832	AUC6NUUC	148	423.8	0.275278	0.0213188	AUC9NUUC	158	453.821	0.374016	0.00150614	AUC12NUUC	134	386.068	0.140748	0.242897	AUC15NUUC	146	421.937	0.268921	0.0252538	AUC18NUUC	113	327.577	-0.0962731	0.512759	AUC21NUUC	128	372.211	0.0880131	0.458404	AUC24NUUC	156	455.043	0.377894	0.00144773
[AUC, UUG]	370.26	AUCUUG	141	401.306	0.116163	0.318039	AUC3NUUG	108	308.319	-0.264117	0.0577257	AUC6NUUG	133	380.848	0.0406746	0.703297	AUC9NUUG	133	382.014	0.0450851	0.677585	AUC12NUUG	124	357.257	-0.0515769	0.733329	AUC15NUUG	116	335.238	-0.143354	0.304843	AUC18NUUG	131	379.757	0.0365389	0.72905	AUC21NUUG	114	331.5	-0.159529	0.254233	AUC24NUUG	106	309.196	-0.260019	0.0646101
[AUC, UUU]	355.961	AUCUUU	105	298.845	-0.252323	0.0749942	AUC3NUUU	98	279.771	-0.347475	0.0156804	AUC6NUUU	126	360.803	0.0194922	0.833429	AUC9NUUU	105	301.59	-0.239132	0.0927024	AUC12NUUU	124	357.257	0.00524326	0.920357	AUC15NUUU	119	343.908	-0.0496976	0.751293	AUC18NUUU	130	376.859	0.0823039	0.482643	AUC21NUUU	97	282.066	-0.335686	0.0205518	AUC24NUUU	134	390.87	0.134969	0.261495
[AUG, AAA]	510.491	AUGAAA	196	557.844	0.127975	0.204148	AUG3NAAA	188	536.703	0.0722374	0.466289	AUG6NAAA	140	400.892	-0.348671	0.00348371	AUG9NAAA	174	499.777	-0.0306002	0.817919	AUG12NAAA	176	507.075	-0.00968799	0.968813	AUG15NAAA	198	572.216	0.164675	0.10489	AUG18NAAA	161	466.725	-0.129314	0.270758	AUG21NAAA	184	535.053	0.0677966	0.496016	AUG24NAAA	191	557.136	0.126143	0.215791
[AUG, AAC]	389.899	AUGAAC	127	361.46	-0.109264	0.420782	AUG3NAAC	125	356.85	-0.127781	0.344553	AUG6NAAC	144	412.346	0.0807569	0.471419	AUG9NAAC	132	379.141	-0.0403634	0.790965	AUG12NAAC	136	391.83	0.00712939	0.90896	AUG15NAAC	122	352.578	-0.145158	0.284771	AUG18NAAC	154	446.432	0.195342	0.0900519	AUG21NAAC	142	412.922	0.082768	0.464019	AUG24NAAC	153	446.292	0.194888	0.0917446
[AUG, AAG]	867.479	AUGAAG	309	879.457	0.0197853	0.781089	AUG3NAAG	311	887.843	0.0334768	0.656557	AUG6NAAG	269	770.286	-0.171435	0.0517063	AUG9NAAG	284	815.729	-0.0887392	0.314078	AUG12NAAG	327	942.121	0.119085	0.131802	AUG15NAAG	288	832.315	-0.0596995	0.50464	AUG18NAAG	284	823.291	-0.075426	0.396215	AUG21NAAG	314	913.08	0.0739128	0.349079	AUG24NAAG	291	848.83	-0.0313535	0.739307
[AUG, AAU]	461.616	AUGAAU	184	523.69	0.182021	0.0848654	AUG3NAAU	194	553.832	0.262755	0.0121858	AUG6NAAU	179	512.569	0.151055	0.154206	AUG9NAAU	207	594.563	0.365137	0.000406545	AUG12NAAU	166	478.264	0.0511137	0.613761	AUG15NAAU	178	514.417	0.156245	0.142256	AUG18NAAU	177	513.107	0.152569	0.152454	AUG21NAAU	159	462.356	0.00231147	0.942092	AUG24NAAU	177	516.298	0.161513	0.130937
[AUG, ACA]	300.069	AUGACA	91	258.999	-0.212347	0.170798	AUG3NACA	94	268.351	-0.161169	0.300648	AUG6NACA	100	286.352	-0.0675044	0.685348	AUG9NACA	101	290.101	-0.0487386	0.783007	AUG12NACA	104	299.635	-0.00208624	0.959959	AUG15NACA	118	341.018	0.184555	0.155394	AUG18NACA	109	315.981	0.0745475	0.549805	AUG21NACA	105	305.329	0.0250738	0.808669	AUG24NACA	109	317.946	0.0834917	0.508234
[AUG, ACC]	279.683	AUGACC	82	233.384	-0.261091	0.106015	AUG3NACC	73	208.401	-0.424435	0.0102905	AUG6NACC	72	206.173	-0.439938	0.00808959	AUG9NACC	79	226.91	-0.301671	0.0641673	AUG12NACC	94	270.824	-0.0464391	0.8063	AUG15NACC	92	265.878	-0.0730282	0.67425	AUG18NACC	83	240.61	-0.217099	0.182437	AUG21NACC	83	241.356	-0.212634	0.192354	AUG24NACC	83	242.106	-0.208155	0.202684
[AUG, ACG]	136.065	AUGACG	39	110.999	-0.293748	0.225272	AUG3NACG	51	145.595	0.0976588	0.568005	AUG6NACG	38	108.814	-0.322442	0.184706	AUG9NACG	48	137.87	0.0190037	0.852017	AUG12NACG	49	141.174	0.0531751	0.725508	AUG15NACG	52	150.279	0.143343	0.42541	AUG18NACG	29	84.0684	-0.694665	0.00685209	AUG21NACG	28	81.4211	-0.740826	0.00430656	AUG24NACG	41	119.595	-0.186149	0.457803
[AUG, ACU]	357.602	AUGACU	130	369.998	0.049165	0.656844	AUG3NACU	126	359.705	0.00846091	0.900659	AUG6NACU	122	349.349	-0.0336845	0.842519	AUG9NACU	114	327.44	-0.127121	0.372289	AUG12NACU	125	360.138	0.0101971	0.890063	AUG15NACU	112	323.678	-0.143795	0.312767	AUG18NACU	143	414.544	0.213173	0.0753121	AUG21NACU	118	343.132	-0.0595899	0.696191	AUG24NACU	124	361.701	0.0164424	0.852304
[AUG, AGA]	278.639	AUGAGA	94	267.537	-0.0586602	0.742574	AUG3NAGA	96	274.061	-0.0239028	0.924233	AUG6NAGA	83	237.672	-0.229429	0.156943	AUG9NAGA	93	267.122	-0.0608988	0.732997	AUG12NAGA	113	325.565	0.224545	0.0941148	AUG15NAGA	97	280.328	0.00871708	0.899168	AUG18NAGA	95	275.397	-0.0168888	0.963069	AUG21NAGA	94	273.342	-0.0276903	0.905841	AUG24NAGA	98	285.86	0.0369097	0.749687
[AUG, AGC]	259.114	AUGAGC	107	304.537	0.233032	0.090955	AUG3NAGC	108	308.319	0.250836	0.0689182	AUG6NAGC	95	272.034	0.0702011	0.590265	AUG9NAGC	72	206.804	-0.325319	0.056105	AUG12NAGC	85	244.894	-0.0814289	0.650387	AUG15NAGC	98	283.218	0.128328	0.350056	AUG18NAGC	90	260.902	0.00992235	0.89248	AUG21NAGC	86	250.079	-0.0512008	0.795309	AUG24NAGC	95	277.109	0.0968691	0.47451
[AUG, AGG]	322.234	AUGAGG	133	378.537	0.232322	0.0622109	AUG3NAGG	140	399.672	0.310707	0.0119368	AUG6NAGG	105	300.669	-0.0999337	0.51379	AUG9NAGG	124	356.163	0.144428	0.247919	AUG12NAGG	118	339.97	0.0772985	0.523671	AUG15NAGG	129	372.808	0.21032	0.0941606	AUG18NAGG	96	278.296	-0.211493	0.160281	AUG21NAGG	125	363.487	0.173794	0.167929	AUG24NAGG	106	309.196	-0.0595908	0.716229
[AUG, AGU]	248.491	AUGAGU	89	253.307	0.0276882	0.802013	AUG3NAGU	93	265.497	0.0954973	0.483944	AUG6NAGU	87	249.126	0.00367912	0.92441	AUG9NAGU	84	241.272	-0.0425364	0.842134	AUG12NAGU	85	244.894	-0.0210388	0.949911	AUG15NAGU	92	265.878	0.09757	0.477429	AUG18NAGU	89	258.003	0.0541928	0.672726	AUG21NAGU	100	290.79	0.226781	0.11015	AUG24NAGU	115	335.448	0.432894	0.00178114
[AUG, AUA]	251.132	AUGAUA	97	276.076	0.13662	0.324535	AUG3NAUA	89	254.077	0.0168239	0.857081	AUG6NAUA	91	260.58	0.0532823	0.674771	AUG9NAUA	86	247.016	-0.023837	0.934572	AUG12NAUA	83	239.132	-0.0706383	0.70625	AUG15NAUA	92	265.878	0.082322	0.54108	AUG18NAUA	112	324.678	0.370566	0.00763278	AUG21NAUA	91	264.619	0.0754712	0.572653	AUG24NAUA	102	297.528	0.244581	0.0836098
[AUG, AUC]	373.443	AUGAUC	104	295.999	-0.335299	0.0164132	AUG3NAUC	104	296.899	-0.330915	0.0179765	AUG6NAUC	151	432.391	0.211447	0.0702129	AUG9NAUC	148	425.098	0.186907	0.110482	AUG12NAUC	123	354.376	-0.0756082	0.598801	AUG15NAUC	111	320.788	-0.219269	0.114308	AUG18NAUC	116	336.274	-0.151253	0.277033	AUG21NAUC	145	421.645	0.175141	0.137063	AUG24NAUC	126	367.534	-0.0230094	0.904298
[AUG, AUG]	468.247	AUGAUG	202	574.92	0.296093	0.00418686	AUG3NAUG	204	582.38	0.31469	0.00229623	AUG6NAUG	257	735.924	0.652286	2.22609e-11	AUG9NAUG	220	631.902	0.432432	1.92303e-05	AUG12NAUG	186	535.886	0.194655	0.0648507	AUG15NAUG	164	473.957	0.0174863	0.836435	AUG18NAUG	196	568.187	0.279096	0.00762757	AUG21NAUG	167	485.619	0.0525552	0.60396	AUG24NAUG	175	510.465	0.124541	0.240104
[AUG, AUU]	521.114	AUGAUU	165	469.613	-0.150125	0.191096	AUG3NAUU	170	485.316	-0.102672	0.374947	AUG6NAUU	190	544.068	0.0621894	0.523788	AUG9NAUU	169	485.416	-0.102376	0.377986	AUG12NAUU	188	541.648	0.0557573	0.565675	AUG15NAUU	182	525.977	0.0134008	0.861682	AUG18NAUU	186	539.198	0.0492164	0.609443	AUG21NAUU	162	471.079	-0.145627	0.21003	AUG24NAUU	198	577.554	0.148358	0.142017
[AUG, CAA]	337.094	AUGCAA	146	415.537	0.301826	0.0125781	AUG3NCAA	132	376.834	0.160779	0.188878	AUG6NCAA	122	349.349	0.0515197	0.65128	AUG9NCAA	121	347.546	0.0440561	0.693299	AUG12NCAA	124	357.257	0.0838133	0.483963	AUG15NCAA	116	335.238	-0.0079643	0.998256	AUG18NCAA	130	376.859	0.160874	0.191697	AUG21NCAA	109	316.961	-0.0888444	0.558073	AUG24NCAA	101	294.611	-0.194338	0.187391
[AUG, CAC]	207.659	AUGCAC	94	267.537	0.36552	0.0153367	AUG3NCAC	91	259.787	0.323109	0.0333046	AUG6NCAC	80	229.081	0.14164	0.348242	AUG9NCAC	66	189.571	-0.131483	0.502517	AUG12NCAC	74	213.202	0.0379998	0.762171	AUG15NCAC	63	182.069	-0.189736	0.32498	AUG18NCAC	60	173.935	-0.255674	0.183589	AUG21NCAC	66	191.921	-0.113705	0.570377	AUG24NCAC	68	198.352	-0.0661574	0.763547
[AUG, CAG]	449.642	AUGCAG	169	480.998	0.0972522	0.359241	AUG3NCAG	153	436.785	-0.0418556	0.759118	AUG6NCAG	165	472.48	0.0714759	0.495068	AUG9NCAG	167	479.671	0.0932685	0.380418	AUG12NCAG	171	492.669	0.131841	0.219932	AUG15NCAG	172	497.077	0.144691	0.179256	AUG18NCAG	167	484.118	0.106582	0.320429	AUG21NCAG	142	412.922	-0.12291	0.330359	AUG24NCAG	163	475.461	0.0805498	0.448679
[AUG, CAU]	262.184	AUGCAU	90	256.153	-0.0335754	0.879511	AUG3NCAU	103	294.045	0.165456	0.227423	AUG6NCAU	97	277.761	0.0832652	0.528529	AUG9NCAU	96	275.739	0.0727255	0.577238	AUG12NCAU	97	279.467	0.0920999	0.490604	AUG15NCAU	120	346.798	0.403515	0.00282557	AUG18NCAU	93	269.599	0.040235	0.736486	AUG21NCAU	89	258.803	-0.0187252	0.958298	AUG24NCAU	93	271.275	0.0491792	0.692346
[AUG, CCA]	363.251	AUGCCA	119	338.691	-0.100997	0.476804	AUG3NCCA	116	331.157	-0.13345	0.342241	AUG6NCCA	135	386.575	0.089782	0.440007	AUG9NCCA	132	379.141	0.0617711	0.5852	AUG12NCCA	127	365.9	0.0104858	0.888188	AUG15NCCA	123	355.468	-0.0312467	0.856261	AUG18NCCA	138	400.05	0.139215	0.241508	AUG21NCCA	138	401.29	0.14368	0.227662	AUG24NCCA	126	367.534	0.0169143	0.849041
[AUG, CCC]	222.457	AUGCCC	74	210.614	-0.0789239	0.690593	AUG3NCCC	59	168.433	-0.40135	0.0310954	AUG6NCCC	80	229.081	0.0423318	0.73752	AUG9NCCC	67	192.443	-0.209097	0.256274	AUG12NCCC	57	164.223	-0.437872	0.0199422	AUG15NCCC	65	187.849	-0.243956	0.186402	AUG18NCCC	69	200.025	-0.153348	0.412542	AUG21NCCC	79	229.724	0.0463734	0.719869	AUG24NCCC	63	183.767	-0.275648	0.137873
[AUG, CCG]	151.907	AUGCCG	30	85.3842	-0.831147	0.000730009	AUG3NCCG	59	168.433	0.148989	0.386295	AUG6NCCG	42	120.268	-0.33694	0.140183	AUG9NCCG	55	157.976	0.0565133	0.70541	AUG12NCCG	49	141.174	-0.105713	0.670612	AUG15NCCG	45	130.049	-0.224132	0.330737	AUG18NCCG	57	165.238	0.121357	0.475025	AUG21NCCG	43	125.04	-0.280803	0.222419	AUG24NCCG	51	148.764	-0.0301637	0.95427
[AUG, CCU]	385.908	AUGCCU	117	332.998	-0.21274	0.115692	AUG3NCCU	134	382.543	-0.0126322	0.964717	AUG6NCCU	152	435.254	0.173603	0.131864	AUG9NCCU	132	379.141	-0.0255196	0.883876	AUG12NCCU	142	409.117	0.0842575	0.456721	AUG15NCCU	170	491.297	0.348339	0.00211195	AUG18NCCU	126	365.263	-0.0793206	0.573102	AUG21NCCU	148	430.369	0.157318	0.175022	AUG24NCCU	137	399.621	0.0503758	0.64364
[AUG, CGA]	120.838	AUGCGA	36	102.461	-0.237998	0.363054	AUG3NCGA	45	128.466	0.0883142	0.61311	AUG6NCGA	33	94.496	-0.354748	0.17347	AUG9NCGA	54	155.103	0.360156	0.0639412	AUG12NCGA	49	141.174	0.224403	0.247304	AUG15NCGA	44	127.159	0.0735622	0.663141	AUG18NCGA	41	118.855	-0.023866	0.99756	AUG21NCGA	35	101.776	-0.24767	0.349306	AUG24NCGA	51	148.764	0.299952	0.126247
[AUG, CGC]	134.162	AUGCGC	44	125.23	-0.0993941	0.716629	AUG3NCGC	46	131.321	-0.03088	0.961635	AUG6NCGC	36	103.087	-0.38012	0.122041	AUG9NCGC	42	120.636	-0.153317	0.548587	AUG12NCGC	36	103.72	-0.371285	0.132055	AUG15NCGC	39	112.709	-0.25137	0.309421	AUG18NCGC	45	130.451	-0.0404679	0.927932	AUG21NCGC	38	110.5	-0.279928	0.258147	AUG24NCGC	42	122.511	-0.131059	0.619624
[AUG, CGG]	139.811	AUGCGG	46	130.922	-0.0947648	0.723887	AUG3NCGG	48	137.03	-0.0289805	0.964799	AUG6NCGG	45	128.858	-0.117693	0.647881	AUG9NCGG	55	157.976	0.176224	0.328154	AUG12NCGG	56	161.342	0.206644	0.255881	AUG15NCGG	50	144.499	0.0475827	0.744492	AUG18NCGG	45	130.451	-0.0999689	0.709833	AUG21NCGG	43	125.04	-0.161092	0.518211	AUG24NCGG	44	128.345	-0.123446	0.633592
[AUG, CGU]	159.275	AUGCGU	48	136.615	-0.221408	0.318785	AUG3NCGU	48	137.03	-0.217025	0.329671	AUG6NCGU	61	174.674	0.133147	0.426708	AUG9NCGU	62	178.082	0.161017	0.343608	AUG12NCGU	51	146.936	-0.11633	0.622941	AUG15NCGU	70	202.299	0.344965	0.0451568	AUG18NCGU	47	136.249	-0.225277	0.315384	AUG21NCGU	60	174.474	0.13149	0.434737	AUG24NCGU	61	177.933	0.159815	0.350022
[AUG, CUA]	173.705	AUGCUA	67	190.691	0.134605	0.404641	AUG3NCUA	68	194.127	0.160362	0.326739	AUG6NCUA	59	168.947	-0.0400607	0.898195	AUG9NCUA	57	163.72	-0.0854031	0.716068	AUG12NCUA	55	158.461	-0.132509	0.546683	AUG15NCUA	51	147.389	-0.237006	0.265112	AUG18NCUA	66	191.328	0.139414	0.392748	AUG21NCUA	58	168.658	-0.0425338	0.889785	AUG24NCUA	63	183.767	0.0812442	0.598394
[AUG, CUC]	357.54	AUGCUC	106	301.691	-0.245035	0.0828368	AUG3NCUC	98	279.771	-0.353861	0.0137442	AUG6NCUC	119	340.758	-0.0693564	0.640083	AUG9NCUC	128	367.652	0.0402364	0.709547	AUG12NCUC	105	302.516	-0.241094	0.0898704	AUG15NCUC	118	341.018	-0.0682587	0.647874	AUG18NCUC	112	324.678	-0.139095	0.330121	AUG21NCUC	119	346.04	-0.0471674	0.76599	AUG24NCUC	87	253.774	-0.494563	0.000900958
[AUG, CUG]	348.514	AUGCUG	133	378.537	0.119215	0.318796	AUG3NCUG	135	385.398	0.145132	0.227869	AUG6NCUG	126	360.803	0.0499938	0.655831	AUG9NCUG	122	350.419	0.00786179	0.904286	AUG12NCUG	99	285.229	-0.289095	0.046009	AUG15NCUG	128	369.918	0.0859863	0.467868	AUG18NCUG	117	339.173	-0.0391976	0.815264	AUG21NCUG	130	378.027	0.117271	0.331023	AUG24NCUG	140	408.372	0.228665	0.0598597
[AUG, CUU]	487.834	AUGCUU	209	594.843	0.286119	0.00483165	AUG3NCUU	146	416.801	-0.227031	0.0579304	AUG6NCUU	173	495.388	0.0221695	0.801103	AUG9NCUU	170	488.288	0.00134276	0.949705	AUG12NCUU	130	374.544	-0.381256	0.00198987	AUG15NCUU	160	462.397	-0.0772583	0.528449	AUG18NCUU	168	487.017	-0.00241755	0.976424	AUG21NCUU	159	462.356	-0.0773868	0.529201	AUG24NCUU	142	414.205	-0.236044	0.0515118
[AUG, GAA]	626.478	AUGGAA	231	657.458	0.0696351	0.441023	AUG3NGAA	233	665.169	0.086456	0.343123	AUG6NGAA	215	615.656	-0.0251402	0.833045	AUG9NGAA	211	606.052	-0.0478233	0.661343	AUG12NGAA	207	596.389	-0.0710114	0.504623	AUG15NGAA	206	595.336	-0.0735601	0.489464	AUG18NGAA	208	602.974	-0.0551695	0.611079	AUG21NGAA	200	581.58	-0.107288	0.309162	AUG24NGAA	201	586.305	-0.0956133	0.36684
[AUG, GAC]	440.248	AUGGAC	182	517.998	0.234629	0.029042	AUG3NGAC	152	433.93	-0.0208543	0.900697	AUG6NGAC	143	409.483	-0.104513	0.411741	AUG9NGAC	177	508.394	0.207631	0.0551468	AUG12NGAC	157	452.334	0.0390708	0.696265	AUG15NGAC	162	468.177	0.0887377	0.40866	AUG18NGAC	141	408.747	-0.10711	0.40304	AUG21NGAC	163	473.987	0.106532	0.32594	AUG24NGAC	132	385.036	-0.193323	0.1295
[AUG, GAG]	786.245	AUGGAG	307	873.765	0.152267	0.0639149	AUG3NGAG	285	813.619	0.0493741	0.539797	AUG6NGAG	276	790.33	0.00747758	0.899782	AUG9NGAG	282	809.984	0.042915	0.591946	AUG12NGAG	294	847.045	0.10746	0.194071	AUG15NGAG	286	826.535	0.0720968	0.380816	AUG18NGAG	294	852.28	0.116349	0.161072	AUG21NGAG	269	782.225	-0.00739556	0.965289	AUG24NGAG	261	761.321	-0.0464729	0.630189
[AUG, GAU]	709.861	AUGGAU	279	794.073	0.161735	0.0607249	AUG3NGAU	244	696.572	-0.0272656	0.800021	AUG6NGAU	290	830.42	0.226303	0.0083236	AUG9NGAU	269	772.644	0.122267	0.158733	AUG12NGAU	240	691.465	-0.0378805	0.714921	AUG15NGAU	250	722.495	0.0254508	0.749157	AUG18NGAU	258	747.919	0.0753452	0.383249	AUG21NGAU	224	651.369	-0.124062	0.207665	AUG24NGAU	256	746.737	0.0730622	0.398662
[AUG, GCA]	489.369	AUGGCA	185	526.536	0.105609	0.302377	AUG3NGCA	182	519.574	0.0864063	0.39627	AUG6NGCA	160	458.163	-0.0950632	0.429746	AUG9NGCA	180	517.011	0.0792724	0.435882	AUG12NGCA	180	518.599	0.0836965	0.412497	AUG15NGCA	174	502.857	0.0392246	0.684068	AUG18NGCA	165	478.32	-0.0329453	0.808313	AUG21NGCA	182	529.237	0.112992	0.275245	AUG24NGCA	179	522.132	0.0934925	0.364697
[AUG, GCC]	382.346	AUGGCC	126	358.614	-0.0924498	0.504352	AUG3NGCC	148	422.511	0.144107	0.2118	AUG6NGCC	101	289.215	-0.402737	0.00403353	AUG9NGCC	115	330.313	-0.211048	0.122241	AUG12NGCC	114	328.446	-0.219224	0.109202	AUG15NGCC	118	341.018	-0.165033	0.228137	AUG18NGCC	122	353.667	-0.112488	0.416714	AUG21NGCC	129	375.119	-0.0275326	0.873637	AUG24NGCC	133	387.953	0.0210016	0.822182
[AUG, GCG]	189.116	AUGGCG	55	156.538	-0.272763	0.173944	AUG3NGCG	71	202.691	0.100008	0.511822	AUG6NGCG	69	197.583	0.0631826	0.659326	AUG9NGCG	51	146.486	-0.368506	0.069621	AUG12NGCG	45	129.65	-0.544654	0.00912797	AUG15NGCG	64	184.959	-0.0320695	0.923606	AUG18NGCG	71	205.823	0.122129	0.434219	AUG21NGCG	68	197.737	0.0643099	0.65619	AUG24NGCG	57	166.266	-0.185784	0.364602
[AUG, GCU]	654.907	AUGGCU	227	646.074	-0.0195913	0.872182	AUG3NGCU	249	710.846	0.118246	0.188081	AUG6NGCU	213	609.929	-0.102649	0.315192	AUG9NGCU	232	666.37	0.0250327	0.759082	AUG12NGCU	240	691.465	0.0783664	0.38119	AUG15NGCU	217	627.126	-0.0625352	0.55015	AUG18NGCU	218	631.963	-0.0514508	0.62818	AUG21NGCU	237	689.172	0.0735733	0.411888	AUG24NGCU	240	700.066	0.0961997	0.287693
[AUG, GGA]	442.458	AUGGGA	172	489.536	0.145874	0.175964	AUG3NGGA	150	428.22	-0.0471886	0.727556	AUG6NGGA	145	415.21	-0.0917011	0.472772	AUG9NGGA	184	528.5	0.256362	0.0169689	AUG12NGGA	156	449.452	0.0226267	0.803946	AUG15NGGA	150	433.497	-0.0295191	0.843699	AUG18NGGA	139	402.949	-0.134945	0.28766	AUG21NGGA	152	442.001	-0.00149371	0.967316	AUG24NGGA	182	530.883	0.262852	0.01501
[AUG, GGC]	307.56	AUGGGC	116	330.152	0.102266	0.414719	AUG3NGGC	100	285.48	-0.107475	0.491587	AUG6NGGC	115	329.304	0.0985559	0.432036	AUG9NGGC	107	307.334	-0.00105658	0.95495	AUG12NGGC	124	357.257	0.216097	0.0918483	AUG15NGGC	120	346.798	0.173229	0.177269	AUG18NGGC	99	286.992	-0.0998537	0.52878	AUG21NGGC	111	322.777	0.0696707	0.570458	AUG24NGGC	92	268.358	-0.196704	0.204502
[AUG, GGG]	338.383	AUGGGG	90	256.153	-0.401653	0.00695064	AUG3NGGG	111	316.883	-0.0947069	0.524833	AUG6NGGG	112	320.714	-0.0773707	0.610292	AUG9NGGG	119	341.802	0.0145027	0.864794	AUG12NGGG	132	380.306	0.168503	0.169722	AUG15NGGG	129	372.808	0.139774	0.254034	AUG18NGGG	127	368.162	0.121683	0.319434	AUG21NGGG	123	357.671	0.0799778	0.503699	AUG24NGGG	115	335.448	-0.0125676	0.9748
[AUG, GGU]	454.677	AUGGGU	186	529.382	0.219467	0.0384797	AUG3NGGU	180	513.864	0.176545	0.0975948	AUG6NGGU	177	506.842	0.156694	0.142211	AUG9NGGU	163	468.182	0.0422275	0.67201	AUG12NGGU	193	556.053	0.29038	0.00595776	AUG15NGGU	156	450.837	-0.0122367	0.957738	AUG18NGGU	167	484.118	0.0905168	0.39372	AUG21NGGU	165	479.803	0.0775999	0.461914	AUG24NGGU	126	367.534	-0.306963	0.0157027
[AUG, GUA]	197.59	AUGGUA	69	196.384	-0.0088323	0.976992	AUG3NGUA	55	157.014	-0.331613	0.0920777	AUG6NGUA	70	200.446	0.0207072	0.842253	AUG9NGUA	68	195.315	-0.0167024	0.987766	AUG12NGUA	60	172.866	-0.192851	0.330016	AUG15NGUA	68	196.519	-0.00784063	0.971698	AUG18NGUA	71	205.823	0.058895	0.674226	AUG21NGUA	79	229.724	0.217394	0.167269	AUG24NGUA	73	212.937	0.107917	0.478397
[AUG, GUC]	323.77	AUGGUC	120	341.537	0.0770742	0.522051	AUG3NGUC	91	259.787	-0.317638	0.0348257	AUG6NGUC	115	329.304	0.0244545	0.808039	AUG9NGUC	97	278.612	-0.216712	0.147145	AUG12NGUC	105	302.516	-0.0979553	0.522991	AUG15NGUC	109	315.008	-0.0395788	0.822661	AUG18NGUC	103	298.588	-0.116811	0.442868	AUG21NGUC	90	261.711	-0.306993	0.0430985	AUG24NGUC	111	323.78	4.8337e-05	0.949561
[AUG, GUG]	468.247	AUGGUG	182	517.998	0.145676	0.165341	AUG3NGUG	146	416.801	-0.167911	0.16813	AUG6NGUG	162	463.89	-0.0134881	0.946525	AUG9NGUG	163	468.182	-0.000199333	0.960056	AUG12NGUG	167	481.145	0.0392009	0.688823	AUG15NGUG	160	462.397	-0.0181376	0.914877	AUG18NGUG	173	501.512	0.0990139	0.346213	AUG21NGUG	175	508.882	0.120062	0.256448	AUG24NGUG	163	475.461	0.0220581	0.805384
[AUG, GUU]	553.472	AUGGUU	180	512.305	-0.111507	0.317302	AUG3NGUU	175	499.59	-0.147765	0.184504	AUG6NGUU	190	544.068	-0.0247234	0.850484	AUG9NGUU	173	496.905	-0.15554	0.163853	AUG12NGUU	183	527.242	-0.0700445	0.540245	AUG15NGUU	190	549.096	-0.011451	0.951129	AUG18NGUU	184	533.4	-0.0532932	0.649277	AUG21NGUU	189	549.593	-0.0101476	0.96137	AUG24NGUU	194	565.886	0.0320019	0.722466
[AUG, UAC]	310.752	AUGUAC	126	358.614	0.206665	0.103425	AUG3NUAC	106	302.609	-0.0383107	0.833644	AUG6NUAC	102	292.079	-0.0894087	0.571069	AUG9NUAC	95	272.867	-0.187568	0.219884	AUG12NUAC	103	296.754	-0.0664988	0.68486	AUG15NUAC	83	239.868	-0.373522	0.0167492	AUG18NUAC	104	301.487	-0.0436705	0.806413	AUG21NUAC	110	319.869	0.0417147	0.715155	AUG24NUAC	93	271.275	-0.196007	0.203565
[AUG, UAU]	334.76	AUGUAU	115	327.306	-0.0324879	0.856807	AUG3NUAU	127	362.56	0.11509	0.344441	AUG6NUAU	149	426.664	0.349971	0.00375892	AUG9NUAU	119	341.802	0.0300312	0.774163	AUG12NUAU	110	316.922	-0.0790027	0.605761	AUG15NUAU	128	369.918	0.144075	0.242331	AUG18NUAU	133	385.555	0.203809	0.0993468	AUG21NUAU	130	378.027	0.17536	0.156906	AUG24NUAU	103	300.445	-0.156029	0.292785
[AUG, UCA]	321.62	AUGUCA	105	298.845	-0.105963	0.485855	AUG3NUCA	127	362.56	0.17286	0.167057	AUG6NUCA	113	323.577	0.00875137	0.899135	AUG9NUCA	105	301.59	-0.0927715	0.547787	AUG12NUCA	132	380.306	0.241801	0.0536589	AUG15NUCA	110	317.898	-0.0167955	0.952905	AUG18NUCA	98	284.093	-0.178994	0.235303	AUG21NUCA	94	273.342	-0.23465	0.120637	AUG24NUCA	116	338.365	0.0732214	0.546302
[AUG, UCC]	291.227	AUGUCC	68	193.538	-0.589529	0.000405492	AUG3NUCC	95	271.206	-0.102753	0.525795	AUG6NUCC	88	251.989	-0.20878	0.186724	AUG9NUCC	87	249.889	-0.220857	0.163278	AUG12NUCC	99	285.229	-0.0300201	0.887726	AUG15NUCC	83	239.868	-0.2799	0.0794546	AUG18NUCC	59	171.036	-0.767845	1.07317e-05	AUG21NUCC	89	258.803	-0.170289	0.286623	AUG24NUCC	67	195.435	-0.575454	0.000631732
[AUG, UCG]	171.433	AUGUCG	35	99.6149	-0.783208	0.000613503	AUG3NUCG	47	134.176	-0.353519	0.0975856	AUG6NUCG	47	134.585	-0.349122	0.102268	AUG9NUCG	45	129.253	-0.407447	0.0585269	AUG12NUCG	45	129.65	-0.403023	0.0616129	AUG15NUCG	45	130.049	-0.398585	0.064839	AUG18NUCG	46	133.35	-0.362425	0.0924471	AUG21NUCG	49	142.487	-0.266812	0.214089	AUG24NUCG	52	151.681	-0.176603	0.41798
[AUG, UCU]	396.039	AUGUCU	111	315.922	-0.326076	0.0159341	AUG3NUCU	135	385.398	-0.0392922	0.794374	AUG6NUCU	114	326.441	-0.278821	0.0385401	AUG9NUCU	122	350.419	-0.176563	0.187124	AUG12NUCU	148	426.404	0.106577	0.346449	AUG15NUCU	116	335.238	-0.240457	0.0744305	AUG18NUCU	123	356.566	-0.151472	0.260702	AUG21NUCU	114	331.5	-0.256632	0.058182	AUG24NUCU	134	390.87	-0.0189535	0.924262
[AUG, UGC]	183.16	AUGUGC	55	156.538	-0.226597	0.268008	AUG3NUGC	55	157.014	-0.222213	0.27841	AUG6NUGC	64	183.265	0.000824493	0.930342	AUG9NUGC	64	183.826	0.00523507	0.91093	AUG12NUGC	64	184.391	0.00965917	0.891531	AUG15NUGC	55	158.949	-0.204543	0.322974	AUG18NUGC	63	182.631	-0.0041718	0.951736	AUG21NUGC	48	139.579	-0.392024	0.0603236	AUG24NUGC	63	183.767	0.00477241	0.912602
[AUG, UGG]	256.289	AUGUGG	71	202.076	-0.342876	0.0447541	AUG3NUGG	82	234.094	-0.130687	0.447468	AUG6NUGG	95	272.034	0.0860135	0.520109	AUG9NUGG	78	224.038	-0.194029	0.254265	AUG12NUGG	106	305.397	0.252913	0.0691982	AUG15NUGG	82	236.978	-0.113018	0.518563	AUG18NUGG	76	220.317	-0.218191	0.201712	AUG21NUGG	95	276.25	0.108202	0.429673	AUG24NUGG	87	253.774	-0.0142306	0.983164
[AUG, UGU]	166.398	AUGUGU	55	156.538	-0.0881256	0.712297	AUG3NUGU	52	148.45	-0.164662	0.454482	AUG6NUGU	47	134.585	-0.306116	0.157605	AUG9NUGU	59	169.465	0.0263492	0.821125	AUG12NUGU	57	164.223	-0.0189797	0.990465	AUG15NUGU	69	199.409	0.261092	0.12374	AUG18NUGU	58	168.137	0.0150004	0.868158	AUG21NUGU	57	165.75	-0.00562541	0.953602	AUG24NUGU	60	175.016	0.0728542	0.635818
[AUG, UUA]	165.845	AUGUUA	55	156.538	-0.0833264	0.731066	AUG3NUUA	57	162.724	-0.0274123	0.954968	AUG6NUUA	67	191.856	0.210184	0.213031	AUG9NUUA	59	169.465	0.0311485	0.801524	AUG12NUUA	55	158.461	-0.0657108	0.801421	AUG15NUUA	55	158.949	-0.0612731	0.819381	AUG18NUUA	45	130.451	-0.346328	0.113864	AUG21NUUA	56	162.842	-0.0263613	0.960974	AUG24NUUA	63	183.767	0.148043	0.37648
[AUG, UUC]	439.081	AUGUUC	139	395.614	-0.150396	0.232634	AUG3NUUC	163	465.333	0.0837745	0.432141	AUG6NUUC	151	432.391	-0.0221518	0.892597	AUG9NUUC	126	361.908	-0.278866	0.0291446	AUG12NUUC	125	360.138	-0.285938	0.0256852	AUG15NUUC	137	395.927	-0.149252	0.240152	AUG18NUUC	142	411.646	-0.0930856	0.47092	AUG21NUUC	164	476.895	0.119184	0.273763	AUG24NUUC	137	399.621	-0.135856	0.288078
[AUG, UUG]	464.256	AUGUUG	121	344.383	-0.430906	0.000684979	AUG3NUUG	173	493.881	0.0892425	0.392656	AUG6NUUG	145	415.21	-0.161079	0.188855	AUG9NUUG	162	465.31	0.00327199	0.935597	AUG12NUUG	153	440.809	-0.0747661	0.553452	AUG15NUUG	155	447.947	-0.0515918	0.693305	AUG18NUUG	176	510.209	0.136167	0.200055	AUG21NUUG	155	450.724	-0.0426752	0.751511	AUG24NUUG	149	434.624	-0.0951521	0.447738
[AUG, UUU]	446.327	AUGUUU	154	438.306	-0.0261628	0.863275	AUG3NUUU	138	393.963	-0.180041	0.149942	AUG6NUUU	175	501.115	0.167043	0.120855	AUG9NUUU	159	456.693	0.0331251	0.733371	AUG12NUUU	131	377.425	-0.241911	0.0554583	AUG15NUUU	147	424.827	-0.0712237	0.583371	AUG18NUUU	189	547.894	0.295798	0.00559283	AUG21NUUU	151	439.093	-0.0235747	0.882877	AUG24NUUU	158	460.877	0.0462803	0.650266
[AUU, AAA]	568.127	AUUAAA	111	315.922	-0.846647	1.15136e-11	AUU3NAAA	209	596.654	0.0706796	0.454744	AUU6NAAA	184	526.887	-0.10872	0.324421	AUU9NAAA	208	597.435	0.0725679	0.444559	AUU12NAAA	213	613.675	0.111262	0.24794	AUU15NAAA	187	540.427	-0.0721156	0.522035	AUU18NAAA	189	547.894	-0.0523162	0.650614	AUU21NAAA	181	526.33	-0.110248	0.321601	AUU24NAAA	210	612.557	0.108631	0.2618
[AUU, AAC]	433.92	AUUAAC	71	202.076	-1.10253	2.90754e-13	AUU3NAAC	141	402.527	-0.108342	0.397256	AUU6NAAC	172	492.525	0.182768	0.0937352	AUU9NAAC	161	462.438	0.0918312	0.394943	AUU12NAAC	140	403.355	-0.105379	0.413216	AUU15NAAC	142	410.377	-0.0804768	0.538663	AUU18NAAC	133	385.555	-0.17049	0.182909	AUU21NAAC	156	453.632	0.0640949	0.546232	AUU24NAAC	150	437.541	0.0119904	0.876276
[AUU, AAG]	965.42	AUUAAG	185	526.536	-0.874624	7.92502e-20	AUU3NAAG	366	1044.86	0.114078	0.127105	AUU6NAAG	313	896.281	-0.107206	0.196361	AUU9NAAG	316	907.642	-0.0890337	0.284741	AUU12NAAG	345	993.981	0.0420622	0.566044	AUU15NAAG	356	1028.83	0.0917808	0.221991	AUU18NAAG	300	869.674	-0.150683	0.0717713	AUU21NAAG	341	991.593	0.0385919	0.598172	AUU24NAAG	328	956.756	-0.013005	0.899195
[AUU, AAU]	513.734	AUUAAU	111	315.922	-0.701454	3.62211e-08	AUU3NAAU	193	550.977	0.100971	0.313513	AUU6NAAU	214	612.792	0.254378	0.0108289	AUU9NAAU	209	600.307	0.224681	0.025226	AUU12NAAU	193	556.053	0.114203	0.257607	AUU15NAAU	199	575.106	0.162808	0.107847	AUU18NAAU	199	576.883	0.16726	0.0989795	AUU21NAAU	203	590.303	0.200436	0.0477972	AUU24NAAU	167	487.129	-0.0767163	0.521312
[AUU, ACA]	333.947	AUUACA	66	187.845	-0.830076	3.59285e-07	AUU3NACA	136	388.253	0.217377	0.0768143	AUU6NACA	113	323.577	-0.0455098	0.783582	AUU9NACA	107	307.334	-0.119811	0.419825	AUU12NACA	114	328.446	-0.0239641	0.907848	AUU15NACA	121	349.688	0.0664468	0.573681	AUU18NACA	111	321.779	-0.0535491	0.741046	AUU21NACA	145	421.645	0.336409	0.00586096	AUU24NACA	126	367.534	0.138259	0.263955
[AUU, ACC]	311.26	AUUACC	76	216.307	-0.525044	0.000961017	AUU3NACC	110	314.028	0.0127719	0.876128	AUU6NACC	98	280.625	-0.149481	0.328853	AUU9NACC	93	267.122	-0.220621	0.148681	AUU12NACC	112	322.684	0.0519989	0.658767	AUU15NACC	98	283.218	-0.136209	0.377608	AUU18NACC	89	258.003	-0.270734	0.0789229	AUU21NACC	122	354.764	0.188736	0.140681	AUU24NACC	85	247.94	-0.328132	0.0350756
[AUU, ACG]	151.428	AUUACG	33	93.9226	-0.689084	0.00407566	AUU3NACG	55	157.014	0.052265	0.721488	AUU6NACG	44	125.995	-0.265266	0.245996	AUU9NACG	56	160.848	0.0870679	0.592056	AUU12NACG	47	135.412	-0.161274	0.493149	AUU15NACG	51	147.389	-0.0389998	0.919194	AUU18NACG	55	159.44	0.0743859	0.639329	AUU21NACG	40	116.316	-0.380581	0.100309	AUU24NACG	47	137.096	-0.143441	0.550235
[AUU, ACU]	397.976	AUUACU	98	278.922	-0.512821	0.000240251	AUU3NACU	149	425.365	0.0960214	0.391435	AUU6NACU	158	452.436	0.185031	0.1032	AUU9NACU	142	407.864	0.0354077	0.728926	AUU12NACU	150	432.166	0.118903	0.29423	AUU15NACU	139	401.707	0.0134634	0.868247	AUU18NACU	137	397.151	-0.00299417	0.974279	AUU21NACU	141	410.014	0.0429903	0.683612	AUU24NACU	167	487.129	0.291622	0.0100017
[AUU, AGA]	310.099	AUUAGA	54	153.692	-1.01269	8.7355e-09	AUU3NAGA	120	342.576	0.143697	0.257191	AUU6NAGA	100	286.352	-0.11494	0.458757	AUU9NAGA	114	327.44	0.0785043	0.523804	AUU12NAGA	110	316.922	0.0313981	0.771449	AUU15NAGA	112	323.678	0.061831	0.608154	AUU18NAGA	115	333.375	0.104418	0.40753	AUU21NAGA	107	311.145	0.00485966	0.921255	AUU24NAGA	91	265.442	-0.224334	0.1462
[AUU, AGC]	288.369	AUUAGC	45	128.076	-1.17091	5.61574e-10	AUU3NAGC	89	254.077	-0.182646	0.250284	AUU6NAGC	85	243.399	-0.244592	0.124414	AUU9NAGC	103	295.845	0.0369284	0.746066	AUU12NAGC	88	253.537	-0.185716	0.244723	AUU15NAGC	87	251.428	-0.197767	0.215967	AUU18NAGC	89	258.003	-0.160525	0.317724	AUU21NAGC	87	252.987	-0.18885	0.239184	AUU24NAGC	88	256.691	-0.167883	0.297202
[AUU, AGG]	358.616	AUUAGG	89	253.307	-0.501555	0.000648029	AUU3NAGG	142	405.382	0.176843	0.137348	AUU6NAGG	85	243.399	-0.559116	0.00017859	AUU9NAGG	120	344.674	-0.0572062	0.706456	AUU12NAGG	145	417.76	0.220236	0.064891	AUU15NAGG	131	378.588	0.078188	0.501519	AUU18NAGG	111	321.779	-0.156368	0.271508	AUU21NAGG	106	308.237	-0.218398	0.125022	AUU24NAGG	106	309.196	-0.213919	0.133503
[AUU, AGU]	276.547	AUUAGU	61	173.615	-0.671636	0.000113989	AUU3NAGU	107	305.464	0.143477	0.282193	AUU6NAGU	90	257.716	-0.101739	0.5438	AUU9NAGU	95	272.867	-0.0193263	0.949824	AUU12NAGU	112	322.684	0.222597	0.0982169	AUU15NAGU	90	260.098	-0.088467	0.604547	AUU18NAGU	100	289.891	0.0679874	0.593631	AUU21NAGU	88	255.895	-0.111972	0.504799	AUU24NAGU	89	259.608	-0.0911911	0.594443
[AUU, AUA]	279.485	AUUAUA	64	182.153	-0.617621	0.000310345	AUU3NAUA	92	262.642	-0.0896757	0.593784	AUU6NAUA	97	277.761	-0.00892768	0.9951	AUU9NAUA	111	318.824	0.189986	0.15572	AUU12NAUA	96	276.586	-0.0150433	0.972215	AUU15NAUA	113	326.568	0.224611	0.0940531	AUU18NAUA	116	336.274	0.266864	0.0462757	AUU21NAUA	96	279.158	-0.00168906	0.955329	AUU24NAUA	119	347.116	0.312645	0.019245
[AUU, AUC]	415.606	AUUAUC	89	253.307	-0.714333	5.17181e-07	AUU3NAUC	131	373.979	-0.15226	0.241624	AUU6NAUC	145	415.21	-0.0013764	0.965333	AUU9NAUC	135	387.758	-0.100059	0.448602	AUU12NAUC	145	417.76	0.00745827	0.906786	AUU15NAUC	130	375.698	-0.145645	0.266156	AUU18NAUC	132	382.656	-0.119168	0.36598	AUU21NAUC	152	442.001	0.088831	0.421142	AUU24NAUC	143	417.122	0.00525384	0.92128
[AUU, AUG]	521.114	AUUAUG	123	350.075	-0.573933	3.12113e-06	AUU3NAUG	169	482.462	-0.111184	0.335601	AUU6NAUG	191	546.932	0.0697626	0.477508	AUU9NAUG	203	583.074	0.16208	0.106066	AUU12NAUG	168	484.026	-0.106514	0.359267	AUU15NAUG	182	525.977	0.0134008	0.861682	AUU18NAUG	170	492.815	-0.0805515	0.494465	AUU21NAUG	186	540.869	0.0536816	0.580576	AUU24NAUG	192	560.053	0.103964	0.301321
[AUU, AUU]	579.949	AUUAUU	168	478.152	-0.278458	0.0113577	AUU3NAUU	202	576.67	-0.00818	0.972915	AUU6NAUU	204	584.157	0.010431	0.881217	AUU9NAUU	249	715.199	0.302418	0.00122084	AUU12NAUU	203	584.864	0.0121762	0.867792	AUU15NAUU	200	577.996	-0.00486578	0.999349	AUU18NAUU	240	695.739	0.26262	0.00549623	AUU21NAUU	204	593.211	0.0326199	0.713032	AUU24NAUU	214	624.225	0.106141	0.268147
[AUU, CAA]	375.153	AUUCAA	114	324.46	-0.209437	0.127146	AUU3NCAA	139	396.817	0.0809981	0.476727	AUU6NCAA	102	292.079	-0.36112	0.0101283	AUU9NCAA	123	353.291	-0.0866207	0.5403	AUU12NCAA	151	435.047	0.213694	0.067438	AUU15NCAA	128	369.918	-0.0202734	0.919883	AUU18NCAA	137	397.151	0.08221	0.473419	AUU21NCAA	130	378.027	0.0110109	0.884652	AUU24NCAA	130	379.202	0.01549	0.856884
[AUU, CAC]	231.105	AUUCAC	75	213.461	-0.114579	0.535015	AUU3NCAC	71	202.691	-0.189266	0.293021	AUU6NCAC	80	229.081	-0.0126882	0.996418	AUU9NCAC	63	180.954	-0.352926	0.0522057	AUU12NCAC	73	210.321	-0.135957	0.459062	AUU15NCAC	70	202.299	-0.192061	0.289159	AUU18NCAC	75	217.418	-0.0880739	0.647333	AUU21NCAC	72	209.369	-0.142502	0.438908	AUU24NCAC	53	154.598	-0.580028	0.00230045
[AUU, CAG]	500.408	AUUCAG	192	546.459	0.127007	0.211772	AUU3NCAG	176	502.445	0.00586002	0.917385	AUU6NCAG	149	426.664	-0.230006	0.051971	AUU9NCAG	142	407.864	-0.295017	0.0136873	AUU12NCAG	186	535.886	0.098819	0.331428	AUU15NCAG	168	485.517	-0.0435847	0.732283	AUU18NCAG	131	379.757	-0.398028	0.00115402	AUU21NCAG	154	447.816	-0.160199	0.177184	AUU24NCAG	191	557.136	0.154922	0.132479
[AUU, CAU]	291.785	AUUCAU	103	293.152	0.00674388	0.910403	AUU3NCAU	114	325.447	0.157517	0.227757	AUU6NCAU	104	297.806	0.029464	0.785384	AUU9NCAU	119	341.802	0.228253	0.081672	AUU12NCAU	100	288.111	-0.0182849	0.951487	AUU15NCAU	117	338.128	0.212661	0.106015	AUU18NCAU	120	347.869	0.253639	0.0535815	AUU21NCAU	123	357.671	0.293728	0.0249605	AUU24NCAU	96	280.026	-0.0593452	0.735202
[AUU, CCA]	404.263	AUUCCA	143	406.998	0.00972871	0.891821	AUU3NCCA	134	382.543	-0.0796697	0.556946	AUU6NCCA	130	372.257	-0.118994	0.370962	AUU9NCCA	142	407.864	0.012796	0.871962	AUU12NCCA	127	365.9	-0.143842	0.278819	AUU15NCCA	134	387.257	-0.0620002	0.657501	AUU18NCCA	147	426.14	0.0760344	0.491659	AUU21NCCA	141	410.014	0.0203786	0.82344	AUU24NCCA	151	440.458	0.123711	0.274821
[AUU, CCC]	247.573	AUUCCC	105	298.845	0.27154	0.053133	AUU3NCCC	73	208.401	-0.248497	0.150521	AUU6NCCC	67	191.856	-0.367835	0.0358008	AUU9NCCC	85	244.144	-0.020123	0.954652	AUU12NCCC	86	247.775	0.00117495	0.936917	AUU15NCCC	83	239.868	-0.0456127	0.828467	AUU18NCCC	88	255.104	0.0432309	0.726013	AUU21NCCC	70	203.553	-0.282453	0.106447	AUU24NCCC	81	236.272	-0.0674065	0.726318
[AUU, CCG]	169.058	AUUCCG	48	136.615	-0.307404	0.1508	AUU3NCCG	41	117.047	-0.53043	0.01603	AUU6NCCG	57	163.22	-0.0506952	0.857644	AUU9NCCG	41	117.764	-0.521623	0.0180845	AUU12NCCG	39	112.363	-0.589348	0.00839038	AUU15NCCG	45	130.049	-0.37846	0.0811806	AUU18NCCG	57	165.238	-0.0329714	0.93174	AUU21NCCG	40	116.316	-0.539468	0.0154585	AUU24NCCG	68	198.352	0.230546	0.172511
[AUU, CCU]	429.478	AUUCCU	189	537.921	0.324809	0.00246163	AUU3NCCU	160	456.768	0.0888785	0.410519	AUU6NCCU	144	412.346	-0.0587274	0.662657	AUU9NCCU	165	473.927	0.14208	0.19533	AUU12NCCU	151	435.047	0.018587	0.832312	AUU15NCCU	156	450.837	0.0700222	0.513213	AUU18NCCU	168	487.017	0.181389	0.0998164	AUU21NCCU	143	415.829	-0.0465921	0.739429	AUU24NCCU	151	440.458	0.0364203	0.716937
[AUU, CGA]	134.481	AUUCGA	58	165.076	0.29573	0.110167	AUU3NCGA	52	148.45	0.142573	0.427427	AUU6NCGA	43	123.131	-0.127205	0.626553	AUU9NCGA	44	126.38	-0.0896277	0.751195	AUU12NCGA	49	141.174	0.0700746	0.665516	AUU15NCGA	48	138.719	0.044765	0.756737	AUU18NCGA	47	136.249	0.0188427	0.852346	AUU21NCGA	41	119.224	-0.173729	0.493586	AUU24NCGA	51	148.764	0.145623	0.422313
[AUU, CGC]	149.309	AUUCGC	45	128.076	-0.221301	0.337751	AUU3NCGC	57	162.724	0.12412	0.466319	AUU6NCGC	39	111.677	-0.418971	0.0713854	AUU9NCGC	37	106.275	-0.490509	0.0368424	AUU12NCGC	44	126.769	-0.236107	0.308825	AUU15NCGC	48	138.719	-0.106138	0.673744	AUU18NCGC	36	104.361	-0.516724	0.0292961	AUU21NCGC	31	90.1448	-0.727988	0.00311878	AUU24NCGC	46	134.179	-0.154143	0.521483
[AUU, CGG]	155.596	AUUCGG	63	179.307	0.204625	0.236614	AUU3NCGG	67	191.272	0.297818	0.0864045	AUU6NCGG	40	114.541	-0.441946	0.0523363	AUU9NCGG	52	149.359	-0.0590237	0.837086	AUU12NCGG	49	141.174	-0.140329	0.549592	AUU15NCGG	42	121.379	-0.358284	0.114247	AUU18NCGG	38	110.159	-0.498223	0.0311203	AUU21NCGG	54	157.026	0.0132025	0.875105	AUU24NCGG	39	113.761	-0.451804	0.0498751
[AUU, CGU]	177.258	AUUCGU	73	207.768	0.229126	0.16166	AUU3NCGU	68	194.127	0.131148	0.412863	AUU6NCGU	64	183.265	0.0480818	0.727854	AUU9NCGU	61	175.209	-0.0167702	0.995	AUU12NCGU	68	195.915	0.144379	0.372297	AUU15NCGU	56	161.839	-0.131291	0.546147	AUU18NCGU	64	185.53	0.0658056	0.656296	AUU21NCGU	67	194.829	0.13636	0.399365	AUU24NCGU	56	163.349	-0.117895	0.594747
[AUU, CUA]	193.316	AUUCUA	77	219.153	0.180974	0.248686	AUU3NCUA	61	174.143	-0.150692	0.455681	AUU6NCUA	70	200.446	0.0522512	0.703718	AUU9NCUA	74	212.549	0.136832	0.378787	AUU12NCUA	64	184.391	-0.0681972	0.765209	AUU15NCUA	61	176.289	-0.133022	0.517589	AUU18NCUA	75	217.418	0.169511	0.282627	AUU21NCUA	72	209.369	0.115082	0.455647	AUU24NCUA	70	204.186	0.0789192	0.594244
[AUU, CUC]	397.908	AUUCUC	120	341.537	-0.220393	0.0977728	AUU3NCUC	98	279.771	-0.50819	0.000276336	AUU6NCUC	115	329.304	-0.273012	0.0420898	AUU9NCUC	128	367.652	-0.114092	0.396687	AUU12NCUC	101	290.992	-0.451456	0.00115038	AUU15NCUC	111	320.788	-0.310814	0.0219962	AUU18NCUC	137	397.151	-0.00274643	0.972638	AUU21NCUC	112	325.685	-0.288958	0.0332275	AUU24NCUC	108	315.03	-0.336947	0.013865
[AUU, CUG]	387.863	AUUCUG	152	432.613	0.157532	0.169187	AUU3NCUG	127	362.56	-0.0973267	0.478014	AUU6NCUG	157	449.572	0.213006	0.0633316	AUU9NCUG	142	407.864	0.0725434	0.516045	AUU12NCUG	139	400.474	0.0461615	0.666281	AUU15NCUG	144	416.157	0.101583	0.373575	AUU18NCUG	131	379.757	-0.0304675	0.853698	AUU21NCUG	136	395.474	0.0280375	0.777428	AUU24NCUG	123	358.784	-0.112432	0.414889
[AUU, CUU]	542.912	AUUCUU	199	566.382	0.0610568	0.522667	AUU3NCUU	159	453.914	-0.258301	0.0230561	AUU6NCUU	201	575.567	0.0842648	0.386482	AUU9NCUU	185	531.373	-0.0309949	0.807093	AUU12NCUU	209	602.151	0.149407	0.129515	AUU15NCUU	197	569.326	0.0685373	0.478859	AUU18NCUU	189	547.894	0.0131793	0.862218	AUU21NCUU	190	552.501	0.0252577	0.77294	AUU24NCUU	196	571.72	0.0745909	0.444677
[AUU, GAA]	697.21	AUUGAA	322	916.457	0.394475	2.32693e-06	AUU3NGAA	256	730.829	0.0679417	0.430616	AUU6NGAA	236	675.79	-0.0450181	0.661266	AUU9NGAA	266	764.028	0.132032	0.131308	AUU12NGAA	281	809.591	0.2156	0.0131177	AUU15NGAA	228	658.916	-0.0814988	0.414362	AUU18NGAA	248	718.93	0.0442589	0.601538	AUU21NGAA	237	689.172	-0.016729	0.892146	AUU24NGAA	248	723.401	0.0532031	0.536165
[AUU, GAC]	489.953	AUUGAC	240	683.074	0.479397	8.91877e-07	AUU3NGAC	185	528.138	0.108272	0.290998	AUU6NGAC	174	498.252	0.0242307	0.786341	AUU9NGAC	162	465.31	-0.0744522	0.542005	AUU12NGAC	172	495.55	0.0163866	0.842119	AUU15NGAC	192	554.876	0.179522	0.0826835	AUU18NGAC	153	443.534	-0.143601	0.231193	AUU21NGAC	153	444.908	-0.139136	0.246961	AUU24NGAC	153	446.292	-0.134657	0.263502
[AUU, GAG]	875.014	AUUGAG	359	1021.76	0.223684	0.00379612	AUU3NGAG	317	904.972	0.0485669	0.527022	AUU6NGAG	283	810.375	-0.110717	0.205283	AUU9NGAG	277	795.623	-0.137222	0.11719	AUU12NGAG	279	803.828	-0.122419	0.162664	AUU15NGAG	313	904.564	0.0479162	0.53449	AUU18NGAG	284	823.291	-0.0879041	0.318928	AUU21NGAG	322	936.343	0.0977308	0.215916	AUU24NGAG	315	918.836	0.070501	0.369913
[AUU, GAU]	790.007	AUUGAU	413	1175.46	0.573283	4.10116e-13	AUU3NGAU	321	916.391	0.214098	0.0085894	AUU6NGAU	290	830.42	0.0719751	0.378664	AUU9NGAU	297	853.068	0.110796	0.179118	AUU12NGAU	317	913.31	0.20924	0.010618	AUU15NGAU	297	858.324	0.119658	0.148051	AUU18NGAU	307	889.966	0.171885	0.0373488	AUU21NGAU	296	860.738	0.123708	0.135942	AUU24NGAU	288	840.079	0.088659	0.284602
[AUU, GCA]	544.62	AUUGCA	270	768.458	0.496715	7.31696e-08	AUU3NGCA	210	599.508	0.138529	0.157434	AUU6NGCA	232	664.336	0.286662	0.00298421	AUU9NGCA	186	534.245	-0.02775	0.830323	AUU12NGCA	179	515.718	-0.078669	0.492726	AUU15NGCA	179	517.307	-0.0742312	0.519491	AUU18NGCA	187	542.097	-0.00670116	0.988025	AUU21NGCA	225	654.277	0.264651	0.00670753	AUU24NGCA	205	597.973	0.134829	0.173054
[AUU, GCC]	425.515	AUUGCC	201	572.074	0.426994	5.32403e-05	AUU3NGCC	149	425.365	-0.000505565	0.95999	AUU6NGCC	155	443.845	0.0608475	0.565733	AUU9NGCC	110	315.951	-0.429507	0.00127893	AUU12NGCC	142	409.117	-0.0566952	0.677953	AUU15NGCC	122	352.578	-0.271267	0.0372792	AUU18NGCC	135	391.353	-0.120738	0.353266	AUU21NGCC	144	418.737	-0.023163	0.890512	AUU24NGCC	116	338.365	-0.330628	0.0123009
[AUU, GCG]	210.468	AUUGCG	90	256.153	0.283402	0.0609643	AUU3NGCG	65	185.562	-0.181699	0.339359	AUU6NGCG	74	211.9	0.00978334	0.892427	AUU9NGCG	65	186.698	-0.172892	0.365932	AUU12NGCG	55	158.461	-0.409476	0.033856	AUU15NGCG	65	187.849	-0.16403	0.393881	AUU18NGCG	60	173.935	-0.275056	0.149684	AUU21NGCG	51	148.303	-0.505056	0.0103276	AUU24NGCG	59	172.099	-0.290359	0.129937
[AUU, GCU]	728.848	AUUGCU	357	1016.07	0.479312	2.31738e-09	AUU3NGCU	278	793.635	0.122857	0.15046	AUU6NGCU	307	879.099	0.270408	0.001291	AUU9NGCU	255	732.432	0.00707701	0.904753	AUU12NGCU	227	654.011	-0.156304	0.105971	AUU15NGCU	282	814.975	0.161137	0.0603261	AUU18NGCU	255	739.223	0.0203902	0.789946	AUU21NGCU	234	680.448	-0.0991333	0.30829	AUU24NGCU	270	787.574	0.111797	0.195032
[AUU, GGA]	492.413	AUUGGA	270	768.458	0.642096	8.92664e-12	AUU3NGGA	196	559.541	0.184374	0.072277	AUU6NGGA	207	592.748	0.267549	0.00850528	AUU9NGGA	198	568.712	0.207829	0.042916	AUU12NGGA	189	544.529	0.145139	0.159388	AUU15NGGA	212	612.676	0.315255	0.00185907	AUU18NGGA	220	637.761	0.373145	0.000200724	AUU21NGGA	213	619.382	0.33096	0.00108894	AUU24NGGA	157	457.96	-0.10465	0.386345
[AUU, GGC]	342.284	AUUGGC	143	406.998	0.249828	0.0387801	AUU3NGGC	124	353.995	0.0485369	0.665773	AUU6NGGC	142	406.619	0.248485	0.0404398	AUU9NGGC	110	315.951	-0.115492	0.43115	AUU12NGGC	125	360.138	0.0733567	0.533443	AUU15NGGC	127	367.028	0.100695	0.403185	AUU18NGGC	113	327.577	-0.0633595	0.68359	AUU21NGGC	95	276.25	-0.309218	0.035922	AUU24NGGC	91	265.442	-0.3668	0.0137921
[AUU, GGG]	376.588	AUUGGG	217	617.612	0.713717	1.29619e-11	AUU3NGGG	131	373.979	-0.0100279	0.982648	AUU6NGGG	143	409.483	0.120818	0.297318	AUU9NGGG	132	379.141	0.00975089	0.892504	AUU12NGGG	143	411.998	0.129652	0.265576	AUU15NGGG	142	410.377	0.123966	0.287226	AUU18NGGG	140	405.848	0.107953	0.352505	AUU21NGGG	140	407.106	0.112418	0.334333	AUU24NGGG	116	338.365	-0.154405	0.266326
[AUU, GGU]	506.012	AUUGGU	241	685.92	0.438869	5.85964e-06	AUU3NGGU	193	550.977	0.12282	0.225257	AUU6NGGU	189	541.205	0.097003	0.336336	AUU9NGGU	213	611.796	0.273881	0.00637302	AUU12NGGU	219	630.962	0.318382	0.00141764	AUU15NGGU	192	554.876	0.132995	0.19203	AUU18NGGU	216	626.165	0.307372	0.00217346	AUU21NGGU	196	569.948	0.171659	0.0931408	AUU24NGGU	190	554.219	0.131284	0.199677
[AUU, GUA]	219.898	AUUGUA	100	284.614	0.372171	0.0111363	AUU3NGUA	65	185.562	-0.244933	0.1845	AUU6NGUA	85	243.399	0.146487	0.321098	AUU9NGUA	89	255.633	0.21724	0.145498	AUU12NGUA	64	184.391	-0.254069	0.170905	AUU15NGUA	81	234.088	0.0902184	0.528341	AUU18NGUA	71	205.823	-0.0954331	0.627579	AUU21NGUA	98	284.974	0.373995	0.0115404	AUU24NGUA	74	215.854	-0.0267826	0.933659
[AUU, GUC]	360.324	AUUGUC	188	535.074	0.570444	2.91652e-07	AUU3NGUC	127	362.56	0.00892388	0.897722	AUU6NGUC	98	280.625	-0.360654	0.0119212	AUU9NGUC	105	301.59	-0.256708	0.0697584	AUU12NGUC	100	288.111	-0.322673	0.0240678	AUU15NGUC	113	326.568	-0.141912	0.317277	AUU18NGUC	128	371.061	0.0423601	0.697219	AUU21NGUC	103	299.514	-0.266674	0.0615554	AUU24NGUC	115	335.448	-0.103206	0.475185
[AUU, GUG]	521.114	AUUGUG	277	788.381	0.597295	9.45399e-11	AUU3NGUG	167	476.752	-0.128359	0.265006	AUU6NGUG	186	532.614	0.0314926	0.730071	AUU9NGUG	180	517.011	-0.0114025	0.954891	AUU12NGUG	171	492.669	-0.080979	0.490531	AUU15NGUG	172	497.077	-0.0681291	0.566626	AUU18NGUG	185	536.299	0.041439	0.661916	AUU21NGUG	191	555.409	0.0919516	0.35822	AUU24NGUG	190	554.219	0.0888574	0.374708
[AUU, GUU]	615.961	AUUGUU	295	839.611	0.446883	3.57295e-07	AUU3NGUU	225	642.33	0.0604769	0.504181	AUU6NGUU	244	698.698	0.18183	0.0490339	AUU9NGUU	258	741.049	0.266731	0.0035176	AUU12NGUU	213	613.675	-0.00536283	0.992999	AUU15NGUU	225	650.246	0.0781464	0.396139	AUU18NGUU	227	658.053	0.0953651	0.303963	AUU21NGUU	230	668.817	0.118772	0.202679	AUU24NGUU	232	676.73	0.135742	0.14625
[AUU, UAC]	345.837	AUUUAC	103	293.152	-0.238443	0.0971186	AUU3NUAC	91	259.787	-0.412765	0.00517469	AUU6NUAC	113	323.577	-0.0959832	0.514068	AUU9NUAC	101	290.101	-0.25354	0.0796082	AUU12NUAC	125	360.138	0.0584568	0.610827	AUU15NUAC	115	332.348	-0.0573997	0.713208	AUU18NUAC	122	353.667	0.032299	0.759492	AUU21NUAC	115	334.408	-0.0484831	0.763803	AUU24NUAC	121	352.95	0.0293691	0.777006
[AUU, UAU]	372.556	AUUUAU	110	313.075	-0.250946	0.069548	AUU3NUAU	109	311.173	-0.259738	0.0609928	AUU6NUAU	130	372.257	-0.00115742	0.961021	AUU9NUAU	119	341.802	-0.124297	0.372198	AUU12NUAU	119	342.852	-0.119873	0.390909	AUU15NUAU	127	367.028	-0.0215682	0.912339	AUU18NUAU	136	394.252	0.0816614	0.477598	AUU21NUAU	132	383.843	0.0430578	0.690231	AUU24NUAU	146	425.873	0.192967	0.102185
[AUU, UCA]	357.932	AUUUCA	107	304.537	-0.23307	0.0984442	AUU3NUCA	137	391.108	0.127879	0.280901	AUU6NUCA	130	372.257	0.0566121	0.615382	AUU9NUCA	111	318.824	-0.166929	0.238225	AUU12NUCA	129	371.663	0.0543062	0.629083	AUU15NUCA	132	381.478	0.0919108	0.4345	AUU18NUCA	116	336.274	-0.090051	0.537001	AUU21NUCA	115	334.408	-0.0980767	0.499607	AUU24NUCA	129	376.285	0.0721395	0.5344
[AUU, UCC]	324.107	AUUUCC	98	278.922	-0.216611	0.14508	AUU3NUCC	114	325.447	0.00595334	0.915586	AUU6NUCC	80	229.081	-0.500611	0.00128156	AUU9NUCC	89	255.633	-0.342396	0.0237821	AUU12NUCC	72	207.44	-0.64378	5.99158e-05	AUU15NUCC	88	254.318	-0.349836	0.0214684	AUU18NUCC	81	234.812	-0.464966	0.00277466	AUU21NUCC	89	258.803	-0.324617	0.0327667	AUU24NUCC	88	256.691	-0.33644	0.0274368
[AUU, UCG]	190.788	AUUUCG	54	153.692	-0.311932	0.118893	AUU3NUCG	63	179.853	-0.0851558	0.696565	AUU6NUCG	53	151.766	-0.330118	0.100509	AUU9NUCG	55	157.976	-0.272268	0.174822	AUU12NUCG	52	149.817	-0.348764	0.0843055	AUU15NUCG	52	150.279	-0.344327	0.0887271	AUU18NUCG	49	142.047	-0.425605	0.037572	AUU21NUCG	51	148.303	-0.363424	0.0739567	AUU24NUCG	61	177.933	-0.100633	0.640689
[AUU, UCU]	440.753	AUUUCU	134	381.383	-0.208731	0.0973863	AUU3NUCU	149	425.365	-0.0512674	0.702755	AUU6NUCU	150	429.527	-0.0372201	0.792657	AUU9NUCU	131	376.269	-0.228205	0.071818	AUU12NUCU	156	449.452	0.0281981	0.767014	AUU15NUCU	156	450.837	0.0326358	0.738076	AUU18NUCU	145	420.342	-0.068406	0.603115	AUU21NUCU	135	392.566	-0.167034	0.188965	AUU24NUCU	159	463.793	0.0735121	0.490689
[AUU, UGC]	203.84	AUUUGC	69	196.384	-0.0537601	0.816709	AUU3NUGC	79	225.529	0.14588	0.337885	AUU6NUGC	82	234.808	0.204048	0.185408	AUU9NUGC	77	221.166	0.117693	0.434349	AUU12NUGC	52	149.817	-0.444229	0.0244062	AUU15NUGC	65	187.849	-0.117863	0.557993	AUU18NUGC	79	229.014	0.168001	0.27578	AUU21NUGC	66	191.921	-0.0869206	0.679574	AUU24NUGC	75	218.771	0.101983	0.495472
[AUU, UGG]	285.225	AUUUGG	84	239.076	-0.254634	0.110857	AUU3NUGG	112	319.738	0.164788	0.212025	AUU6NUGG	98	280.625	-0.0234604	0.924654	AUU9NUGG	99	284.356	-0.00440308	0.971218	AUU12NUGG	100	288.111	0.0145206	0.867714	AUU15NUGG	85	245.648	-0.215507	0.180083	AUU18NUGG	99	286.992	0.00891012	0.89829	AUU21NUGG	93	270.435	-0.0768225	0.653127	AUU24NUGG	93	271.275	-0.0723435	0.67524
[AUU, UGU]	185.185	AUUUGU	69	196.384	0.084711	0.573374	AUU3NUGU	70	199.836	0.109853	0.478569	AUU6NUGU	81	231.945	0.324817	0.0426985	AUU9NUGU	79	226.91	0.293159	0.068516	AUU12NUGU	76	218.964	0.24173	0.134321	AUU15NUGU	60	173.399	-0.0948696	0.667521	AUU18NUGU	71	205.823	0.152438	0.340122	AUU21NUGU	54	157.026	-0.237956	0.24729	AUU24NUGU	56	163.349	-0.18101	0.3838
[AUU, UUA]	184.57	AUUUUA	59	167.922	-0.136371	0.514491	AUU3NUUA	50	142.74	-0.370774	0.0708022	AUU6NUUA	57	163.22	-0.177343	0.389593	AUU9NUUA	71	203.932	0.143924	0.365141	AUU12NUUA	66	190.153	0.0429955	0.74704	AUU15NUUA	61	176.289	-0.0662236	0.782058	AUU18NUUA	74	214.519	0.216944	0.180547	AUU21NUUA	68	197.737	0.0994185	0.520673	AUU24NUUA	78	227.521	0.301837	0.0628141
[AUU, UUC]	488.655	AUUUUC	116	330.152	-0.565685	8.40734e-06	AUU3NUUC	143	408.237	-0.25941	0.0307957	AUU6NUUC	165	472.48	-0.0485625	0.701756	AUU9NUUC	164	471.055	-0.0529221	0.674046	AUU12NUUC	158	455.215	-0.102269	0.396256	AUU15NUUC	166	479.737	-0.0265729	0.852051	AUU18NUUC	147	426.14	-0.197489	0.100462	AUU21NUUC	152	442.001	-0.144768	0.228761	AUU24NUUC	141	411.289	-0.248665	0.0403587
[AUU, UUG]	516.672	AUUUUG	179	509.459	-0.0202819	0.889653	AUU3NUUG	160	456.768	-0.177786	0.124135	AUU6NUUG	197	564.113	0.126735	0.207255	AUU9NUUG	200	574.457	0.15295	0.128868	AUU12NUUG	199	573.34	0.150143	0.136608	AUU15NUUG	175	505.747	-0.0308332	0.815526	AUU18NUUG	190	550.793	0.0922627	0.357852	AUU21NUUG	193	561.224	0.119329	0.237981	AUU24NUUG	179	522.132	0.015167	0.849403
[AUU, UUU]	496.718	AUUUUU	107	304.537	-0.70581	5.23272e-08	AUU3NUUU	161	459.623	-0.111977	0.344825	AUU6NUUU	194	555.522	0.161416	0.115085	AUU9NUUU	179	514.139	0.0497298	0.611733	AUU12NUUU	171	492.669	-0.0118094	0.954999	AUU15NUUU	181	523.087	0.0746217	0.460225	AUU18NUUU	161	466.725	-0.0898559	0.455855	AUU21NUUU	177	514.698	0.0512979	0.603335	AUU24NUUU	199	580.471	0.224796	0.0287393
[CAA, AAA]	367.505	CAAAAA	80	227.691	-0.690687	4.67259e-06	CAA3NAAA	137	391.108	0.0898011	0.43715	CAA6NAAA	123	352.212	-0.0613194	0.678271	CAA9NAAA	138	396.375	0.109101	0.350862	CAA12NAAA	132	380.306	0.0493949	0.653856	CAA15NAAA	124	358.358	-0.0363652	0.824076	CAA18NAAA	149	431.938	0.233058	0.0485307	CAA21NAAA	138	401.29	0.12688	0.282945	CAA24NAAA	146	425.873	0.212659	0.0731883
[CAA, AAC]	280.69	CAAAAC	89	253.307	-0.148095	0.360289	CAA3NAAC	85	242.658	-0.210054	0.192342	CAA6NAAC	80	229.081	-0.29312	0.070789	CAA9NAAC	94	269.995	-0.0560483	0.756076	CAA12NAAC	103	296.754	0.0802875	0.532174	CAA15NAAC	108	312.118	0.153112	0.251376	CAA18NAAC	97	281.194	0.00258888	0.93228	CAA21NAAC	101	293.698	0.0653527	0.604712	CAA24NAAC	91	265.442	-0.0805851	0.639606
[CAA, AAG]	624.503	CAAAAG	198	563.536	-0.148201	0.155037	CAA3NAAG	184	525.284	-0.249612	0.0180108	CAA6NAAG	230	658.609	0.0767136	0.399685	CAA9NAAG	200	574.457	-0.12051	0.25022	CAA12NAAG	236	679.941	0.122701	0.183521	CAA15NAAG	186	537.537	-0.216345	0.0406628	CAA18NAAG	201	582.681	-0.100001	0.343964	CAA21NAAG	210	610.659	-0.032342	0.779541	CAA24NAAG	206	600.89	-0.055608	0.610082
[CAA, AAU]	332.32	CAAAAU	104	295.999	-0.166981	0.255083	CAA3NAAU	111	316.883	-0.0686213	0.65851	CAA6NAAU	122	349.349	0.0720973	0.543802	CAA9NAAU	114	327.44	-0.0213395	0.923392	CAA12NAAU	115	331.327	-0.00431534	0.976284	CAA15NAAU	122	352.578	0.0853697	0.479684	CAA18NAAU	136	394.252	0.246547	0.0462543	CAA21NAAU	147	427.461	0.363221	0.002867	CAA24NAAU	122	355.867	0.0987653	0.419568
[CAA, ACA]	216.021	CAAACA	70	199.23	-0.116738	0.54375	CAA3NACA	83	236.949	0.133402	0.366893	CAA6NACA	77	220.491	0.0295463	0.79898	CAA9NACA	79	226.91	0.0709511	0.611342	CAA12NACA	80	230.488	0.0935225	0.517161	CAA15NACA	79	228.309	0.0798129	0.574238	CAA18NACA	83	240.61	0.155523	0.29952	CAA21NACA	90	261.711	0.276802	0.066766	CAA24NACA	74	215.854	-0.00111889	0.943866
[CAA, ACC]	201.346	CAAACC	57	162.23	-0.311633	0.108442	CAA3NACC	64	182.707	-0.140139	0.479224	CAA6NACC	62	177.538	-0.181546	0.353107	CAA9NACC	73	209.677	0.0584929	0.673388	CAA12NACC	56	161.342	-0.319553	0.102277	CAA15NACC	70	202.299	0.0068132	0.905661	CAA18NACC	59	171.036	-0.235375	0.22902	CAA21NACC	74	215.184	0.0959001	0.520564	CAA24NACC	60	175.016	-0.202184	0.304529
[CAA, ACG]	97.9543	CAAACG	17	48.3844	-1.01757	0.00162382	CAA3NACG	26	74.2248	-0.400206	0.174486	CAA6NACG	38	108.814	0.151678	0.455786	CAA9NACG	38	109.147	0.156089	0.444846	CAA12NACG	37	106.601	0.122039	0.536896	CAA15NACG	22	63.5796	-0.623545	0.0401541	CAA18NACG	29	84.0684	-0.220544	0.469048	CAA21NACG	22	63.9738	-0.614628	0.0435462	CAA24NACG	25	72.9235	-0.425725	0.154259
[CAA, ACU]	257.439	CAAACU	89	253.307	-0.023349	0.933986	CAA3NACU	79	225.529	-0.190918	0.259235	CAA6NACU	91	260.58	0.0174931	0.853336	CAA9NACU	84	241.272	-0.0935735	0.597085	CAA12NACU	104	299.635	0.218973	0.115502	CAA15NACU	101	291.888	0.181182	0.19303	CAA18NACU	86	249.306	-0.046313	0.819794	CAA21NACU	93	270.435	0.0710463	0.589453	CAA24NACU	92	268.358	0.0599284	0.642159
[CAA, AGA]	200.594	CAAAGA	87	247.614	0.303815	0.049022	CAA3NAGA	83	236.949	0.240295	0.121348	CAA6NAGA	53	151.766	-0.402427	0.041321	CAA9NAGA	55	157.976	-0.344577	0.0789869	CAA12NAGA	74	213.202	0.0879403	0.550943	CAA15NAGA	74	213.859	0.092378	0.533763	CAA18NAGA	68	197.126	-0.0251611	0.949174	CAA21NAGA	52	151.211	-0.407719	0.040511	CAA24NAGA	66	192.518	-0.0592856	0.799088
[CAA, AGC]	186.538	CAAAGC	65	184.999	-0.0119472	0.987875	CAA3NAGC	65	185.562	-0.00756346	0.968284	CAA6NAGC	73	209.037	0.16429	0.301889	CAA9NAGC	69	198.188	0.0874009	0.563279	CAA12NAGC	65	187.272	0.00566834	0.909436	CAA15NAGC	56	161.839	-0.204907	0.316841	CAA18NAGC	64	185.53	-0.00781037	0.968605	CAA21NAGC	64	186.105	-0.00334519	0.948841	CAA24NAGC	64	186.684	0.00113385	0.929068
[CAA, AGG]	231.978	CAAAGG	90	256.153	0.143013	0.319889	CAA3NAGG	77	219.82	-0.0776695	0.68824	CAA6NAGG	62	177.538	-0.385863	0.0339083	CAA9NAGG	85	244.144	0.0737426	0.589868	CAA12NAGG	73	210.321	-0.1414	0.438968	CAA15NAGG	73	210.969	-0.136962	0.455191	CAA18NAGG	76	220.317	-0.0744076	0.705729	CAA21NAGG	66	191.921	-0.273476	0.131224	CAA24NAGG	75	218.771	-0.0845722	0.662638
[CAA, AGU]	178.89	CAAAGU	64	182.153	0.0260751	0.820385	CAA3NAGU	57	162.724	-0.136651	0.522637	CAA6NAGU	85	243.399	0.444247	0.00557655	CAA9NAGU	65	186.698	0.0616344	0.67133	CAA12NAGU	65	187.272	0.0660585	0.65365	CAA15NAGU	69	199.409	0.156653	0.334082	CAA18NAGU	63	182.631	0.0298597	0.804686	CAA21NAGU	62	180.29	0.0112413	0.884336	CAA24NAGU	74	215.854	0.270977	0.100195
[CAA, AUA]	180.791	CAAAUA	83	236.23	0.385867	0.0161686	CAA3NAUA	74	211.255	0.224664	0.166705	CAA6NAUA	52	148.903	-0.279952	0.175286	CAA9NAUA	55	157.976	-0.194622	0.349868	CAA12NAUA	63	181.51	0.00572261	0.908439	CAA15NAUA	64	184.959	0.0328804	0.791326	CAA18NAUA	58	168.137	-0.104687	0.636429	CAA21NAUA	64	186.105	0.041797	0.7538	CAA24NAUA	67	195.435	0.112365	0.477359
[CAA, AUC]	268.844	CAAAUC	68	193.538	-0.474155	0.00531172	CAA3NAUC	72	205.546	-0.387309	0.0210635	CAA6NAUC	70	200.446	-0.423554	0.0122828	CAA9NAUC	99	284.356	0.0809302	0.535566	CAA12NAUC	78	224.726	-0.2586	0.119536	CAA15NAUC	101	291.888	0.118647	0.378268	CAA18NAUC	83	240.61	-0.160074	0.338594	CAA21NAUC	88	255.895	-0.0712164	0.692072	CAA24NAUC	81	236.272	-0.186319	0.265235
[CAA, AUG]	337.094	CAAAUG	122	347.229	0.0427388	0.699851	CAA3NAUG	104	296.899	-0.183175	0.208692	CAA6NAUG	113	323.577	-0.0590387	0.707438	CAA9NAUG	126	361.908	0.102473	0.397216	CAA12NAUG	135	388.949	0.206433	0.0930113	CAA15NAUG	130	375.698	0.156423	0.203491	CAA18NAUG	119	344.971	0.0333239	0.755234	CAA21NAUG	136	395.474	0.230434	0.0614898	CAA24NAUG	135	393.787	0.224266	0.0693111
[CAA, AUU]	375.153	CAAAUU	129	367.152	-0.0310995	0.851577	CAA3NAUU	164	468.188	0.319609	0.0053509	CAA6NAUU	133	380.848	0.0217366	0.817504	CAA9NAUU	123	353.291	-0.0866207	0.5403	CAA12NAUU	131	377.425	0.00871185	0.898944	CAA15NAUU	114	329.458	-0.187383	0.175542	CAA18NAUU	118	342.072	-0.133179	0.338672	CAA21NAUU	136	395.474	0.076106	0.50521	CAA24NAUU	148	431.707	0.202576	0.0850109
[CAA, CAA]	242.676	CAACAA	127	361.46	0.574806	1.99302e-05	CAA3NCAA	127	362.56	0.57919	1.74089e-05	CAA6NCAA	130	372.257	0.617271	4.06914e-06	CAA9NCAA	113	324.568	0.419492	0.00262632	CAA12NCAA	108	311.159	0.358625	0.010997	CAA15NCAA	103	297.668	0.294676	0.038555	CAA18NCAA	116	336.274	0.470607	0.000695527	CAA21NCAA	110	319.869	0.398451	0.00464524	CAA24NCAA	108	315.03	0.376458	0.00779103
[CAA, CAC]	149.495	CAACAC	53	150.845	0.0129717	0.875892	CAA3NCAC	68	194.127	0.376898	0.0319574	CAA6NCAC	47	134.585	-0.151579	0.523743	CAA9NCAC	65	186.698	0.320611	0.0702661	CAA12NCAC	59	169.985	0.18531	0.292567	CAA15NCAC	66	190.739	0.351499	0.0472561	CAA18NCAC	45	130.451	-0.196591	0.402012	CAA21NCAC	53	154.119	0.0439416	0.755357	CAA24NCAC	53	154.598	0.0484206	0.738404
[CAA, CAG]	323.7	CAACAG	133	378.537	0.225776	0.069522	CAA3NCAG	141	402.527	0.314428	0.0107442	CAA6NCAG	154	440.981	0.446061	0.000216687	CAA9NCAG	152	436.587	0.431612	0.000365712	CAA12NCAG	118	339.97	0.0707518	0.555782	CAA15NCAG	124	358.358	0.146743	0.240974	CAA18NCAG	142	411.646	0.346745	0.00500012	CAA21NCAG	138	401.29	0.309987	0.0127271	CAA24NCAG	126	367.534	0.183222	0.145907
[CAA, CAU]	188.748	CAACAU	79	224.845	0.252473	0.112806	CAA3NCAU	73	208.401	0.1429	0.362778	CAA6NCAU	74	211.9	0.166926	0.292112	CAA9NCAU	68	195.315	0.0493462	0.718259	CAA12NCAU	70	201.677	0.0955905	0.530321	CAA15NCAU	67	193.629	0.0368344	0.772566	CAA18NCAU	65	188.429	-0.00243562	0.945409	CAA21NCAU	75	218.092	0.20848	0.194098	CAA24NCAU	69	201.269	0.0926652	0.543385
[CAA, CCA]	261.506	CAACCA	101	287.46	0.136517	0.316527	CAA3NCCA	110	314.028	0.264049	0.0542607	CAA6NCCA	99	283.488	0.116443	0.390572	CAA9NCCA	102	292.973	0.163923	0.233576	CAA12NCCA	100	288.111	0.139778	0.308095	CAA15NCCA	126	364.138	0.477639	0.000345958	CAA18NCCA	96	278.296	0.0897731	0.502383	CAA21NCCA	101	293.698	0.167487	0.226305	CAA24NCCA	94	274.192	0.0683436	0.600421
[CAA, CCC]	160.148	CAACCC	58	165.076	0.0437241	0.751472	CAA3NCCC	62	176.998	0.144323	0.390245	CAA6NCCC	56	160.357	0.00187897	0.921773	CAA9NCCC	60	172.337	0.105825	0.517586	CAA12NCCC	46	132.531	-0.273079	0.218837	CAA15NCCC	72	208.079	0.377721	0.0273172	CAA18NCCC	55	159.44	-0.00639246	0.955066	CAA21NCCC	50	145.395	-0.139431	0.547395	CAA24NCCC	69	201.269	0.329717	0.0562805
[CAA, CCG]	109.359	CAACCG	32	91.0765	-0.263918	0.340585	CAA3NCCG	39	111.337	0.0258684	0.827579	CAA6NCCG	33	94.496	-0.210743	0.45512	CAA9NCCG	38	109.147	-0.00279856	0.924019	CAA12NCCG	32	92.1954	-0.246302	0.379119	CAA15NCCG	30	86.6994	-0.334974	0.227927	CAA18NCCG	30	86.9674	-0.330522	0.235072	CAA21NCCG	27	78.5132	-0.47806	0.0889709	CAA24NCCG	35	102.093	-0.0991856	0.763816
[CAA, CCU]	277.817	CAACCU	101	287.46	0.0492267	0.684241	CAA3NCCU	113	322.593	0.215578	0.107144	CAA6NCCU	112	320.714	0.207151	0.122169	CAA9NCCU	116	333.185	0.262188	0.0499899	CAA12NCCU	94	270.824	-0.0367804	0.857232	CAA15NCCU	100	288.998	0.0569247	0.646931	CAA18NCCU	119	344.971	0.312338	0.0193549	CAA21NCCU	107	311.145	0.163452	0.224879	CAA24NCCU	104	303.362	0.126904	0.342819
[CAA, CGA]	86.9919	CAACGA	36	102.461	0.236123	0.285353	CAA3NCGA	34	97.0633	0.158044	0.457837	CAA6NCGA	25	71.5879	-0.281165	0.379781	CAA9NCGA	28	80.4239	-0.113256	0.766468	CAA12NCGA	22	63.3843	-0.456755	0.151829	CAA15NCGA	17	49.1297	-0.824286	0.0139971	CAA18NCGA	36	104.361	0.262627	0.240885	CAA21NCGA	29	84.329	-0.0448514	0.963516	CAA24NCGA	30	87.5082	0.00853722	0.878035
[CAA, CGC]	96.584	CAACGC	21	59.769	-0.692388	0.0240686	CAA3NCGC	26	74.2248	-0.379882	0.200924	CAA6NCGC	27	77.3149	-0.321037	0.28147	CAA9NCGC	28	80.4239	-0.264159	0.380439	CAA12NCGC	31	89.3143	-0.112893	0.746344	CAA15NCGC	32	92.4794	-0.062652	0.895937	CAA18NCGC	33	95.6641	-0.0138065	0.951913	CAA21NCGC	33	95.9606	-0.00934135	0.937688	CAA24NCGC	31	90.4251	-0.0950601	0.800443
[CAA, CGG]	100.651	CAACGG	35	99.6149	-0.0149233	0.959702	CAA3NCGG	40	114.192	0.182106	0.37458	CAA6NCGG	37	105.95	0.0740279	0.675231	CAA9NCGG	32	91.9131	-0.131015	0.684869	CAA12NCGG	30	86.4332	-0.2197	0.460963	CAA15NCGG	35	101.149	0.00712996	0.887676	CAA18NCGG	29	84.0684	-0.259721	0.379199	CAA21NCGG	35	101.776	0.0160465	0.858884	CAA24NCGG	37	107.927	0.100696	0.596513
[CAA, CGU]	114.663	CAACGU	41	116.692	0.0253015	0.829186	CAA3NCGU	42	119.902	0.0644507	0.696405	CAA6NCGU	73	209.037	0.866355	2.11482e-06	CAA9NCGU	42	120.636	0.0732584	0.667788	CAA12NCGU	44	126.769	0.144797	0.449818	CAA15NCGU	36	104.039	-0.140272	0.628631	CAA18NCGU	45	130.451	0.186107	0.343553	CAA21NCGU	41	119.224	0.0562713	0.724728	CAA24NCGU	33	96.259	-0.252408	0.356404
[CAA, CUA]	125.051	CAACUA	50	142.307	0.186492	0.322486	CAA3NCUA	60	171.288	0.45391	0.0162894	CAA6NCUA	43	123.131	-0.0223186	0.999362	CAA9NCUA	44	126.38	0.0152589	0.864987	CAA12NCUA	55	158.461	0.341611	0.0750774	CAA15NCUA	39	112.709	-0.149909	0.578618	CAA18NCUA	45	130.451	0.0609936	0.703366	CAA21NCUA	42	122.132	-0.0340769	0.958795	CAA24NCUA	42	122.511	-0.0295979	0.974979
[CAA, CUC]	257.395	CAACUC	73	207.768	-0.30901	0.0686585	CAA3NCUC	91	259.787	0.0133437	0.874949	CAA6NCUC	88	251.989	-0.0306221	0.897115	CAA9NCUC	93	267.122	0.0535156	0.671582	CAA12NCUC	94	270.824	0.0733698	0.577551	CAA15NCUC	79	228.309	-0.173001	0.310968	CAA18NCUC	75	217.418	-0.243511	0.153322	CAA21NCUC	76	221	-0.219937	0.197762	CAA24NCUC	77	224.604	-0.196599	0.250839
[CAA, CUG]	250.897	CAACUG	67	190.691	-0.395857	0.0230005	CAA3NCUG	104	296.899	0.242877	0.0829097	CAA6NCUG	74	211.9	-0.243712	0.156038	CAA9NCUG	73	209.677	-0.258931	0.132707	CAA12NCUG	84	242.013	-0.0520136	0.794725	CAA15NCUG	73	210.969	-0.250069	0.147671	CAA18NCUG	72	208.722	-0.265517	0.125184	CAA21NCUG	96	279.158	0.153986	0.273639	CAA24NCUG	96	280.026	0.158465	0.260985
[CAA, CUU]	351.194	CAACUU	135	384.229	0.129696	0.277699	CAA3NCUU	190	542.412	0.62712	1.8169e-08	CAA6NCUU	115	329.304	-0.0928483	0.525222	CAA9NCUU	125	359.035	0.0318565	0.760183	CAA12NCUU	149	429.285	0.289665	0.0153587	CAA15NCUU	130	375.698	0.0973018	0.413251	CAA18NCUU	110	318.88	-0.139255	0.334495	CAA21NCUU	110	319.869	-0.13479	0.351541	CAA24NCUU	113	329.614	-0.0914914	0.536243
[CAA, GAA]	451.005	CAAGAA	210	597.69	0.406252	8.19736e-05	CAA3NGAA	151	431.075	-0.065205	0.613333	CAA6NGAA	200	572.703	0.344644	0.000994808	CAA9NGAA	202	580.201	0.363409	0.000504504	CAA12NGAA	157	452.334	0.00424277	0.928622	CAA15NGAA	165	476.847	0.0803819	0.447294	CAA18NGAA	160	463.826	0.0404392	0.685564	CAA21NGAA	173	503.066	0.157605	0.144269	CAA24NGAA	166	484.212	0.102495	0.339515
[CAA, GAC]	316.937	CAAGAC	94	267.537	-0.244456	0.104834	CAA3NGAC	76	216.965	-0.546734	0.000559035	CAA6NGAC	113	323.577	0.0299147	0.7781	CAA9NGAC	102	292.973	-0.113428	0.460055	CAA12NGAC	78	224.726	-0.496027	0.00165365	CAA15NGAC	93	268.768	-0.237833	0.117418	CAA18NGAC	97	281.194	-0.172628	0.256412	CAA21NGAC	96	279.158	-0.183113	0.229138	CAA24NGAC	105	306.279	-0.0493508	0.773503
[CAA, GAG]	566.022	CAAGAG	185	526.536	-0.104326	0.344254	CAA3NGAG	179	511.01	-0.147508	0.180005	CAA6NGAG	195	558.386	-0.0195962	0.886778	CAA9NGAG	227	652.008	0.204033	0.0337318	CAA12NGAG	178	512.837	-0.142358	0.197912	CAA15NGAG	191	551.986	-0.0362253	0.764097	CAA18NGAG	201	582.681	0.041849	0.648636	CAA21NGAG	198	575.764	0.0246191	0.774601	CAA24NGAG	179	522.132	-0.116443	0.296501
[CAA, GAU]	511.033	CAAGAU	176	500.921	-0.0288347	0.829201	CAA3NGAU	163	465.333	-0.135154	0.245256	CAA6NGAU	161	461.026	-0.148569	0.201949	CAA9NGAU	205	588.818	0.204405	0.0427716	CAA12NGAU	186	535.886	0.068508	0.489828	CAA15NGAU	173	499.967	-0.0315848	0.811685	CAA18NGAU	182	527.602	0.046033	0.63337	CAA21NGAU	185	537.961	0.074085	0.458893	CAA24NGAU	149	434.624	-0.233649	0.0481742
[CAA, GCA]	352.3	CAAGCA	172	489.536	0.474613	3.52971e-05	CAA3NGCA	139	396.817	0.171673	0.152506	CAA6NGCA	151	432.391	0.295534	0.0129259	CAA9NGCA	106	304.462	-0.21054	0.140226	CAA12NGCA	137	394.711	0.163996	0.173395	CAA15NGCA	134	387.257	0.136491	0.256535	CAA18NGCA	136	394.252	0.162316	0.179024	CAA21NGCA	115	334.408	-0.0751919	0.615864	CAA24NGCA	137	399.621	0.181829	0.133519
[CAA, GCC]	275.253	CAAGCC	89	253.307	-0.119876	0.468842	CAA3NGCC	106	302.609	0.136695	0.305661	CAA6NGCC	90	257.716	-0.0949753	0.574558	CAA9NGCC	87	249.889	-0.139474	0.398002	CAA12NGCC	79	227.607	-0.274213	0.0949176	CAA15NGCC	78	225.419	-0.288154	0.0801746	CAA18NGCC	76	220.317	-0.321177	0.0524243	CAA21NGCC	73	212.277	-0.374815	0.024901	CAA24NGCC	94	274.192	-0.00557158	0.975246
[CAA, GCG]	136.146	CAAGCG	41	116.692	-0.22245	0.361934	CAA3NGCG	40	114.192	-0.253691	0.296915	CAA6NGCG	46	131.722	-0.0476595	0.898059	CAA9NGCG	39	112.019	-0.281409	0.247934	CAA12NGCG	41	118.125	-0.204835	0.406888	CAA15NGCG	36	104.039	-0.388024	0.113503	CAA18NGCG	35	101.462	-0.424215	0.0852008	CAA21NGCG	46	133.763	-0.0254706	0.981826	CAA24NGCG	37	107.927	-0.3351	0.172602
[CAA, GCU]	471.471	CAAGCU	205	583.459	0.307461	0.002794	CAA3NGCU	184	525.284	0.155926	0.136878	CAA6NGCU	166	475.344	0.011801	0.875528	CAA9NGCU	182	522.756	0.148967	0.156425	CAA12NGCU	164	472.501	0.0031482	0.936463	CAA15NGCU	166	479.737	0.0250733	0.783651	CAA18NGCU	170	492.815	0.0638762	0.533019	CAA21NGCU	151	439.093	-0.102645	0.406489	CAA24NGCU	184	536.717	0.186991	0.0770396
[CAA, GGA]	318.528	CAAGGA	133	378.537	0.249012	0.0465071	CAA3NGGA	113	322.593	0.018292	0.844046	CAA6NGGA	97	277.761	-0.197577	0.189302	CAA9NGGA	96	275.739	-0.208117	0.167516	CAA12NGGA	99	285.229	-0.159299	0.292657	CAA15NGGA	105	303.448	-0.0699719	0.662695	CAA18NGGA	111	321.779	0.0146498	0.865315	CAA21NGGA	110	319.869	0.00605887	0.914675	CAA24NGGA	103	300.445	-0.0843213	0.59367
[CAA, GGC]	221.414	CAAGGC	87	247.614	0.161349	0.273492	CAA3NGGC	54	154.159	-0.522323	0.00608608	CAA6NGGC	68	194.719	-0.185351	0.316145	CAA9NGGC	65	186.698	-0.246035	0.182419	CAA12NGGC	72	207.44	-0.0940541	0.630441	CAA15NGGC	77	222.529	0.00724516	0.904712	CAA18NGGC	65	188.429	-0.232722	0.209609	CAA21NGGC	74	215.184	-0.0411714	0.8654	CAA24NGGC	55	160.432	-0.464786	0.0148021
[CAA, GGG]	243.604	CAAGGG	89	253.307	0.0563473	0.662552	CAA3NGGG	56	159.869	-0.607647	0.000955635	CAA6NGGG	77	220.491	-0.143819	0.415697	CAA9NGGG	65	186.698	-0.383827	0.030543	CAA12NGGG	61	175.747	-0.471033	0.00897245	CAA15NGGG	59	170.509	-0.51469	0.00467309	CAA18NGGG	73	211.621	-0.203057	0.248525	CAA21NGGG	74	215.184	-0.178963	0.311251	CAA24NGGG	71	207.103	-0.23419	0.184387
[CAA, GGU]	327.325	CAAGGU	124	352.921	0.108625	0.374997	CAA3NGGU	92	262.642	-0.317626	0.0338027	CAA6NGGU	112	320.714	-0.029436	0.877793	CAA9NGGU	87	249.889	-0.389437	0.0103216	CAA12NGGU	105	302.516	-0.113711	0.451316	CAA15NGGU	122	352.578	0.107219	0.384034	CAA18NGGU	96	278.296	-0.234105	0.117379	CAA21NGGU	119	346.04	0.0802158	0.508266	CAA24NGGU	120	350.033	0.0967677	0.431354
[CAA, GUA]	142.246	CAAGUA	65	184.999	0.379131	0.0346534	CAA3NGUA	62	176.998	0.315344	0.0809452	CAA6NGUA	47	134.585	-0.0798666	0.774051	CAA9NGUA	45	129.253	-0.138192	0.578703	CAA12NGUA	52	149.817	0.0748189	0.643535	CAA15NGUA	54	156.059	0.133704	0.446564	CAA18NGUA	47	136.249	-0.0621428	0.840418	CAA21NGUA	40	116.316	-0.290338	0.224512	CAA24NGUA	47	137.096	-0.0531986	0.874274
[CAA, GUC]	233.083	CAAGUC	71	202.076	-0.205949	0.248652	CAA3NGUC	60	171.288	-0.444422	0.0150609	CAA6NGUC	62	177.538	-0.392719	0.0306169	CAA9NGUC	70	201.06	-0.213222	0.234551	CAA12NGUC	74	213.202	-0.128627	0.483018	CAA15NGUC	72	208.079	-0.163718	0.3663	CAA18NGUC	67	194.227	-0.263102	0.144575	CAA21NGUC	89	258.803	0.151007	0.298008	CAA24NGUC	57	166.266	-0.487357	0.00888519
[CAA, GUG]	337.094	CAAGUG	102	290.306	-0.215573	0.13852	CAA3NGUG	128	365.415	0.116385	0.337731	CAA6NGUG	114	326.441	-0.0463277	0.777696	CAA9NGUG	106	304.462	-0.146887	0.316638	CAA12NGUG	99	285.229	-0.241026	0.100458	CAA15NGUG	105	303.448	-0.1517	0.30233	CAA18NGUG	89	258.003	-0.38576	0.0101864	CAA21NGUG	111	322.777	-0.0626129	0.691128	CAA24NGUG	93	271.275	-0.313391	0.0353561
[CAA, GUU]	398.448	CAAGUU	158	449.69	0.174541	0.123089	CAA3NGUU	147	419.656	0.0748166	0.49812	CAA6NGUU	139	398.029	-0.00151752	0.965092	CAA9NGUU	151	433.715	0.122357	0.279858	CAA12NGUU	136	391.83	-0.0241611	0.889504	CAA15NGUU	154	445.057	0.1596	0.16147	CAA18NGUU	131	379.757	-0.0693118	0.619825	CAA21NGUU	111	322.777	-0.303854	0.0253623	CAA24NGUU	126	367.534	-0.116511	0.390153
[CAA, UAC]	223.712	CAAUAC	77	219.153	-0.029708	0.915816	CAA3NUAC	72	205.546	-0.122186	0.515139	CAA6NUAC	69	197.583	-0.179189	0.330094	CAA9NUAC	72	206.804	-0.113378	0.5501	CAA12NUAC	87	250.656	0.164065	0.266166	CAA15NUAC	72	208.079	-0.104516	0.58634	CAA18NUAC	76	220.317	-0.0220623	0.954106	CAA21NUAC	63	183.198	-0.288245	0.11932	CAA24NUAC	78	227.521	0.0243566	0.82289
[CAA, UAU]	240.996	CAAUAU	94	267.537	0.150731	0.287561	CAA3NUAU	90	256.932	0.0923793	0.502475	CAA6NUAU	91	260.58	0.112718	0.420904	CAA9NUAU	72	206.804	-0.220741	0.209636	CAA12NUAU	96	276.586	0.19872	0.165647	CAA15NUAU	91	262.988	0.12599	0.373339	CAA18NUAU	90	260.902	0.1145	0.416427	CAA21NUAU	75	218.092	-0.144069	0.421865	CAA24NUAU	82	239.189	-0.0108567	0.996161
[CAA, UCA]	231.536	CAAUCA	84	239.076	0.0462293	0.71567	CAA3NUCA	68	194.127	-0.254241	0.156374	CAA6NUCA	88	251.989	0.122124	0.393449	CAA9NUCA	61	175.209	-0.402159	0.027831	CAA12NUCA	80	230.488	-0.00654444	0.973392	CAA15NUCA	71	205.189	-0.174288	0.336772	CAA18NUCA	96	278.296	0.265379	0.0694356	CAA21NUCA	89	258.803	0.160615	0.270877	CAA24NUCA	92	268.358	0.212923	0.147001
[CAA, UCC]	209.656	CAAUCC	69	196.384	-0.0943475	0.638542	CAA3NUCC	63	179.853	-0.221208	0.24355	CAA6NUCC	83	237.672	0.180948	0.233384	CAA9NUCC	76	218.294	0.0582471	0.670487	CAA12NUCC	73	210.321	0.00456822	0.916824	CAA15NUCC	56	161.839	-0.373464	0.0526771	CAA18NUCC	74	214.519	0.0330861	0.784528	CAA21NUCC	63	183.198	-0.194622	0.31127	CAA24NUCC	67	195.435	-0.101334	0.61627
[CAA, UCG]	123.415	CAAUCG	28	79.6919	-0.631016	0.0173789	CAA3NUCG	38	108.482	-0.18606	0.479718	CAA6NUCG	35	100.223	-0.300307	0.243327	CAA9NUCG	40	114.891	-0.103251	0.723047	CAA12NUCG	37	106.601	-0.211302	0.420061	CAA15NUCG	31	89.5894	-0.462121	0.0767104	CAA18NUCG	44	127.552	0.0475653	0.750931	CAA21NUCG	27	78.5132	-0.652514	0.0154263	CAA24NUCG	33	96.259	-0.358528	0.168293
[CAA, UCU]	285.111	CAAUCU	93	264.691	-0.107212	0.511372	CAA3NUCU	86	245.513	-0.215723	0.176879	CAA6NUCU	96	274.898	-0.0526278	0.770422	CAA9NUCU	109	313.079	0.135005	0.305366	CAA12NUCU	78	224.726	-0.343353	0.0345353	CAA15NUCU	99	286.108	0.00503869	0.919265	CAA18NUCU	120	347.869	0.287024	0.0301132	CAA21NUCU	108	314.053	0.139486	0.292722	CAA24NUCU	100	291.694	0.0329339	0.769029
[CAA, UGC]	131.858	CAAUGC	37	105.307	-0.324383	0.188573	CAA3NUGC	34	97.0633	-0.441989	0.0762147	CAA6NUGC	46	131.722	-0.00149317	0.927859	CAA9NUGC	41	117.764	-0.163093	0.525056	CAA12NUGC	45	129.65	-0.0243674	0.987936	CAA15NUGC	33	95.3694	-0.467389	0.0633731	CAA18NUGC	42	121.754	-0.115014	0.672811	CAA21NUGC	41	119.224	-0.145314	0.579814	CAA24NUGC	39	113.761	-0.212985	0.400405
[CAA, UGG]	184.504	CAAUGG	56	159.384	-0.211148	0.300821	CAA3NUGG	56	159.869	-0.206764	0.312119	CAA6NUGG	78	223.354	0.27568	0.087136	CAA9NUGG	61	175.209	-0.0745738	0.74714	CAA12NUGG	58	167.104	-0.142906	0.496287	CAA15NUGG	47	135.829	-0.441861	0.0341458	CAA18NUGG	63	182.631	-0.014718	0.997991	CAA21NUGG	58	168.658	-0.129552	0.543494	CAA24NUGG	60	175.016	-0.0761632	0.743618
[CAA, UGU]	119.791	CAAUGU	33	93.9226	-0.350971	0.178753	CAA3NUGU	56	159.869	0.416374	0.0315116	CAA6NUGU	37	105.95	-0.177131	0.512478	CAA9NUGU	30	86.1685	-0.475283	0.0729117	CAA12NUGU	43	123.888	0.0485154	0.748479	CAA15NUGU	40	115.599	-0.0513835	0.90272	CAA18NUGU	42	121.754	0.0234572	0.835629	CAA21NUGU	35	101.776	-0.235112	0.378216	CAA24NUGU	38	110.844	-0.111988	0.705276
[CAA, UUA]	119.393	CAAUUA	42	119.538	0.00175173	0.912229	CAA3NUUA	36	102.773	-0.216257	0.415781	CAA6NUUA	39	111.677	-0.0963826	0.751665	CAA9NUUA	39	112.019	-0.091972	0.766545	CAA12NUUA	50	144.055	0.270906	0.166786	CAA15NUUA	46	132.939	0.15505	0.415191	CAA18NUUA	54	156.541	0.390826	0.0458779	CAA21NUUA	42	122.132	0.0327216	0.803347	CAA24NUUA	51	148.764	0.317309	0.107502
[CAA, UUC]	316.097	CAAUUC	86	244.768	-0.368952	0.0161497	CAA3NUUC	101	288.335	-0.132622	0.383199	CAA6NUUC	73	209.037	-0.596612	0.000200987	CAA9NUUC	100	287.228	-0.138169	0.364552	CAA12NUUC	109	314.04	-0.00941715	0.996174	CAA15NUUC	122	352.578	0.157574	0.213509	CAA18NUUC	115	333.375	0.0767777	0.5306	CAA21NUUC	112	325.685	0.0431077	0.706147	CAA24NUUC	116	338.365	0.0982128	0.431853
[CAA, UUG]	334.22	CAAUUG	106	301.691	-0.147729	0.313602	CAA3NUUG	115	328.302	-0.0257753	0.896382	CAA6NUUG	118	337.895	0.0157748	0.857525	CAA9NUUG	116	333.185	-0.00447663	0.97755	CAA12NUUG	125	360.138	0.107751	0.376958	CAA15NUUG	128	369.918	0.146404	0.235293	CAA18NUUG	95	275.397	-0.279289	0.0599341	CAA21NUUG	105	305.329	-0.130434	0.381288	CAA24NUUG	117	341.282	0.0301645	0.774456
[CAA, UUU]	321.313	CAAUUU	114	324.46	0.0140611	0.868143	CAA3NUUU	113	322.593	0.00573378	0.91665	CAA6NUUU	106	303.533	-0.0821276	0.598216	CAA9NUUU	108	310.207	-0.05075	0.761376	CAA12NUUU	125	360.138	0.164571	0.19016	CAA15NUUU	143	413.267	0.363096	0.00326613	CAA18NUUU	116	336.274	0.0656567	0.5838	CAA21NUUU	94	273.342	-0.23327	0.123018	CAA24NUUU	88	256.691	-0.323948	0.0342361
[CAC, AAA]	226.394	CACAAA	75	213.461	-0.0848666	0.661498	CAC3NAAA	57	162.724	-0.476412	0.0107086	CAC6NAAA	82	234.808	0.0526476	0.687851	CAC9NAAA	70	201.06	-0.171211	0.350404	CAC12NAAA	72	207.44	-0.126145	0.499819	CAC15NAAA	72	208.079	-0.121707	0.517044	CAC18NAAA	66	191.328	-0.242787	0.185037	CAC21NAAA	81	235.54	0.0571346	0.668744	CAC24NAAA	78	227.521	0.00716581	0.905248
[CAC, AAC]	172.913	CACAAC	95	270.383	0.644956	3.76233e-05	CAC3NAAC	80	228.384	0.401413	0.0141931	CAC6NAAC	77	220.491	0.350668	0.0335477	CAC9NAAC	64	183.826	0.0882923	0.570157	CAC12NAAC	67	193.034	0.158806	0.333976	CAC15NAAC	77	222.529	0.363941	0.02781	CAC18NAAC	79	229.014	0.405386	0.0138794	CAC21NAAC	73	212.277	0.295895	0.076336	CAC24NAAC	56	163.349	-0.0820953	0.732707
[CAC, AAG]	384.712	CACAAG	167	475.305	0.305076	0.00718123	CAC3NAAG	123	351.141	-0.13173	0.333119	CAC6NAAG	128	366.53	-0.069847	0.621881	CAC9NAAG	131	376.269	-0.0320134	0.84401	CAC12NAAG	107	308.278	-0.319545	0.0206761	CAC15NAAG	119	343.908	-0.161757	0.236063	CAC18NAAG	133	385.555	0.00315921	0.934034	CAC21NAAG	115	334.408	-0.202168	0.139928	CAC24NAAG	121	352.95	-0.124316	0.367688
[CAC, AAU]	204.719	CACAAU	91	258.999	0.339303	0.025905	CAC3NAAU	62	176.998	-0.209911	0.275454	CAC6NAAU	54	154.63	-0.404823	0.0380132	CAC9NAAU	56	160.848	-0.347945	0.0729392	CAC12NAAU	67	193.034	-0.0847867	0.685433	CAC15NAAU	48	138.719	-0.561476	0.00525811	CAC18NAAU	69	200.025	-0.0334623	0.909442	CAC21NAAU	73	212.277	0.0523029	0.699908	CAC24NAAU	79	230.438	0.170738	0.26871
[CAC, ACA]	133.075	CACACA	52	147.999	0.153348	0.397883	CAC3NACA	40	114.192	-0.22078	0.373283	CAC6NACA	40	114.541	-0.216383	0.384287	CAC9NACA	42	120.636	-0.141583	0.585351	CAC12NACA	48	138.293	0.0554864	0.718528	CAC15NACA	42	121.379	-0.132721	0.613961	CAC18NACA	38	110.159	-0.272659	0.272243	CAC21NACA	40	116.316	-0.194194	0.442596	CAC24NACA	42	122.511	-0.119325	0.65822
[CAC, ACC]	124.035	CACACC	67	190.691	0.620496	0.000759997	CAC3NACC	47	134.176	0.113379	0.529156	CAC6NACC	59	168.947	0.44583	0.0190203	CAC9NACC	54	155.103	0.322485	0.0938881	CAC12NACC	57	164.223	0.404912	0.0345519	CAC15NACC	53	153.169	0.30438	0.114962	CAC18NACC	48	139.148	0.165874	0.379762	CAC21NACC	52	151.211	0.285816	0.13986	CAC24NACC	49	142.93	0.204565	0.286618
[CAC, ACG]	60.3427	CACACG	30	85.3842	0.50079	0.0544107	CAC3NACG	19	54.2412	-0.153789	0.746198	CAC6NACG	22	62.9974	0.0621121	0.731873	CAC9NACG	20	57.4457	-0.0709809	0.940319	CAC12NACG	27	77.7898	0.366403	0.162119	CAC15NACG	20	57.7996	-0.0621191	0.962649	CAC18NACG	32	92.7652	0.620404	0.0167	CAC21NACG	26	75.6054	0.325309	0.214189	CAC24NACG	12	35.0033	-0.785689	0.057225
[CAC, ACU]	158.59	CACACU	55	156.538	-0.0187932	0.993979	CAC3NACU	47	134.176	-0.24118	0.278523	CAC6NACU	51	146.039	-0.118947	0.613715	CAC9NACU	52	149.359	-0.0865217	0.72984	CAC12NACU	54	155.58	-0.0276498	0.959141	CAC15NACU	55	158.949	0.00326008	0.915493	CAC18NACU	65	188.429	0.24872	0.151636	CAC21NACU	43	125.04	-0.342918	0.127454	CAC24NACU	43	125.428	-0.338439	0.133062
[CAC, AGA]	123.572	CACAGA	61	173.615	0.490538	0.00934356	CAC3NAGA	38	108.482	-0.187888	0.474861	CAC6NAGA	33	94.496	-0.387024	0.13322	CAC9NAGA	40	114.891	-0.10508	0.717148	CAC12NAGA	43	123.888	0.00368116	0.906183	CAC15NAGA	32	92.4794	-0.418146	0.107443	CAC18NAGA	41	118.855	-0.0561425	0.882605	CAC21NAGA	33	95.9606	-0.364835	0.160084	CAC24NAGA	46	134.179	0.118812	0.516049
[CAC, AGC]	114.913	CACAGC	43	122.384	0.0908792	0.609701	CAC3NAGC	41	117.047	0.0265502	0.82491	CAC6NAGC	54	154.63	0.428283	0.0299674	CAC9NAGC	40	114.891	-0.000265988	0.917417	CAC12NAGC	43	123.888	0.108495	0.55594	CAC15NAGC	51	147.389	0.359093	0.0716661	CAC18NAGC	47	136.249	0.245708	0.217399	CAC21NAGC	44	127.948	0.155016	0.423036	CAC24NAGC	33	96.259	-0.255543	0.349506
[CAC, AGG]	142.905	CACAGG	64	182.153	0.35009	0.0512882	CAC3NAGG	37	105.628	-0.436073	0.0670944	CAC6NAGG	58	166.084	0.216852	0.228523	CAC9NAGG	47	134.997	-0.08213	0.765647	CAC12NAGG	46	132.531	-0.108733	0.673858	CAC15NAGG	53	153.169	0.100063	0.554946	CAC18NAGG	44	127.552	-0.163974	0.50293	CAC21NAGG	47	136.671	-0.0643516	0.832074	CAC24NAGG	54	157.515	0.140426	0.426989
[truncated: 2,673 more rows]

## Sheet: B
1-2 (neighboring codon pairs)	1-3 (codon pairs separated by one intervening codon)	1-4 (codon pairs separated by two intervening codons)	1-5 (codon pairs separated by three intervening codons)	1-6 (codon pairs separated by four intervening codons)	1-7 (codon pairs separated by five intervening codons)	1-8 (codon pairs separated by six intervening codons)	1-9 (codon pairs separated by seven intervening codons)	1-10 (codon pairs separated by eight intervening codons)
[truncated: 218 more rows]

[truncated: 2 more sheets: C, D]
